# Supplementary material for: Characterizing rare and low-frequency height-associated variants in the Japanese population
Source: Nat Commun. 2019 Sep 27;10:4393. doi: 10.1038/s41467-019-12276-5 (PMC6764965; doi:10.1038/s41467-019-12276-5)
Supplement: Supplementary file 4 — Supplementary Data 1 [file 41467_2019_12276_MOESM4_ESM.xlsx]

## Sheet: Supplementary Data 1
Supplementary Data 1. Lead variants of the 355 autosomal loci.
rsID	Candidate gene(s)	Locus	CHRa	POSa	REF/ALT	ALT freq	MAF	BETAb	SE	P BOLT-LMM
rs12748433	MIB2	Locus1	1	1559971	C/T	0.63422	0.36578	-0.0234444	0.00390348	1.1e-08
rs118100927	SPSB1,LOC100506022	Locus2	1	9472981	T/C	0.10189	0.10189	0.0371466	0.00549605	3.5e-12
rs3170740	ATP13A2	Locus3	1	17312743	C/T	0.31799	0.31799	0.0410735	0.00335909	1.5e-33
rs10917123	LINC00339	Locus4	1	22355978	G/A	0.70044	0.29956	0.0188022	0.00340212	1.8e-09
rs28673728	INPP5B	Locus5	1	38409073	A/G	0.43521	0.43521	-0.0212226	0.00311743	1.2e-11
rs3014240	CCDC17	Locus6	1	46089225	C/G	0.69173	0.30827	-0.0233015	0.00335705	1.4e-13
rs3738316	LINC01389	Locus7	1	47902817	G/A	0.22423	0.22423	-0.0229583	0.00367848	4e-10
rs10888713	CDKN2C,MIR4421	Locus8	1	51463424	A/T	0.09124	0.09124	0.0516295	0.00533936	2.2e-23
rs10157941	PODN	Locus9	1	53548986	C/G	0.1822	0.1822	-0.0239949	0.0039957	1.7e-09
rs6588608	MIR4422,PPAP2B	Locus10	1	56589350	T/C	0.37451	0.37451	0.0213057	0.00318466	1.7e-10
rs278853	ZZZ3	Locus11	1	78130243	T/C	0.60037	0.39963	-0.0239504	0.00316503	1.1e-14
rs11161636	DDAH1	Locus12	1	86010248	A/G	0.47731	0.47731	-0.0206486	0.00308393	1e-12
rs35424856	PKN2	Locus13	1	89189093	G/GC	0.46783	0.46783	0.034244	0.00320642	4.1e-29
rs12217006	CSF1,AHCYL1	Locus14	1	110493729	G/A	0.15357	0.15357	0.0278232	0.00468187	4.4e-09
rs1106287	MOV10	Locus15	1	113242122	T/G	0.58359	0.41641	-0.0218664	0.00312307	3.6e-13
rs7513464	SPAG17,TBX15	Locus16	1	118849762	G/C	0.52299	0.47701	-0.0487503	0.00313891	1.1e-57
rs2353984	CHD1L,LINC00624	Locus17	1	146813358	C/T	0.78238	0.21762	0.0224818	0.00371899	3e-11
rs11205277	SV2A,SF3B4	Locus18	1	149892872	A/G	0.2105	0.2105	0.0471609	0.00387899	6e-36
rs146128753	SLC27A3	Locus19	1	153750682	G/A	0.01418	0.01418	0.0924023	0.013004	1.5e-12
rs6686367	ARHGEF11	Locus20	1	156981348	G/A	0.4354	0.4354	-0.0230689	0.00311112	4.3e-13
rs6702820	DDR2	Locus21	1	162603881	A/G	0.20038	0.20038	0.0241886	0.00390728	2.9e-09
rs2213751	PRRX1	Locus22	1	170690593	T/G	0.47962	0.47962	0.0234836	0.00313457	3.3e-13
rs609702	DNM3	Locus23	1	172200655	C/A	0.31864	0.31864	0.0250435	0.00330964	2.3e-15
rs5778914	PAPPA2	Locus24	1	176787749	CT/C	0.70287	0.29713	0.0310423	0.00337334	8.3e-20
rs16854009	AXDND1	Locus25	1	179339262	C/G	0.36844	0.36844	0.0204121	0.00319024	6.3e-10
rs6673775	CACNA1E	Locus26	1	181756342	G/A	0.10306	0.10306	-0.0299202	0.00519533	3.9e-09
rs3814333	COLGALT2	Locus27	1	184007119	C/T	0.42117	0.42117	0.0378308	0.00313304	4.1e-36
rs4472734	PTPN14	Locus28	1	214618185	C/T	0.45664	0.45664	-0.0246047	0.00309799	5.7e-14
rs6684205	TGFB2	Locus29	1	218609702	A/G	0.74852	0.25148	0.035204	0.00355832	2.2e-23
rs2527617	WNT9A,WNT3A	Locus30	1	228179099	C/G	0.68662	0.31338	-0.0301371	0.0033496	1.2e-18
NA	PXDN	Locus31	2	1638793	C/T	0.0061	0.0061	-0.162638	0.0205635	6.5e-17
rs6735681	MYCN,GACAT3	Locus32	2	16123173	T/C	0.50807	0.49193	-0.0162433	0.00308369	3e-09
rs28819846	KCNS3,RDH14	Locus33	2	18600277	G/C	0.33503	0.33503	-0.0186988	0.00326325	4.2e-10
rs10185143	ADCY3,DNAJC27	Locus34	2	25150758	T/C	0.49881	0.49881	-0.0313973	0.00310068	6.7e-28
rs1260326	GCKR	Locus35	2	27730940	T/C	0.4426	0.4426	0.0231031	0.00309735	1.5e-13
rs3769528	LTBP1	Locus36	2	33471192	A/G	0.15403	0.15403	-0.0545278	0.00436522	1.1e-36
rs7589518	CDC42EP3,LINC00211	Locus37	2	37995422	A/T	0.49339	0.49339	0.0331605	0.00318219	1.4e-26
rs67537903	PPM1B	Locus38	2	44422111	G/A	0.74209	0.25791	-0.0282815	0.00355781	1.9e-14
rs3791679	EFEMP1	Locus39	2	56096892	A/G	0.75737	0.24263	-0.0629942	0.00357094	6e-77
rs2674078	LOC101927285,MIR4432	Locus40	2	59793495	G/A	0.18589	0.18589	-0.0216901	0.0039471	3.8e-08
rs10199672	USP34	Locus41	2	61627634	T/G	0.69641	0.30359	0.0237548	0.00342159	4.8e-11
rs4241349	ANTXR1	Locus42	2	69330284	G/A	0.70735	0.29265	-0.0224273	0.00336631	2.5e-11
rs138296890	EXOC6B	Locus43	2	72572735	T/C	0.02972	0.02972	0.121861	0.0103298	8.9e-32
rs11898161	EIF2AK3	Locus44	2	88881648	G/A	0.591	0.409	-0.0294617	0.0031182	3.3e-24
rs200267038	NONE,FAM95A	Locus45	2	95336090	G/T	0.02329	0.02329	-0.106707	0.0169782	2.2e-10
rs79460537	ANKRD39	Locus46	2	97523885	G/A	0.07818	0.07818	-0.0476065	0.00574087	9.4e-18
rs11123740	SH3RF3	Locus47	2	109941182	G/C	0.26735	0.26735	0.0174489	0.00347192	4.2e-08
rs13392139	GLI2	Locus48	2	121578767	A/G	0.11869	0.11869	-0.037923	0.00475108	4.3e-16
rs4954272	R3HDM1	Locus49	2	136376515	A/G	0.23577	0.23577	-0.0219861	0.00364741	2.6e-10
rs7597768	STAT1	Locus50	2	191841879	A/G	0.52414	0.47586	0.0153674	0.0030728	2.5e-08
NA	SATB2	Locus51	2	200141875	G/A	0.02712	0.02712	-0.0758909	0.0102928	1.2e-13
rs7588654	NHEJ1	Locus52	2	219983030	C/T	0.61281	0.38719	-0.0421438	0.00319925	8.8e-42
rs7576030	SERPINE2	Locus53	2	224877252	A/G	0.59448	0.40552	-0.0236683	0.00313374	1.6e-14
rs1249260	DIS3L2	Locus54	2	233046182	C/T	0.55773	0.44227	-0.055731	0.00313023	1.2e-71
rs59345329	PASK	Locus55	2	242083763	T/C	0.25795	0.25795	0.0338034	0.00362649	6.4e-20
rs2270894	CRELD1, IL17RC	Locus56	3	9975386	C/G	0.53289	0.46711	-0.0297837	0.00332942	1e-19
rs2443718	VGLL4	Locus57	3	11677823	A/C	0.9061	0.0939	0.0345338	0.00535888	7.1e-11
rs4575884	LSM3,LINC01267	Locus58	3	14255767	T/C	0.29505	0.29505	-0.0197448	0.00338466	5.4e-09
rs61509315	CCDC12	Locus59	3	46977951	G/T	0.16534	0.16534	0.0377646	0.00419699	3.8e-21
rs2564923	SFMBT1,RFT1	Locus60	3	53103262	A/G	0.79108	0.20892	-0.0299986	0.00380366	3.5e-15
rs6445857	IL17RD	Locus61	3	57147129	A/G	0.5256	0.4744	0.0159092	0.00310439	2.1e-08
rs9859562	LINC00870,RYBP	Locus62	3	72396241	C/T	0.62469	0.37531	-0.0269133	0.00320108	4.4e-17
rs60550942	MIR548G	Locus63	3	99347671	G/C	0.3646	0.3646	0.0223955	0.00322225	1.2e-12
rs78229644	PCNP,ZBTB11	Locus64	3	101357106	T/G	0.09523	0.09523	0.0302828	0.00537717	8.3e-10
rs6778790	LOC101929607,BBX	Locus65	3	107184851	C/A	0.16941	0.16941	-0.0258189	0.00413629	2.8e-10
rs75755325	CCDC80	Locus66	3	112355269	C/T	0.33345	0.33345	0.0261148	0.00336797	3e-14
rs2055981	LOC101929754	Locus67	3	114203969	T/C	0.47115	0.47115	0.020891	0.00310883	7.1e-13
rs4277680	LINC00901,IGSF11	Locus68	3	117605916	A/G	0.62193	0.37807	0.0184895	0.00318862	2.7e-08
rs7428883	COPG1	Locus69	3	128983853	A/G	0.74385	0.25615	0.0353752	0.0035422	2.4e-23
rs9841212	MIR4788,ANAPC13	Locus70	3	134191938	C/T	0.71779	0.28221	0.0297213	0.00343278	6.8e-18
rs74888405	ZBTB38	Locus71	3	141118232	T/C	0.3031	0.3031	0.0647795	0.00337932	2.5e-88
rs148051196	PLOD2	Locus72	3	145794588	T/C	0.00691	0.00691	0.131266	0.0207957	3.8e-11
rs4596113	LOC440982,AGTR1	Locus73	3	147292393	G/A	0.32896	0.32896	-0.0182461	0.00328259	2.3e-08
rs116959924	WWTR1	Locus74	3	149375592	G/T	0.09611	0.09611	-0.0353737	0.00526695	6e-12
rs2686544	PQLC2L,SHOX2	Locus75	3	157784216	C/T	0.48617	0.48617	-0.020905	0.003096	7.4e-11
rs75193859	MECOM	Locus76	3	169046537	G/A	0.08424	0.08424	0.0425248	0.00562946	4.6e-14
rs4894539	FNDC3B	Locus77	3	171999283	G/T	0.40207	0.40207	0.03824	0.0031985	1.6e-35
NA	IGF2BP2	Locus78	3	185513482	A/G	0.00255	0.00255	0.384427	0.0530512	3.7e-13
rs1056932	BCL6	Locus79	3	187447032	G/A	0.84218	0.15782	-0.0319104	0.00423069	1.1e-14
rs1195358	SNAR-I,OSTN	Locus80	3	190819094	A/T	0.33114	0.33114	0.0242427	0.00331612	3.5e-14
rs149877182	ACAP2,MIR5692C1	Locus81	3	195197079	G/A	0.23265	0.23265	0.0225087	0.00419424	1.7e-08
rs17132259	POLN	Locus82	4	2146436	C/T	0.21508	0.21508	-0.0255974	0.00396421	1.7e-10
rs59950280	HGFAC,DOK7	Locus83	4	3452345	G/A	0.46603	0.46603	-0.0174938	0.0031418	3.3e-08
rs3756173	CPZ	Locus84	4	8598698	C/T	0.41529	0.41529	-0.0315878	0.00344109	2e-22
rs7677078	LOC101929019,RAB28	Locus85	4	12892996	A/G	0.47873	0.47873	-0.017277	0.00312629	1.9e-08
rs7700107	LCORL	Locus86	4	17880416	A/C	0.24138	0.24138	-0.0857511	0.00367673	2.3e-124
rs73139938	LINC01258	Locus87	4	38504069	T/A	0.37638	0.37638	-0.0186134	0.00325373	4.7e-09
rs1996422	FRYL	Locus88	4	48687351	A/G	0.28607	0.28607	0.0227002	0.00346296	7.5e-11
rs10517245	SPATA18,USP46	Locus89	4	53029685	G/A	0.34388	0.34388	0.0178471	0.00327134	1.7e-08
rs78829811	PDCL2	Locus90	4	56424425	A/T	0.6158	0.3842	0.0205293	0.00319817	1.6e-10
rs2227901	REST	Locus91	4	57798189	G/A	0.38505	0.38505	0.0307185	0.00319021	1.2e-23
rs55854248	ADAMTS3,COX18	Locus92	4	73529752	C/T	0.24186	0.24186	0.038875	0.00364797	1.4e-26
rs4463061	PRKG2,RASGEF1B	Locus93	4	82200142	T/C	0.21368	0.21368	0.0432257	0.00382401	1.6e-30
rs3733632	TACR3	Locus94	4	104640935	A/G	0.38335	0.38335	0.0231499	0.00319878	2.7e-12
rs6533181	TET2	Locus95	4	106074826	T/G	0.81806	0.18194	0.0409828	0.0040369	3.1e-24
rs75242248	LEF1-AS1,RPL34-AS1	Locus96	4	109416136	A/T	0.22787	0.22787	-0.0278999	0.00390456	3.6e-12
rs35912034	LINC01091,LOC101927087	Locus97	4	124946032	C/CT	0.29743	0.29743	0.0192334	0.00339159	6.8e-09
rs12511998	LINC00499,CCRN4L	Locus98	4	139918444	G/A	0.3165	0.3165	0.0167357	0.00335791	2.9e-08
rs28429458	GAB1,SMARCA5	Locus99	4	144417447	G/A	0.54341	0.45659	0.0196142	0.00321391	1.4e-10
rs13125694	HHIP-AS1	Locus100	4	145566848	C/T	0.19252	0.19252	0.0458822	0.00429909	1.4e-28
rs2310357	SORBS2	Locus101	4	186697494	T/C	0.70228	0.29772	0.019464	0.00339118	2.2e-09
rs2194178	NPR3	Locus102	5	32718044	C/T	0.32123	0.32123	-0.0229517	0.00332876	7.6e-14
rs300053	NIPBL,C5orf42	Locus103	5	37075545	T/G	0.54592	0.45408	-0.0230485	0.00332529	3e-12
rs34356831	DAB2	Locus104	5	39390121	A/AT	0.28879	0.28879	-0.0198292	0.00346845	1.5e-08
rs2972770	GHR,CCDC152	Locus105	5	42731772	G/A	0.55047	0.44953	-0.0301168	0.00312028	2.3e-22
rs1039440	LOC100287592,LOC642366	Locus106	5	50500628	A/G	0.15465	0.15465	0.0255835	0.00442042	1.1e-09
rs38059	LOC257396,FST	Locus107	5	52557594	G/T	0.32967	0.32967	0.0180087	0.00330857	7.7e-09
rs13162062	PPAP2A,SLC38A9	Locus108	5	54901642	A/G	0.58319	0.41681	-0.0270409	0.00316002	4.8e-18
rs16893717	ADAMTS6	Locus109	5	64644871	C/T	0.12908	0.12908	-0.0608435	0.00518984	3.5e-33
rs3730088	PIK3R1	Locus110	5	67588000	A/G	0.14699	0.14699	-0.0348168	0.00439915	5.8e-15
rs250517	TNPO1	Locus111	5	72200626	G/C	0.83422	0.16578	-0.0297048	0.00420231	2e-12
rs2217257	MEF2C-AS1,MIR3660	Locus112	5	88342592	C/T	0.56741	0.43259	-0.0362633	0.00312445	4.3e-30
rs4075350	MCC	Locus113	5	112373718	G/A	0.68455	0.31545	-0.0233098	0.00333715	2.9e-13
rs201257518	LOC102467217,CDO1	Locus114	5	115016389	AT/A	0.36977	0.36977	0.023043	0.00324408	9.1e-14
rs9327294	CEP120	Locus115	5	122716819	C/A	0.557	0.443	-0.0230504	0.00312139	2.3e-14
rs154001	FBN2	Locus116	5	127685135	C/T	0.89438	0.10562	0.0358965	0.00507646	4.3e-14
rs397831028	SEPT8,SOWAHA	Locus117	5	132126089	T/TC	0.61084	0.38916	0.0187984	0.00330459	3.7e-09
rs658621	CATSPER3,PITX1	Locus118	5	134356158	T/C	0.60533	0.39467	-0.0241131	0.00317904	2.3e-15
rs17844666	PCDHB16	Locus119	5	140564263	C/T	0.54037	0.45963	0.0189739	0.00313572	4.1e-10
rs2974438	SLIT3	Locus120	5	168250903	G/A	0.19993	0.19993	-0.0353968	0.00391515	1.3e-20
rs27947	FGF18,SMIM23	Locus121	5	171200659	T/G	0.43274	0.43274	-0.0331639	0.00313807	1.1e-24
rs17738166	MIR8056,LOC285593	Locus122	5	172997978	G/A	0.33985	0.33985	-0.0247729	0.00326439	9.8e-15
rs1966265	FGFR4	Locus123	5	176516631	G/A	0.54832	0.45168	0.0201224	0.00310994	1.2e-11
rs722585	GMDS	Locus124	6	1775863	G/A	0.39551	0.39551	-0.0190046	0.00315669	5.3e-10
rs9379084	RREB1	Locus125	6	7231843	G/A	0.27394	0.27394	-0.0372997	0.00365903	3.8e-25
rs35381162	HMGA1	Locus126	6	34211341	GT/G	0.86406	0.13594	-0.0908664	0.00452006	2.1e-93
rs1928191	DAAM2	Locus127	6	39776360	C/A	0.44304	0.44304	0.0184673	0.0031611	1.1e-08
rs2254303	CRIP3	Locus128	6	43276390	G/A	0.64813	0.35187	0.0186466	0.00322892	7.1e-09
rs3799969	SUPT3H	Locus129	6	44810351	T/G	0.2775	0.2775	-0.0252452	0.00345567	9e-14
rs6911764	RNU6-71P	Locus130	6	56288711	T/C	0.05827	0.05827	0.03376	0.00661706	2.7e-08
rs12212816	LOC101928540	Locus131	6	76166164	C/T	0.17004	0.17004	0.0344718	0.00410682	5.3e-18
rs1902070	BCKDHB,FAM46A	Locus132	6	81338495	C/T	0.39597	0.39597	-0.0302186	0.0031678	2.2e-21
rs855569	RNGTT,PNRC1	Locus133	6	89756995	A/G	0.30813	0.30813	-0.0192657	0.00336702	3.6e-09
rs12207399	LINC00577	Locus134	6	105385612	G/A	0.71506	0.28494	-0.0387748	0.00342224	1.2e-31
rs846955	SOBP	Locus135	6	107958326	G/A	0.54459	0.45541	-0.0181921	0.00310226	8e-09
rs12529733	CCDC162P,CD164	Locus136	6	109654132	T/C	0.59835	0.40165	-0.0169569	0.003144	9.4e-09
rs1327199	FYN,WISP3	Locus137	6	112275360	G/A	0.31183	0.31183	-0.0179171	0.0033849	2.7e-08
rs7452125	RFX6,VGLL2	Locus138	6	117505882	G/A	0.51707	0.48293	0.0195528	0.00338626	6.4e-10
rs6569647	TMEM244,L3MBTL3	Locus139	6	130337266	T/C	0.40242	0.40242	-0.0407479	0.00316198	1.2e-40
rs9373014	MOXD1	Locus140	6	132687248	T/C	0.11353	0.11353	-0.0297977	0.00508228	4.5e-09
rs17069206	LOC645434,LOC100132735	Locus141	6	140007877	T/C	0.24281	0.24281	-0.021568	0.00364644	1.3e-08
rs972982	ADGRG6	Locus142	6	142666861	T/C	0.43444	0.43444	-0.0330296	0.00312267	1.9e-27
rs2071454	ESR1	Locus143	6	152126824	T/G	0.33101	0.33101	0.0406016	0.00331653	1.3e-33
rs9364552	SLC22A3	Locus144	6	160782934	G/C	0.67569	0.32431	-0.0218478	0.00330662	3.2e-10
rs6932209	QKI,C6orf118	Locus145	6	164173967	C/T	0.27219	0.27219	0.0196409	0.00349779	1.4e-09
rs17523008	SMOC2,LOC101929504	Locus146	6	169353250	A/G	0.24835	0.24835	-0.0216106	0.00359765	6.5e-10
rs798557	AMZ1,GNA12	Locus147	7	2758982	G/A	0.2621	0.2621	-0.0506648	0.0035595	6.7e-45
rs2240857	GLCCI1	Locus148	7	8010634	T/G	0.23519	0.23519	-0.0262988	0.0036903	1.8e-12
rs116907627	SCIN	Locus149	7	12610578	C/T	0.03429	0.03429	0.0547697	0.00853784	5.2e-12
rs2285440	HDAC9	Locus150	7	18698661	T/G	0.50922	0.49078	-0.0282418	0.00310884	1.2e-20
rs12700691	MIR148A,NFE2L3	Locus151	7	26029486	T/C	0.14042	0.14042	-0.0291867	0.00446221	2.2e-10
rs79870814	GARS	Locus152	7	30635521	G/C	0.04266	0.04266	0.045225	0.00833599	6e-09
rs10250729	MIR550B2,LINC00997	Locus153	7	32784727	T/C	0.21916	0.21916	0.0249425	0.00375363	1.2e-10
rs3055240	EPDR1,STARD3NL	Locus154	7	38146624	AAT/A	0.69926	0.30074	0.0256681	0.00340882	2.7e-13
rs1540825	IGFBP3,TNS3	Locus155	7	46073275	T/C	0.33113	0.33113	-0.0403552	0.0033023	1e-36
rs371273023	ZNF713	Locus156	7	55956436	A/ATGCGTACATACG	0.38766	0.38766	-0.0241159	0.00320298	2.1e-15
rs11770437	WBSCR28,ELN	Locus157	7	73319809	C/T	0.38034	0.38034	-0.0340373	0.00320759	3.9e-26
rs445	CDK6	Locus158	7	92408370	C/T	0.31015	0.31015	-0.0365023	0.00334299	2.8e-28
rs1963304	ZKSCAN1	Locus159	7	99625796	T/G	0.59413	0.40587	-0.0241549	0.00316189	1.7e-14
rs3110823	C7orf73	Locus160	7	135357476	A/C	0.42393	0.42393	0.0164278	0.00314631	1.3e-08
rs273966	CREB3L2	Locus161	7	137590864	T/C	0.85999	0.14001	0.0280643	0.00447751	1e-10
rs822530	EZH2,GHET1	Locus162	7	148631555	A/T	0.7803	0.2197	0.0279612	0.00401734	3.2e-13
rs2608291	ABCF2	Locus163	7	150905444	C/T	0.21191	0.21191	0.0224743	0.00379242	8.2e-09
rs117489831	DLC1	Locus164	8	13351165	A/G	0.0804	0.0804	-0.0325986	0.00598537	9.8e-09
rs117494579	CSGALNACT1	Locus165	8	19363306	G/A	0.01929	0.01929	-0.0846475	0.0112325	5.5e-14
rs202243137	LOXL2	Locus166	8	23171492	G/A	0.2632	0.2632	0.0346087	0.00353272	2.8e-24
rs7842666	CCDC25	Locus167	8	27630152	G/A	0.80929	0.19071	-0.0232115	0.00394541	1.6e-09
rs149566421	NONE,LINC00293	Locus168	8	47286953	G/A	0.09503	0.09503	-0.0333687	0.00596477	4e-08
rs3929448	UBE2V2,LOC101929268	Locus169	8	49375567	T/C	0.28998	0.28998	0.0197172	0.00343399	2.7e-09
rs36112366	CHCHD7,SDR16C5	Locus170	8	57138676	T/G	0.08558	0.08558	-0.0788376	0.00554278	4.3e-47
rs35484123	TOX,CA8	Locus171	8	60599329	T/G	0.3749	0.3749	0.0192799	0.00326366	1.3e-10
rs4735761	PEX2,LOC102724874	Locus172	8	78097161	A/C	0.2136	0.2136	0.0322201	0.0038624	2.8e-18
rs10505258	TRPS1	Locus173	8	116602855	T/C	0.73726	0.26274	-0.0287078	0.00353267	9.6e-17
rs4871222	NOV,ENPP2	Locus174	8	120467209	C/G	0.23428	0.23428	-0.020061	0.00366603	1.7e-09
rs6992491	MIR1208,LINC00824	Locus175	8	129197903	C/G	0.36087	0.36087	0.0193441	0.00324342	2.7e-10
rs6470763	CCDC26,GSDMC	Locus176	8	130720646	G/C	0.64039	0.35961	-0.0315863	0.00323949	1.1e-23
rs7000796	ZFAT	Locus177	8	135664673	T/G	0.5002	0.4998	-0.0232225	0.00310444	9.9e-14
rs76411146	GPR20,PTP4A3	Locus178	8	142396379	C/CT	0.45431	0.45431	0.0221711	0.00328042	3e-11
rs62524728	TOP1MT	Locus179	8	144402338	A/G	0.85379	0.14621	-0.0350397	0.00450137	1.3e-15
rs202237966	JAK2	Locus180	9	5089770	G/A	0.00076	0.00076	-0.34402	0.0604261	1.1e-08
rs2013966	GLDC	Locus181	9	6539256	T/C	0.36385	0.36385	-0.0157425	0.00323712	2.3e-08
rs4961737	BNC2	Locus182	9	16721067	G/A	0.52563	0.47437	0.0247694	0.00310464	1.3e-16
rs1322045	MSMP	Locus183	9	35754500	G/A	0.74023	0.25977	0.0251943	0.00355363	9e-13
rs35307904	PCSK5	Locus184	9	78511889	G/A	0.08161	0.08161	-0.0536883	0.00589431	1.8e-19
rs277727	C9orf170,DAPK1	Locus185	9	89799501	C/A	0.56167	0.43833	0.0207065	0.0031275	2.6e-10
NA	CENPP	Locus186	9	95123569	C/T	0.00538	0.00538	-0.176747	0.0238894	2.9e-15
rs10120219	PTCH1,LINC00476	Locus187	9	98364547	C/T	0.50737	0.49263	0.0332203	0.00310158	1.4e-29
rs6477545	LINC01505,ZNF462	Locus188	9	109616024	G/T	0.2848	0.2848	0.0276984	0.00345243	1.3e-15
rs3818932	IKBKAP	Locus189	9	111664178	T/C	0.28683	0.28683	-0.0215965	0.00342987	2.5e-10
rs7036399	ZNF483	Locus190	9	114287425	T/G	0.2426	0.2426	0.0271736	0.0036258	2.9e-15
rs62576695	DEC1,LOC101928775	Locus191	9	118309051	C/T	0.12013	0.12013	0.0361788	0.00475643	5.5e-15
rs1359328	MEGF9	Locus192	9	123370822	T/C	0.59403	0.40597	-0.0177664	0.00317304	1.6e-08
rs10818788	STRBP	Locus193	9	125956241	T/A	0.2081	0.2081	-0.0228874	0.00383209	3.8e-10
rs2313526	FUBP3,PRDM12	Locus194	9	133515338	G/C	0.32449	0.32449	0.0354988	0.00342133	9.4e-27
rs2073872	TMEM8C	Locus195	9	136390116	T/G	0.63806	0.36194	-0.0229076	0.00360144	7e-11
rs62578989	QSOX2	Locus196	9	139101583	G/T	0.36208	0.36208	0.0426704	0.00335388	2.2e-38
rs35741360	CCDC3	Locus197	10	12945180	G/A	0.20302	0.20302	-0.0414137	0.0038876	3.5e-28
rs7081744	PIP4K2A	Locus198	10	22847893	A/G	0.64139	0.35861	-0.0230875	0.00323782	4.6e-12
rs59596477	RAB18,MKX	Locus199	10	27944544	AG/A	0.76786	0.23214	-0.0234934	0.00367763	3.4e-10
rs7084828	SVILP1,ZNF438	Locus200	10	31118065	G/C	0.63842	0.36158	-0.0242102	0.00324173	2.7e-14
rs76442815	PRKG1	Locus201	10	52780435	G/C	0.12489	0.12489	0.0288846	0.00517306	1.7e-09
rs12776510	ANK3	Locus202	10	62167928	C/T	0.79826	0.20174	0.0233336	0.00387667	1.9e-09
rs4948492	ARID5B	Locus203	10	63719739	C/T	0.64402	0.35598	-0.0183759	0.0032547	2.8e-08
rs35787829	TET1	Locus204	10	70343196	G/GA	0.2113	0.2113	-0.0311775	0.00381124	1.6e-15
rs111228444	ANAPC16	Locus205	10	73991472	G/A	0.09949	0.09949	0.0348768	0.0052165	2.6e-11
rs11001278	DUPD1,DUSP13	Locus206	10	76829757	A/G	0.6527	0.3473	0.0218949	0.0032867	1.2e-11
rs7092536	PPIF,ZCCHC24	Locus207	10	81131332	A/C	0.65221	0.34779	-0.0272202	0.00326101	1.4e-16
rs2785079	PTEN,RNLS	Locus208	10	89782386	G/A	0.12633	0.12633	0.0223526	0.00470227	3e-08
rs1172955	ENTPD1-AS1,ZNF518A	Locus209	10	97877320	T/A	0.20474	0.20474	-0.0230582	0.00385944	3e-09
rs61875311	LOXL4	Locus210	10	100027987	C/G	0.29224	0.29224	-0.0187546	0.00344743	1.3e-08
rs57707166	TAF5	Locus211	10	105148650	A/C	0.09271	0.09271	-0.0397426	0.00533346	1.1e-13
rs1129555	GPAM	Locus212	10	113910721	A/G	0.77644	0.22356	0.0202456	0.00371731	5.7e-09
rs2292626	PLEKHA1	Locus213	10	124186714	C/T	0.57386	0.42614	0.0211849	0.0031475	5.2e-13
rs61872120	FAM175B,ZRANB1	Locus214	10	126583588	T/G	0.24605	0.24605	0.031919	0.00373311	3.3e-18
rs2070762	TH	Locus215	11	2186335	A/G	0.53271	0.46729	0.0370838	0.0032094	2e-34
rs7952320	LMO1	Locus216	11	8250143	G/C	0.77385	0.22615	0.0208383	0.00376043	1.2e-09
rs10770036	ZNF143	Locus217	11	9537416	G/C	0.70184	0.29816	0.0328607	0.00365068	3.7e-21
rs79732015	RRAS2,COPB1	Locus218	11	14471139	T/G	0.09064	0.09064	-0.0801197	0.00581154	6.7e-47
rs10500834	SPTY2D1	Locus219	11	18638712	A/T	0.47048	0.47048	-0.0186397	0.00310974	7.8e-11
rs149580940	FIBIN	Locus220	11	27016411	A/G	0.03804	0.03804	-0.0756819	0.00871602	1.4e-19
rs17790804	PSMC3	Locus221	11	47447202	T/C	0.41232	0.41232	0.0337501	0.00317461	8.6e-27
rs10526240	TMX2-CTNND1,OR9Q1	Locus222	11	57771538	T/A	0.61532	0.38468	-0.0246496	0.00321721	6.7e-13
rs77466626	FADS2	Locus223	11	61631690	T/C	0.53041	0.46959	0.0247437	0.00326882	1.2e-16
rs684546	CST6,CATSPER1	Locus224	11	65782622	G/T	0.69759	0.30241	0.0235508	0.00338308	2.3e-12
rs1938679	MYEOV,LINC01488	Locus225	11	69272096	C/T	0.31998	0.31998	-0.0322877	0.0034063	1.5e-23
rs113841147	CLPB	Locus226	11	72068278	ACGTG/A	0.09571	0.09571	-0.0286139	0.005302	4.6e-09
rs645935	SERPINH1	Locus227	11	75279290	T/C	0.52918	0.47082	-0.0316027	0.00311881	3.1e-25
rs531971847	LOC101928865	Locus228	11	78134158	C/CTTAAAAA	0.46155	0.46155	0.0169285	0.00315315	4.1e-09
rs2289125	NOX4	Locus229	11	89224453	A/C	0.50362	0.49638	0.024518	0.00316771	1.5e-14
rs10892566	ARHGEF12	Locus230	11	120241923	T/C	0.26869	0.26869	-0.027053	0.00350771	1.3e-14
rs78689694	ST3GAL4	Locus231	11	126234820	G/C	0.35797	0.35797	0.0199563	0.00326908	1.9e-09
rs11560874	LOC101929497,ETS1	Locus232	11	127951062	A/G	0.37941	0.37941	-0.0256651	0.00334619	3.2e-14
rs6489548	B4GALNT3	Locus233	12	588604	A/G	0.71766	0.28234	-0.0256972	0.00345752	5e-15
rs143532828	FOXM1	Locus234	12	2973887	C/A	0.00784	0.00784	-0.115287	0.017452	7.2e-11
rs71061176	CCND2-AS1	Locus235	12	4378745	C/CT	0.40595	0.40595	-0.0218696	0.00354607	3.8e-10
rs741090	PTPN6\x3bC12orf57	Locus236	12	7055380	G/A	0.18161	0.18161	0.0221478	0.00407168	8.4e-09
rs4883201	PHC1	Locus237	12	9082581	A/G	0.22477	0.22477	-0.023019	0.0036902	6.2e-10
rs7956514	APOLD1	Locus238	12	12879254	T/G	0.41645	0.41645	-0.0217556	0.00313919	6.8e-13
rs58612760	GRIN2B,ATF7IP	Locus239	12	14365109	T/C	0.0166	0.0166	-0.0676971	0.012207	1.7e-08
rs7953905	PDE3A	Locus240	12	20668796	A/G	0.04746	0.04746	-0.0433967	0.0075102	5.8e-10
rs10843148	CCDC91	Locus241	12	28441064	A/G	0.63714	0.36286	0.0260288	0.003252	3.8e-16
rs11051052	CAPRIN2	Locus242	12	30898000	G/A	0.52668	0.47332	0.017637	0.00311698	1.1e-08
rs12306007	SLC38A4	Locus243	12	47184042	C/T	0.18445	0.18445	0.0252975	0.00397277	1.2e-10
rs7133285	CS,CNPY2	Locus244	12	56699429	G/A	0.20358	0.20358	-0.105285	0.0038877	3.4e-164
rs17179670	HMGA2	Locus245	12	66349812	A/G	0.04776	0.04776	-0.0832644	0.00723261	2.1e-29
rs10748128	YEATS4,FRS2	Locus246	12	69827658	G/T	0.67268	0.32732	0.0252884	0.00329369	9.8e-14
rs9669571	E2F7,NAV3	Locus247	12	77608050	G/A	0.16237	0.16237	-0.023392	0.00420764	2e-08
rs79432630	LINC00936,LINC00615	Locus248	12	90228123	C/T	0.10024	0.10024	0.0293357	0.00522415	7.8e-10
rs11107120	SOCS2,CRADD	Locus249	12	93985482	T/C	0.30804	0.30804	0.0487961	0.00336569	1.2e-49
rs113701417	PARPBP	Locus250	12	102551715	G/A	0.30885	0.30885	-0.0658405	0.00335596	4e-85
rs12320918	CHST11	Locus251	12	105156452	G/A	0.17448	0.17448	0.0263158	0.00407371	1.5e-10
rs10861678	RIC8B,TMEM263	Locus252	12	107319661	G/A	0.26648	0.26648	-0.0234639	0.00356171	7.9e-11
rs671	ALDH2	Locus253	12	112241766	G/A	0.24369	0.24369	-0.0303652	0.00422964	1.3e-12
rs11067904	MED13L	Locus254	12	116529835	G/C	0.23398	0.23398	-0.0199225	0.00365769	3.7e-09
rs11615503	FAM101A,ZNF664-FAM101A	Locus255	12	124777631	G/A	0.48845	0.48845	-0.0322351	0.00315042	1.2e-24
rs11613325	CHFR	Locus256	12	133419838	A/G	0.15061	0.15061	0.0282488	0.00432059	6.9e-11
rs743760	MINOS1P1	Locus257	13	33071127	G/C	0.15364	0.15364	0.0270386	0.00437788	3.1e-09
rs9532077	LINC00547	Locus258	13	38111146	G/A	0.73021	0.26979	0.0200718	0.00351783	1.7e-08
rs7320598	COG6	Locus259	13	40345466	C/T	0.30327	0.30327	0.0231699	0.00339891	1.6e-13
rs57141708	ELF1	Locus260	13	41575391	G/A	0.25528	0.25528	-0.0279272	0.00358118	3.3e-15
rs1239704	DLEU1,DLEU7	Locus261	13	51152611	G/A	0.75776	0.24224	-0.0307577	0.00363568	4.5e-17
rs7981906	SPRY2,LINC00377	Locus262	13	80916856	C/A	0.37102	0.37102	-0.017237	0.00325904	7.9e-09
rs7327945	LINC00379,MIR17HG	Locus263	13	91985971	A/C	0.67976	0.32024	-0.028439	0.0033678	1.5e-16
rs7316983	UPF3A,CHAMP1	Locus264	13	115074878	C/T	0.18302	0.18302	-0.023264	0.00404709	3.3e-10
rs78484822	CHD8,RAB2B	Locus265	14	21924225	G/A	0.06164	0.06164	0.0681056	0.00671877	4.1e-25
rs1057119	HOMEZ	Locus266	14	23746269	C/G	0.18047	0.18047	0.026355	0.00412344	2.9e-11
rs12885642	NKX2-1-AS1,NKX2-8	Locus267	14	37014076	T/C	0.37522	0.37522	-0.024339	0.00322766	2.1e-14
rs6572975	SAMD4A	Locus268	14	55260666	C/A	0.54174	0.45826	0.0201898	0.00315626	3.3e-10
rs35320790	SALRNA1,SIX1	Locus269	14	61108825	C/A	0.22332	0.22332	-0.034236	0.00377475	2.2e-20
rs4902358	MAX	Locus270	14	65542477	A/G	0.24518	0.24518	-0.0206593	0.00362659	1.8e-09
rs4902592	RAD51B	Locus271	14	68922021	T/C	0.50894	0.49106	0.0202478	0.00311952	3.7e-11
rs862045	LTBP2	Locus272	14	74984368	A/G	0.7522	0.2478	0.0276628	0.0036461	1e-15
rs1133441	TRIP11	Locus273	14	92435065	T/A	0.42322	0.42322	-0.0512454	0.00314505	6.9e-62
rs117182230	DLK1	Locus274	14	101196269	C/T	0.06993	0.06993	-0.0499994	0.00616453	2.1e-18
rs35771849	MARK3,CKB	Locus275	14	103981942	A/G	0.30677	0.30677	-0.0263238	0.00343165	1.5e-15
rs117686021	MKRN3	Locus276	15	23810652	C/T	0.04074	0.04074	-0.0684675	0.00890293	1.1e-15
rs2247876	FBN1	Locus277	15	48931451	T/C	0.24958	0.24958	-0.0347537	0.00359479	4.6e-23
rs2445752	CYP19A1	Locus278	15	51576385	A/G	0.4105	0.4105	-0.041081	0.00315703	3.1e-39
rs8037775	WDR72	Locus279	15	53999128	T/C	0.43651	0.43651	-0.0200932	0.00313033	8.7e-11
rs4775300	RORA	Locus280	15	61111318	A/G	0.1033	0.1033	0.0320544	0.00510568	1.7e-09
rs731820	C2CD4A,C2CD4B	Locus281	15	62378136	G/A	0.3847	0.3847	-0.02129	0.00318398	8.5e-12
rs76132480	LINC01169,SMAD6	Locus282	15	66992427	C/T	0.11103	0.11103	-0.031403	0.00514619	5e-10
rs16954106	TLE3	Locus283	15	70357918	G/A	0.16486	0.16486	0.0306227	0.00421533	2.8e-13
rs11639183	PTPN9	Locus284	15	75807692	T/C	0.43097	0.43097	0.0364984	0.00313291	2.8e-31
rs35056343	TMC3-AS1,MEX3B	Locus285	15	81835460	AT/A	0.81248	0.18752	0.0300095	0.00398302	9.4e-14
rs111470917	ADAMTSL3	Locus286	15	84585538	A/AAAAAT	0.70625	0.29375	0.0382657	0.00342355	1.7e-31
rs11630187	ACAN	Locus287	15	89387904	A/G	0.37355	0.37355	-0.0243861	0.0032516	3.4e-14
rs9672558	FAM169B,IRAIN	Locus288	15	99180205	T/C	0.06086	0.06086	-0.101352	0.00652802	4.6e-56
rs12905213	PCSK6	Locus289	15	102015320	C/G	0.52092	0.47908	0.0192187	0.00315252	1.6e-09
rs214246	AXIN1	Locus290	16	349293	A/G	0.38044	0.38044	-0.0237622	0.00320731	3.3e-13
rs3112681	SRRM2	Locus291	16	2803956	C/T	0.59149	0.40851	0.0228844	0.00322753	4e-12
rs397812377	ADCY9	Locus292	16	4029971	G/GCT	0.54423	0.45577	0.0173152	0.00319005	9.9e-09
rs34583040	CPPED1,SHISA9	Locus293	16	12903964	G/A	0.10368	0.10368	-0.0294834	0.0051895	2.6e-09
rs246185	MKL2,MIR193B	Locus294	16	14395432	T/C	0.50162	0.49838	0.0278221	0.0031218	7.9e-20
rs3803647	POLR3E	Locus295	16	22334563	C/T	0.16014	0.16014	-0.0271415	0.00424505	1.8e-11
rs1386075	LINC01571,C16orf97	Locus296	16	51860916	C/A	0.32483	0.32483	0.0194513	0.00346433	1.1e-08
rs117968336	SMPD3	Locus297	16	68395371	G/A	0.14044	0.14044	0.0416684	0.00491099	1.4e-19
rs149523885	CMIP	Locus298	16	81592748	CAGA/C	0.28805	0.28805	-0.0184178	0.00344701	1.2e-08
NA	CRISPLD2	Locus299	16	84872195	G/C	0.00123	0.00123	-0.292087	0.0479771	5.6e-10
rs137888851	LOC101928737	Locus300	16	87537311	C/T	0.15643	0.15643	-0.0304352	0.00465753	6.7e-11
rs1126464	DPEP1	Locus301	16	89704365	G/C	0.32113	0.32113	0.0438388	0.00332826	1.3e-41
rs57985356	DNAH2	Locus302	17	7735063	T/G	0.30636	0.30636	-0.026224	0.00338677	2.6e-15
rs1317349	KCNJ12	Locus303	17	21283507	T/G	0.66455	0.33545	0.0252583	0.00329807	8.9e-15
rs11650725	NONE,MIR4522	Locus304	17	25615547	T/C	0.24715	0.24715	0.0196397	0.00368078	2e-08
rs584438	IGFBP4	Locus305	17	38599172	C/A	0.42424	0.42424	-0.028669	0.00318881	6.1e-21
rs752313	EZH1,RAMP2-AS1	Locus306	17	40901824	T/C	0.4456	0.4456	0.0212068	0.00313846	3.1e-12
rs4986172	ACBD4	Locus307	17	43216281	C/T	0.42726	0.42726	-0.0192899	0.00314096	4.5e-10
rs11869940	MRPL45P2,NPEPPS	Locus308	17	45578435	T/A	0.54384	0.45616	0.0175853	0.00317699	7.7e-09
rs201158957	CHAD	Locus309	17	48545926	C/A	0.00817	0.00817	0.168763	0.0176735	9.8e-22
rs703862	MSI2,CCDC182	Locus310	17	55758646	A/G	0.25062	0.25062	0.0272254	0.00362243	1.2e-13
rs7214743	C17orf82,TBX4	Locus311	17	59498052	A/G	0.65754	0.34246	-0.0495058	0.00330634	2.6e-52
rs4790941	BPTF	Locus312	17	65977132	G/A	0.71254	0.28746	0.0221222	0.00346706	9.6e-11
rs4793393	CASC17,LOC102723505	Locus313	17	69992847	T/C	0.06057	0.06057	0.0433816	0.00652159	2.5e-12
rs1656794	SEPT9	Locus314	17	75386909	A/G	0.69677	0.30323	0.020049	0.00342012	7e-09
rs6506015	THOC1	Locus315	18	258284	C/G	0.41147	0.41147	0.0270207	0.00321076	1.1e-16
rs4369779	CABLES1	Locus316	18	20735408	T/C	0.79765	0.20235	0.067662	0.00387535	2.7e-69
rs8091632	ZNF521	Locus317	18	22842153	C/A	0.43542	0.43542	-0.0175466	0.00317026	1.7e-08
rs12971049	FHOD3	Locus318	18	34094939	C/G	0.48748	0.48748	-0.016369	0.00313153	4.6e-08
rs12458127	DYM	Locus319	18	46657358	C/T	0.34208	0.34208	-0.0275971	0.00329882	1.2e-15
rs35614134	PMAIP1,MC4R	Locus320	18	57832856	A/AC	0.22603	0.22603	0.0298131	0.00372535	4.8e-17
rs74494415	GALR1	Locus321	18	74972138	C/T	0.08854	0.08854	-0.0326743	0.00559889	4.9e-08
rs8090312	NFATC1	Locus322	18	77225154	A/G	0.39395	0.39395	-0.0178278	0.00318884	2.8e-08
rs35917214	AP3D1	Locus323	19	2135714	T/G	0.16325	0.16325	-0.0375745	0.00458638	6.1e-19
rs11085094	MIR7-3HG,FEM1A	Locus324	19	4781103	G/T	0.05995	0.05995	-0.0418879	0.00653967	8e-10
rs4804413	INSR	Locus325	19	7222655	C/T	0.40744	0.40744	-0.0245098	0.00317958	1.4e-14
rs12980251	MYO1F	Locus326	19	8637967	C/A	0.16222	0.16222	-0.0260266	0.00429075	1.2e-09
rs1560710	SLC44A2	Locus327	19	10742443	C/T	0.65811	0.34189	-0.0387672	0.00332558	2.9e-34
rs1042164	IER2	Locus328	19	13264398	C/T	0.02885	0.02885	-0.0544133	0.00930603	5.5e-09
rs2305769	MYO9B	Locus329	19	17264961	G/C	0.33889	0.33889	-0.0198366	0.00340929	1.9e-09
rs17288409	GATAD2A	Locus330	19	19504167	T/C	0.25785	0.25785	-0.0241312	0.00356732	3.9e-12
rs17832737	DPY19L3	Locus331	19	32912622	A/G	0.48984	0.48984	0.0190273	0.0031131	1.7e-09
rs147683721	ZNF793	Locus332	19	38021545	G/A	0.08659	0.08659	-0.0303507	0.00559441	1.7e-09
rs4674	BCKDHA	Locus333	19	41930396	A/G	0.47653	0.47653	-0.0214569	0.00311859	2e-11
rs3213250	XRCC1	Locus334	19	44078228	ATTATT/A	0.26219	0.26219	0.0195897	0.00358305	1.5e-08
rs36013629	RCN3	Locus335	19	50042867	T/TG	0.20094	0.20094	0.0235562	0.00396327	8.4e-10
rs67795913	TNNT1	Locus336	19	55653297	A/C	0.18883	0.18883	-0.0247484	0.00430874	2.5e-09
rs7264113	RNF24,SMOX	Locus337	20	4090802	G/A	0.11123	0.11123	0.0405197	0.00507789	5.9e-17
rs1000972	CASC20,BMP2	Locus338	20	6621717	T/A	0.92044	0.07956	-0.045854	0.00570996	9.4e-18
NA	PLCB1	Locus339	20	8521304	C/<INS:ME:ALU>	0.1473	0.1473	-0.0367064	0.00465212	1.6e-16
rs13734	RRBP1	Locus340	20	17594729	G/A	0.51276	0.48724	-0.0183068	0.00311602	9.3e-10
rs398121251	KIZ	Locus341	20	21223946	G/GA	0.52214	0.47786	-0.0275736	0.00312967	2.8e-19
rs143383	GDF5	Locus342	20	34025983	A/G	0.22522	0.22522	0.062648	0.00371413	5.4e-67
rs2235363	ZHX3	Locus343	20	39807769	G/A	0.46795	0.46795	-0.0181819	0.00314232	1.2e-10
rs11537645	UBE2C	Locus344	20	44441403	C/G	0.11317	0.11317	-0.0307142	0.00493012	4.3e-10
rs238164	DDX27	Locus345	20	47844341	A/G	0.09192	0.09192	0.0297039	0.00543104	1.4e-08
rs58744877	GNAS	Locus346	20	57432606	T/A	0.10626	0.10626	-0.0634041	0.00519807	2.1e-35
rs2249350	ADAMTS5	Locus347	21	28322506	C/A	0.38134	0.38134	0.017996	0.00327006	3.1e-08
rs11911974	ITSN1	Locus348	21	35243694	A/G	0.47427	0.47427	-0.0178399	0.00313149	7.5e-09
rs113382956	MORC3,CHAF1B	Locus349	21	37750829	T/C	0.50768	0.49232	-0.0202117	0.00342651	2.6e-09
rs140708629	KCNJ15,LINC01423	Locus350	21	39689979	T/TAAG	0.34226	0.34226	-0.0292333	0.00345162	1.1e-17
rs184395229	COL6A2	Locus351	21	47549363	G/C	0.01338	0.01338	-0.0803251	0.0158031	4.9e-08
rs145952310	ZNF70	Locus352	22	24087185	T/C	0.02924	0.02924	-0.0590059	0.00924471	3.2e-10
rs114134839	SYN3	Locus353	22	33058602	G/A	0.70751	0.29249	-0.0430332	0.00349344	1.3e-36
rs11450220	MAFF	Locus354	22	38607534	T/TG	0.64645	0.35355	-0.0164969	0.00329307	4.7e-08
rs58280444	MIRLET7BHG	Locus355	22	46483917	G/A	0.10795	0.10795	0.0572145	0.00533426	5.9e-27
Lead variants of 355 identified loci in GWAS are shown.
aChromosomes and positions are based on Build37 (hg19).
bAlternative alleles were treated as effect alleles.
