# Supplementary material for: Characterizing rare and low-frequency height-associated variants in the Japanese population
Source: Nat Commun. 2019 Sep 27;10:4393. doi: 10.1038/s41467-019-12276-5 (PMC6764965; doi:10.1038/s41467-019-12276-5)
Supplement: Supplementary file 6 — Supplementary Data 3 [file 41467_2019_12276_MOESM6_ESM.xlsx]

## Sheet: Supplementary Data 3
Supplementary Data 3. Additional 246 signals identified by conditional analysis.
Locus	Round	rsID	Candiate gene(s)	CHRa	POSa	REF/ALT	Alt freq	MAF	BETA	SE	P valueb
Locus1	Round1	rs3829738	PLEKHN1	1	909309	T/C	0.209167	0.209167	0.0228144	0.004155	1.8e-08
Locus2	Round1	rs7551097	MIR34A,H6PD	1	9259236	A/G	0.227223	0.227223	-0.0213338	0.00370796	2.2e-08
Locus16	Round1	rs550617350	TBX15	1	119482365	T/TA	0.0402239	0.0402239	-0.0514368	0.00833195	3.4e-10
Locus16	Round2	rs74523012	FAM46C,GDAP2	1	118277894	G/A	0.141216	0.141216	0.0258405	0.00452135	5.3e-09
Locus18	Round1	rs58419446	FALEC	1	150490370	C/T	0.132006	0.132006	0.0289636	0.00460805	2.2e-11
Locus18	Round2	rs6694357	MLLT11	1	151035628	A/C	0.0319031	0.0319031	0.0512881	0.00877643	1.1e-09
Locus19	Round1	rs147355776	GATAD2B	1	153847970	A/C	0.0873689	0.0873689	0.0396471	0.00566756	1.1e-12
Locus23	Round1	NA	DNM3OS,MIR214,MIR3120	1	172107982	G/A	0.00248316	0.00248316	-0.195328	0.0328124	1.4e-10
Locus27	Round1	rs10911212	LAMC1	1	183024469	C/T	0.626169	0.373831	-0.0200939	0.00319117	9.2e-11
Locus29	Round1	rs36034473	MIR548F3	1	218698632	CG/C	0.0384918	0.0384918	0.0512296	0.00807494	1.4e-10
Locus34	Round1	rs11694842	DNMT3A	2	25482970	A/G	0.111488	0.111488	-0.0346446	0.00500197	3e-12
Locus34	Round2	rs398090202	ADCY3	2	25056584	T/TA	0.223542	0.223542	-0.0254576	0.00426059	2.7e-10
Locus34	Round3	rs117735241	ATAD2B	2	24077979	G/A	0.035384	0.035384	-0.0483546	0.00856923	8.2e-10
Locus35	Round1	rs1038694	LOC100505736	2	28373552	A/G	0.393149	0.393149	0.0187949	0.00315462	1.7e-09
Locus36	Round1	rs4670256	LTBP1	2	33360556	G/A	0.491345	0.491345	0.0271326	0.0031064	3.1e-17
Locus37	Round1	rs17018786	CRIM1	2	36662533	G/C	0.134326	0.134326	-0.0390126	0.00459711	6.5e-19
Locus37	Round2	rs848602	CRIM1	2	36778372	G/A	0.774131	0.225869	-0.0241834	0.0036791	2.3e-11
Locus37	Round3	rs3821169	CRIM1	2	36583461	G/T	0.273419	0.273419	0.0209476	0.00366427	1.3e-09
Locus37	Round4	rs76512216	QPCT,CDC42EP3	2	37652213	A/G	0.514351	0.485649	-0.0174896	0.00325107	8.8e-09
Locus37	Round5	rs202150945	CDC42EP3,LINC00211	2	37998250	G/A	0.0808777	0.0808777	-0.0332081	0.0062553	3e-08
Locus39	Round1	rs6721145	EFEMP1,MIR217HG	2	56183542	A/G	0.234885	0.234885	0.023355	0.00368733	9.6e-10
Locus39	Round2	rs1052788	SPTBN1	2	54858511	C/T	0.322619	0.322619	-0.0185454	0.00331472	7.8e-10
Locus41	Round1	rs143765411	COMMD1	2	62191772	A/G	0.0450484	0.0450484	0.0442412	0.00762672	7.9e-09
Locus42	Round1	rs11685794	ANTXR1	2	69357036	G/A	0.418541	0.418541	0.0175162	0.00327883	4.7e-08
Locus43	Round1	rs2670714	ZNF638	2	71606833	G/A	0.520404	0.479596	0.0295616	0.00307776	2.5e-22
Locus43	Round2	rs77436581	DOK1	2	74781375	C/G	0.0124644	0.0124644	-0.114159	0.0151808	3.6e-14
Locus43	Round3	rs2286965	CYP26B1	2	72360160	C/T	0.0329828	0.0329828	0.0591361	0.00871164	6.9e-13
Locus43	Round4	rs2241059	CYP26B1	2	72359312	A/G	0.090165	0.090165	0.0344157	0.00551261	1.4e-09
Locus48	Round1	rs35362712	GLI2	2	121614451	C/CT	0.723265	0.276735	-0.0205925	0.00347796	7.6e-09
Locus52	Round1	rs3731866	VIL1	2	219288899	C/T	0.140514	0.140514	-0.0413359	0.00455389	2.8e-20
Locus52	Round2	rs994532	DIRC3	2	218284210	A/G	0.672499	0.327501	-0.023203	0.00327888	3.8e-14
Locus52	Round3	rs371825	CRYBA2,MIR375	2	219863656	A/G	0.520076	0.479924	-0.022049	0.00326159	2.1e-12
Locus52	Round4	rs201104642	CCDC108	2	219894893	T/A	0.0193009	0.0193009	-0.0797236	0.0116171	1.6e-12
Locus52	Round5	rs76709099	IHH	2	219919904	C/A	0.0699317	0.0699317	-0.0493124	0.0064023	3.7e-13
Locus52	Round6	rs200216644	IHH	2	219919943	C/T	0.00304027	0.00304027	-0.176627	0.0287537	8.4e-11
Locus52	Round7	rs1861631	IGFBP5,TNP1	2	217605925	A/C	0.850031	0.149969	0.0242265	0.00430798	5.4e-09
Locus52	Round8	rs544577047	WNT6	2	219729259	G/A	0.00152946	0.00152946	-0.277949	0.0508143	8.7e-09
Locus52	Round9	rs143602646	RESP18,DNPEP	2	220210184	G/A	0.0202971	0.0202971	0.0618491	0.0116149	3.8e-08
Locus54	Round1	rs6737291	NCL	2	232329559	T/C	0.779824	0.220176	-0.0284656	0.00374767	1.8e-13
Locus55	Round1	rs5839768	BOK	2	242500558	C/CT	0.475451	0.475451	-0.021899	0.00316782	1.6e-12
Locus55	Round2	rs9288725	LOC200772,SNED1	2	241937164	C/T	0.280784	0.280784	-0.0213879	0.0035879	6.1e-11
Locus55	Round3	rs117639576	KIF1A,AGXT	2	241783039	C/A	0.0467142	0.0467142	0.0453704	0.00751824	7.9e-10
Locus58	Round1	rs57515741	LINC01267,SLC6A6	3	14400650	G/A	0.443028	0.443028	-0.0171472	0.00312142	1.1e-08
Locus59	Round1	rs56027700	PRKAR2A	3	48867039	ATG/A	0.680037	0.319963	-0.02353	0.00439064	1e-08
Locus60	Round1	NA	NEK4	3	52781335	G/A	0.00901298	0.00901298	-0.117857	0.0178465	6.9e-11
Locus60	Round2	rs4234633	STAB1	3	52557038	C/T	0.581309	0.418691	-0.0196195	0.00315315	4.6e-09
Locus63	Round1	rs2203949	DCBLD2,MIR548G	3	98981050	A/G	0.914396	0.085604	0.0374317	0.00556543	2.1e-11
Locus66	Round1	rs11923603	LOC101929717	3	112875949	G/A	0.720956	0.279044	0.023683	0.00345061	3.1e-11
Locus66	Round2	rs12631733	BOC	3	112991117	C/T	0.512816	0.487184	-0.0181016	0.00314081	5.4e-10
Locus70	Round1	rs9812461	SLCO2A1,RYK	3	133820689	G/A	0.465727	0.465727	0.0209448	0.00311371	5.5e-12
Locus76	Round1	rs55641330	MECOM	3	169225690	T/C	0.374197	0.374197	-0.0219916	0.00321539	2.7e-12
Locus76	Round2	rs1397899	LOC100507661,MECOM	3	168741644	T/C	0.638233	0.361767	-0.0193318	0.00323431	2.3e-09
Locus77	Round1	rs6774762	GHSR	3	172164990	A/G	0.248648	0.248648	-0.0349378	0.00359137	5.2e-23
Locus77	Round2	rs4894797	FNDC3B	3	171783546	G/A	0.401893	0.401893	0.0182904	0.00319133	2.3e-08
Locus78	Round1	rs764129	IGF2BP2,TRA2B	3	185547917	C/T	0.344004	0.344004	0.0183921	0.00329028	9.3e-09
Locus80	Round1	rs77395168	SNAR-I,OSTN	3	190789852	G/C	0.111805	0.111805	-0.0303995	0.00506209	3.3e-08
Locus86	Round1	rs2707450	LCORL	4	17942560	C/T	0.507939	0.492061	-0.0288534	0.00371614	2.8e-15
Locus86	Round2	rs79640067	LCORL	4	17880472	T/A	0.0360181	0.0360181	-0.0674799	0.010181	1.4e-11
Locus86	Round3	rs75198716	LCORL	4	17880391	T/A	0.00883569	0.00883569	-0.135394	0.0208449	9.9e-12
Locus87	Round1	rs2066790	MIR1273H	4	39318706	A/G	0.236271	0.236271	-0.0207821	0.00364183	2.9e-08
Locus92	Round1	rs9995997	ADAMTS3,COX18	4	73527513	G/A	0.398187	0.398187	-0.0207334	0.00358547	5.2e-09
Locus93	Round1	rs3822224	PRKG2	4	82010773	T/C	0.354015	0.354015	0.0201569	0.00324433	8.2e-10
Locus100	Round1	rs55941720	HHIP,ANAPC10	4	145903036	C/T	0.157908	0.157908	0.0333797	0.00453488	1.8e-14
Locus100	Round2	rs34377763	GYPA,HHIP-AS1	4	145548939	G/A	0.395363	0.395363	-0.0235195	0.00362506	3.1e-11
Locus102	Round1	rs34555832	NPR3	5	32777345	G/C	0.318535	0.318535	-0.0214075	0.00342237	1.3e-11
Locus102	Round2	rs112958363	LOC340113,TARS	5	33279759	T/C	0.585227	0.414773	0.0170061	0.00317085	1.9e-08
Locus105	Round1	NA	GHR	5	42628418	G/<CN0>	0.133487	0.133487	0.0245643	0.00473613	1.7e-08
Locus109	Round1	rs72760562	ADAMTS6	5	64672716	T/C	0.0998149	0.0998149	0.0444546	0.00528751	2e-17
Locus116	Round1	rs36704	SLC12A2,FBN2	5	127554218	C/T	0.2478	0.2478	-0.0214819	0.00373049	3.6e-08
Locus119	Round1	rs34427173	LOC101926941	5	141708189	TC/T	0.668342	0.331658	-0.0184681	0.0033232	2.1e-09
Locus119	Round2	rs145613835	ARHGAP26	5	142464438	C/T	0.0721911	0.0721911	-0.0333667	0.00614328	1.1e-08
Locus119	Round3	rs2908532	NDFIP1,SPRY4	5	141621884	C/A	0.223006	0.223006	0.0182774	0.00374023	3.7e-08
Locus121	Round1	rs11424823	SMIM23,FBXW11	5	171284642	G/GC	0.598786	0.401214	0.0292525	0.00328912	1.6e-19
Locus121	Round2	rs4073717	FGF18	5	170864021	G/T	0.14955	0.14955	-0.034337	0.00433749	5.2e-16
Locus121	Round3	rs6898981	FGF18,SMIM23	5	171026158	A/G	0.775598	0.224402	0.0267745	0.00382071	2e-12
Locus122	Round1	rs6874142	STC2	5	172753555	T/G	0.028315	0.028315	0.0583809	0.0115937	2.5e-08
Locus123	Round1	rs244711	ZNF346,FGFR4	5	176509193	C/T	0.67576	0.32424	0.0250298	0.00421732	2.5e-10
Locus123	Round2	rs6890580	NSD1	5	176653520	G/A	0.502466	0.497534	0.0224085	0.00434009	2e-08
Locus125	Round1	rs9379130	SNRNP48,BMP6	6	7702659	G/C	0.244904	0.244904	0.0215043	0.00361626	3e-10
Locus126	Round1	rs9379833	HIST1H4E,HIST1H2BG	6	26207175	C/A	0.834885	0.165115	-0.0609828	0.00418193	7e-51
Locus126	Round2	rs34429926	HLA-C,HLA-B	6	31319397	G/A	0.197501	0.197501	0.0396392	0.00395209	4.2e-24
Locus126	Round3	rs573582724	NUDT3,RPS10-NUDT3	6	34257615	C/A	0.00422023	0.00422023	-0.24512	0.0273692	3.3e-20
Locus126	Round4	rs74676654	SCUBE3	6	35216542	G/A	0.09983	0.09983	0.0371205	0.00560729	2e-11
Locus126	Round5	rs565478760	HLA-DQB1,HLA-DQA2	6	32655848	TATG/T	0.123534	0.123534	-0.0323531	0.0050019	4.2e-11
Locus126	Round6	rs182665950	C6orf1,NUDT3	6	34240903	C/T	0.0135192	0.0135192	0.0863535	0.0148014	1.5e-09
Locus126	Round7	rs118173262	ZNF76	6	35243836	C/T	0.0495038	0.0495038	-0.044623	0.00736048	2.2e-10
Locus126	Round8	rs763009	LINC01556,ZNF311	6	28915108	T/C	0.58289	0.41711	-0.0164499	0.00313301	9e-09
Locus126	Round9	rs117232140	HLA-DPB2	6	33096707	T/C	0.00931048	0.00931048	-0.106185	0.018362	1.8e-08
Locus132	Round1	rs3805859	BCKDHB	6	81048946	C/A	0.496253	0.496253	-0.0279083	0.00313779	2.6e-19
Locus132	Round2	rs549752801	BCKDHB,FAM46A	6	81283723	T/A	0.14099	0.14099	0.0276128	0.00492256	5.6e-10
Locus136	Round1	rs1159806	FOXO3	6	109006838	A/T	0.237917	0.237917	-0.0218318	0.00364427	4.5e-08
Locus139	Round1	rs7765757	EPB41L2	6	131371748	C/T	0.869896	0.130104	0.0337043	0.00460341	2.8e-13
Locus139	Round2	rs6920244	TMEM244,L3MBTL3	6	130319527	A/T	0.135475	0.135475	0.0328827	0.00517886	2.5e-11
Locus139	Round3	rs2571573	LAMA2	6	129830341	G/T	0.625936	0.374064	0.0199168	0.00324756	1.4e-10
Locus139	Round4	rs6569648	L3MBTL3	6	130349119	C/T	0.964603	0.035397	-0.0495774	0.00846417	2.6e-09
Locus143	Round1	rs3020359	ESR1	6	152365263	T/C	0.522516	0.477484	0.01953	0.00309164	2.2e-10
Locus143	Round2	rs3798758	ESR1	6	152421854	C/A	0.268304	0.268304	-0.0180567	0.00348965	1.4e-08
Locus147	Round1	rs78148157	UNCX	7	1271744	C/T	0.352282	0.352282	-0.0203015	0.00335589	2.8e-11
Locus150	Round1	rs17140875	FERD3L,TWISTNB	7	19248278	G/T	0.0781223	0.0781223	-0.0524611	0.0061128	4.3e-17
Locus150	Round2	rs62446652	FERD3L,TWISTNB	7	19549163	G/C	0.149135	0.149135	0.0306273	0.00447757	4.4e-13
Locus150	Round3	rs1178099	HDAC9	7	18735247	T/C	0.571101	0.428899	0.0238873	0.00386928	4.2e-10
Locus150	Round4	rs13233322	HDAC9	7	18915701	C/A	0.315378	0.315378	-0.0215416	0.00337658	2.6e-09
Locus150	Round5	rs2240278	HDAC9	7	19018221	C/T	0.269997	0.269997	0.0208974	0.00354565	7.6e-09
Locus150	Round6	rs2024348	FERD3L,TWISTNB	7	19529484	G/C	0.950109	0.049891	0.0429773	0.00717951	2.5e-09
Locus154	Round1	rs2700983	ELMO1	7	37394379	A/C	0.155208	0.155208	-0.0228391	0.0042995	2.1e-08
Locus155	Round1	rs17847676	IGFBP3	7	45954540	C/T	0.00703075	0.00703075	-0.152801	0.0209386	3.5e-14
Locus155	Round2	rs6978655	IGFBP3,TNS3	7	46171683	C/T	0.20788	0.20788	0.024133	0.00403199	1.5e-10
Locus155	Round3	rs13221259	IGFBP3,TNS3	7	46364172	A/G	0.384975	0.384975	-0.0175048	0.00319152	1.4e-08
Locus157	Round1	rs34823076	FKBP6	7	72754096	A/AC	0.678292	0.321708	0.0216057	0.00331362	3.1e-11
Locus158	Round1	rs42377	CDK6	7	92243672	G/A	0.101253	0.101253	0.042241	0.00517918	9e-16
Locus166	Round1	rs11135740	ENTPD4,SLC25A37	8	23367757	G/A	0.462004	0.462004	-0.0184699	0.00312179	7.4e-09
Locus167	Round1	rs557942	MIR3622B,CCDC25	8	27569971	T/C	0.43298	0.43298	-0.0152337	0.00324798	2.4e-08
Locus170	Round1	rs62515430	PLAG1	8	57109358	C/T	0.256784	0.256784	0.0376663	0.00380305	1.4e-22
Locus170	Round2	rs376362701	SDR16C5,SDR16C6P	8	57283748	G/A	0.00463441	0.00463441	-0.160669	0.026197	9.4e-11
Locus170	Round3	rs67742458	CHCHD7,SDR16C5	8	57170647	A/G	0.0459812	0.0459812	-0.0631168	0.0101476	5e-09
Locus173	Round1	rs7817087	LINC00536,EIF3H	8	117564936	G/A	0.590112	0.409888	-0.0200938	0.00329087	7.2e-11
Locus179	Round1	rs11783772	PLEC	8	145008443	A/T	0.195459	0.195459	-0.0217243	0.00394667	1.8e-08
Locus183	Round1	rs558830051	FAM205A,FAM205BP	9	34766707	A/G	0.0109256	0.0109256	-0.108168	0.0161564	4.8e-12
Locus183	Round2	rs114147262	NPR2	9	35806217	C/T	0.0040042	0.0040042	0.129088	0.024724	4.8e-08
Locus184	Round1	rs7869196	PCSK5	9	78756886	C/T	0.33794	0.33794	-0.0204713	0.00341979	8.4e-10
Locus185	Round1	rs2083197	SPATA31C2,SPIN1	9	90882058	G/A	0.12664	0.12664	-0.0273378	0.00467922	1.2e-08
Locus186	Round1	rs200560216	IPPK,BICD2	9	95434421	GT/G	0.812587	0.187413	-0.0282437	0.00398734	6.7e-12
Locus187	Round1	rs28778940	PTCH1,LINC00476	9	98298352	G/A	0.202142	0.202142	0.0376573	0.00387211	9.3e-23
Locus187	Round2	rs141760764	HABP4,CDC14B	9	99259568	AGGCGGGGAGGCAGG/A	0.0450199	0.0450199	0.0549828	0.00764007	1e-13
Locus187	Round3	rs62558978	PTCH1,LINC00476	9	98515034	G/A	0.215808	0.215808	-0.0216585	0.00378274	5.8e-09
Locus188	Round1	rs10978677	MIR548Q	9	109685461	C/A	0.0943428	0.0943428	-0.0386883	0.0054596	4.3e-12
Locus188	Round2	rs80311040	LINC01505,ZNF462	9	109463806	C/T	0.0214441	0.0214441	0.0731824	0.0123918	2.9e-09
Locus190	Round1	rs12236727	LPAR1,MIR7702	9	113824581	C/T	0.536515	0.463485	-0.0213065	0.00322593	2.2e-11
Locus190	Round2	rs7858562	PTGR1,ZNF483	9	114324948	A/G	0.244908	0.244908	-0.0200847	0.00392151	1.3e-08
Locus191	Round1	rs10817888	ASTN2	9	119190533	G/A	0.703303	0.296697	-0.0205278	0.003415	5.5e-10
Locus197	Round1	rs914328	CAMK1D	10	12828453	T/G	0.500416	0.499584	0.0184213	0.00314239	4.9e-09
Locus198	Round1	rs148927472	SPAG6	10	22661764	T/C	0.0249866	0.0249866	-0.0732023	0.0134527	1.9e-08
Locus204	Round1	rs12357239	TSPAN15,NEUROG3	10	71303321	T/G	0.304887	0.304887	0.0197341	0.00350443	7.2e-09
Locus207	Round1	rs1658319	ZMIZ1	10	80925014	T/C	0.6586	0.3414	-0.024026	0.00328614	1.3e-13
Locus214	Round1	rs10901821	METTL10	10	126480556	T/C	0.799007	0.200993	0.0280735	0.00388928	2.1e-13
Locus214	Round2	rs1563278	LHPP	10	126286228	G/A	0.603275	0.396725	-0.019124	0.00323425	4.8e-10
Locus215	Round1	rs61869763	KCNQ1	11	2813345	C/T	0.191999	0.191999	0.0409946	0.00410125	1.8e-25
Locus215	Round2	rs143840904	KCNQ1	11	2813322	C/T	0.01564	0.01564	-0.114741	0.0145162	7.8e-17
Locus215	Round3	rs3216306	KCNQ1	11	2726707	CG/C	0.114476	0.114476	-0.0345399	0.00491951	2.1e-12
Locus218	Round1	rs2582300	LOC102724957,SOX6	11	15927544	G/T	0.706011	0.293989	0.0209849	0.00351023	4.6e-10
Locus222	Round1	rs17148127	OR5L2,OR5D16	11	55601016	G/C	0.185753	0.185753	0.0257353	0.00409287	2.6e-10
Locus225	Round1	rs139866833	MYEOV,LINC01488	11	69253486	T/C	0.0157003	0.0157003	-0.0678309	0.0129794	4.3e-08
Locus225	Round2	rs11323064	MYEOV,LINC01488	11	69280106	CA/C	0.67928	0.32072	-0.0233216	0.00370961	1.6e-10
Locus227	Round1	rs7109103	GDPD5,SERPINH1	11	75253828	G/C	0.170765	0.170765	0.0231159	0.00436109	3.5e-08
Locus231	Round1	rs11220465	ST3GAL4	11	126257779	G/A	0.472446	0.472446	-0.025121	0.00440851	6.9e-09
Locus231	Round2	rs12222197	DDX25,CDON	11	125825224	G/T	0.391855	0.391855	0.0196159	0.00319059	7.5e-09
Locus232	Round1	rs680952	FLI1	11	128663908	G/T	0.349419	0.349419	-0.0204112	0.00333614	9.8e-11
Locus233	Round1	rs12424113	B4GALNT3	12	569948	C/T	0.589401	0.410599	0.0243551	0.00317805	9e-15
Locus238	Round1	rs2724616	ETV6	12	11870768	A/G	0.725826	0.274174	-0.025542	0.00347935	1.5e-12
Locus238	Round2	rs200992198	DUSP16,CREBL2	12	12724614	TACCATTGC/T	0.0747216	0.0747216	-0.0379115	0.00651145	1.9e-08
Locus241	Round1	rs12230367	KLHL42,PTHLH	12	28108688	G/A	0.0947949	0.0947949	0.0463915	0.00527843	2.8e-17
Locus244	Round1	rs199673881	SP7	12	53722361	G/A	0.011526	0.011526	-0.164328	0.0144793	1.5e-30
Locus244	Round2	rs7970462	ATF7,ATP5G2	12	54022602	T/C	0.363477	0.363477	0.0290893	0.00322021	4.9e-20
Locus244	Round3	rs2280447	LOC283335	12	53438704	G/C	0.143126	0.143126	0.0381998	0.00455555	2.4e-18
Locus244	Round4	rs2277339	PRIM1	12	57146069	T/G	0.204734	0.204734	-0.0307046	0.00383149	7.1e-18
Locus244	Round5	rs61937568	STAT6,LRP1	12	57510785	G/C	0.117446	0.117446	0.0266792	0.00486315	5.2e-09
Locus244	Round6	rs6581157	CTDSP2,LOC100506844	12	58288793	C/T	0.811586	0.188414	-0.0234833	0.00398545	5.5e-10
Locus245	Round1	rs11175898	LOC100507065,RPSAP52	12	66133997	G/A	0.205471	0.205471	0.0357321	0.00389919	6.2e-22
Locus245	Round2	rs10784445	LEMD3,MSRB3	12	65666390	A/G	0.709453	0.290547	0.0262674	0.0034468	4.5e-14
Locus249	Round1	rs10859536	SOCS2,CRADD	12	93989732	G/A	0.107698	0.107698	0.0618589	0.00552486	2.5e-29
Locus249	Round2	rs7953280	CRADD	12	94136009	G/C	0.812561	0.187439	-0.0348782	0.00404049	2.4e-18
Locus249	Round3	rs10777546	CRADD	12	94238445	A/G	0.478281	0.478281	0.0169322	0.00312444	4.2e-09
Locus250	Round1	rs17033112	IGF1,LINC00485	12	103122915	G/A	0.105957	0.105957	-0.0471874	0.00533792	2.6e-20
Locus250	Round2	rs7312112	IGF1,LINC00485	12	103046823	T/G	0.541209	0.458791	-0.0246457	0.00312633	2.6e-16
Locus250	Round3	rs6214	IGF1	12	102793569	C/T	0.525262	0.474738	-0.0233794	0.00359255	1.1e-11
Locus250	Round4	rs7979284	IGF1,LINC00485	12	102994983	T/C	0.136964	0.136964	0.0278023	0.0048057	2.1e-09
Locus255	Round1	rs143270813	NCOR2	12	125002892	G/A	0.0769656	0.0769656	-0.0408968	0.00632301	1e-10
Locus256	Round1	rs11146949	FBRSL1	12	133154266	G/A	0.104071	0.104071	-0.0324015	0.00516367	3.6e-09
Locus264	Round1	rs75779304	TFDP1,ATP4B	13	114301338	G/A	0.0377751	0.0377751	0.0525091	0.00842762	1.8e-09
Locus265	Round1	rs8008748	HNRNPC,RPGRIP1	14	21741941	C/T	0.169502	0.169502	0.0266653	0.00427896	2.2e-10
Locus267	Round1	rs8003014	SLC25A21	14	37152350	T/C	0.521891	0.478109	0.0211562	0.00313067	2.8e-10
Locus269	Round1	rs11158303	SIX4	14	61178279	A/G	0.664948	0.335052	-0.0196813	0.00342569	1.7e-09
Locus273	Round1	rs1548817	TC2N	14	92332868	C/T	0.130871	0.130871	0.0389701	0.00469418	1.2e-20
Locus273	Round2	rs7156335	ITPK1	14	93406232	T/C	0.0867215	0.0867215	0.0363622	0.00563647	7.2e-11
Locus273	Round3	rs4904823	FBLN5	14	92380672	T/A	0.690435	0.309565	-0.0187441	0.00342038	2.4e-08
Locus275	Round1	rs10150698	ANKRD9,MIR4309	14	102977876	T/C	0.567715	0.432285	-0.0200514	0.0031962	3.1e-11
Locus277	Round1	rs76610457	FBN1	15	48748644	T/A	0.230414	0.230414	0.0228761	0.00389558	1.8e-09
Locus277	Round2	rs10519170	DUT,FBN1	15	48686175	A/G	0.624991	0.375009	-0.0313414	0.00359466	2.8e-17
Locus278	Round1	rs12909519	AP4E1,TNFAIP8L3	15	51341867	A/C	0.561545	0.438455	0.0243437	0.00314608	9.9e-16
Locus278	Round2	rs2470180	GLDN	15	51682775	G/A	0.350985	0.350985	-0.0214285	0.00325324	5.4e-11
Locus282	Round1	rs4776879	SMAD3	15	67364320	T/A	0.361846	0.361846	0.0186618	0.00326405	1.4e-08
Locus284	Round1	rs8025068	ARID3B	15	74870045	G/T	0.486196	0.486196	-0.0232855	0.00317828	5.4e-14
Locus284	Round2	rs4886782	LOXL1	15	74228810	G/A	0.0894529	0.0894529	-0.0394708	0.00545528	4.4e-14
Locus285	Round1	rs11325	IL16	15	81601340	G/T	0.213607	0.213607	0.0234997	0.00378396	4.2e-10
Locus286	Round1	rs201196042	PDE8A	15	85574143	T/A	0.00504328	0.00504328	-0.149095	0.0226426	2.3e-11
Locus286	Round2	rs8038454	ADAMTSL3	15	84339436	G/T	0.178457	0.178457	0.0255972	0.00405418	1e-09
Locus287	Round1	rs7176403	PEX11A	15	90227956	C/T	0.325325	0.325325	-0.0217765	0.00332498	9.3e-11
Locus287	Round2	rs371908554	HAPLN3	15	89438963	ACG/A	0.00878843	0.00878843	-0.12679	0.019059	1.2e-10
Locus287	Round3	rs35148461	ACAN	15	89413243	T/C	0.270949	0.270949	-0.0211786	0.00355933	1.6e-09
Locus287	Round4	rs72765671	ACAN	15	89361142	A/G	0.0638548	0.0638548	-0.0365014	0.00680575	2.8e-09
Locus287	Round5	NA	MFGE8,ABHD2	15	89459676	G/A	0.00712842	0.00712842	-0.128439	0.0210859	2.5e-09
Locus287	Round6	rs56071466	ACAN	15	89370466	G/A	0.314037	0.314037	-0.0203724	0.00351829	4.7e-08
Locus288	Round1	rs2573652	ADAMTS17	15	100514614	T/C	0.478217	0.478217	0.0280584	0.00310604	3.4e-19
Locus288	Round2	rs4467054	ADAMTS17	15	100795372	G/T	0.665611	0.334389	-0.0262233	0.00341451	2.9e-15
Locus288	Round3	rs149578709	ADAMTS17	15	100672408	A/G	0.0666421	0.0666421	-0.0600042	0.0073848	2.3e-17
Locus288	Round4	rs145482150	ADAMTS17	15	100533312	C/T	0.00252651	0.00252651	-0.274868	0.0359788	1.3e-14
Locus288	Round5	rs733710	PGPEP1L	15	99513231	C/T	0.876545	0.123455	-0.0340314	0.00472723	5.9e-13
Locus288	Round6	rs2727195	ADAMTS17	15	100513117	G/A	0.365661	0.365661	-0.0350381	0.00576744	5.9e-11
Locus288	Round7	rs28411867	ADAMTS17	15	100854493	C/T	0.394307	0.394307	-0.0213781	0.00337822	1.3e-11
Locus288	Round8	rs397807524	ADAMTS17	15	100592440	C/CAG	0.546326	0.453674	0.0213419	0.00334581	1.7e-11
Locus288	Round9	rs62024476	IGF1R	15	99231105	G/A	0.218156	0.218156	-0.0231363	0.0037959	7.2e-10
Locus288	Round10	rs76301628	ADAMTS17	15	100723437	G/T	0.198384	0.198384	-0.0203457	0.00405926	1.5e-08
Locus290	Round1	rs596501	SSTR5-AS1	16	1116213	G/A	0.257487	0.257487	-0.0220009	0.0036309	9.2e-11
Locus290	Round2	rs61112891	NARFL	16	783156	G/C	0.777158	0.222842	0.0187995	0.00379457	4.9e-08
Locus290	Round3	rs199866266	HAGHL	16	779296	C/G	0.00763939	0.00763939	-0.120644	0.0225714	1.5e-08
Locus291	Round1	rs25849	PGP	16	2265071	C/G	0.419729	0.419729	0.0213532	0.00318897	9.7e-12
Locus294	Round1	rs34614532	NTAN1,PDXDC1	16	15132908	T/C	0.444511	0.444511	-0.0240622	0.00312968	1.2e-15
Locus297	Round1	rs6499255	WWP2	16	69830328	A/G	0.327697	0.327697	-0.0298331	0.00335525	1.2e-17
Locus300	Round1	rs6540002	LOC440390,LOC101928708	16	87108130	G/C	0.221703	0.221703	0.0203593	0.00376262	1.8e-08
Locus301	Round1	rs7186082	PIEZO1	16	88783903	A/G	0.825714	0.174286	0.0234224	0.00414586	5.1e-09
Locus302	Round1	NA	BCL6B	17	6925490	C/T	0.00415889	0.00415889	0.202708	0.0263993	4.3e-15
Locus302	Round2	rs55749333	ZBTB4	17	7371932	C/T	0.702851	0.297149	-0.0207193	0.00340582	1.5e-09
Locus302	Round3	rs78088233	MIR497HG	17	6921669	G/A	0.0651753	0.0651753	0.0399536	0.00658752	3.9e-09
Locus305	Round1	rs1043515	PIP4K2B	17	36922196	A/G	0.245818	0.245818	0.0280273	0.00361167	7.1e-16
Locus305	Round2	rs4795393	GRB7	17	37893484	C/T	0.491179	0.491179	0.0181239	0.00318763	4.7e-09
Locus307	Round1	rs2285951	ATXN7L3	17	42272909	C/T	0.0485587	0.0485587	-0.0468424	0.00731991	4.9e-10
Locus308	Round1	rs2696685	NSFP1,ARL17A	17	44573374	G/T	0.305884	0.305884	-0.0215171	0.00398987	1.2e-08
Locus309	Round1	rs16948048	LOC102724596	17	47440466	A/G	0.133335	0.133335	-0.0354602	0.00457343	3.9e-16
Locus309	Round2	rs1057902	UBE2Z	17	47005588	C/T	0.720978	0.279022	-0.0252918	0.00351735	1.8e-13
Locus310	Round1	rs1401795	NOG,C17orf67	17	54839652	A/G	0.714676	0.285324	-0.025289	0.00355839	5.3e-13
Locus310	Round2	rs56335503	PCTP,ANKFN1	17	54203655	G/A	0.527573	0.472427	-0.0208218	0.00310928	1.4e-11
Locus310	Round3	rs78245495	ANKFN1,NOG	17	54605677	G/A	0.0427918	0.0427918	0.0457615	0.00855405	1.4e-08
Locus311	Round1	rs2008018	CSH2,GH2	17	61954471	G/A	0.548133	0.451867	-0.0404247	0.0031165	1.3e-44
Locus311	Round2	rs201981153	CSH1,CSHL1	17	61976011	G/T	0.00833593	0.00833593	-0.154183	0.0181824	5.4e-18
Locus311	Round3	rs112489358	SCN4A	17	62016727	C/CACACATATAT	0.473222	0.473222	0.036451	0.00480567	3.2e-14
Locus311	Round4	rs4790930	AXIN2	17	63551384	C/A	0.376404	0.376404	-0.0173806	0.00339159	5.6e-09
Locus316	Round1	rs11082304	CABLES1	18	20720973	G/T	0.52384	0.47616	0.0205449	0.00361693	6.8e-09
Locus319	Round1	rs55696495	ZBTB7C,CTIF	18	45876302	T/C	0.333271	0.333271	-0.0185802	0.0033384	1e-08
Locus323	Round1	rs4807467	NFIC	19	3433202	T/A	0.537168	0.462832	0.0262787	0.00314274	8.8e-18
Locus323	Round2	rs60781577	NCLN	19	3207865	G/T	0.215822	0.215822	-0.024575	0.00387714	2.7e-11
Locus325	Round1	rs10421414	INSR	19	7133935	T/C	0.516352	0.483648	-0.0190789	0.00342553	8e-09
Locus327	Round1	rs199957421	ICAM1	19	10392379	A/AC	0.0328184	0.0328184	-0.0600066	0.00959115	1e-11
Locus327	Round2	rs60722046	ZNF763	19	12076851	G/A	0.0757952	0.0757952	0.0338548	0.00620107	3.4e-08
Locus338	Round1	rs74564651	CASC20,BMP2	20	6673624	C/T	0.105281	0.105281	0.0394952	0.00543907	2.1e-13
Locus341	Round1	rs6075733	RALGAPA2,KIZ	20	20856254	T/C	0.252085	0.252085	-0.0216532	0.00359474	7.5e-11
Locus341	Round2	rs17861031	PAX1	20	21687344	G/A	0.158222	0.158222	-0.0243634	0.00436659	3.5e-09
Locus341	Round3	rs199766	LINC01427,LOC284788	20	22375755	T/A	0.412212	0.412212	0.0168774	0.00319926	3.3e-08
Locus342	Round1	rs6073782	RPN2,GHRH	20	35871134	A/C	0.589676	0.410324	0.0271123	0.00316968	4.2e-17
Locus342	Round2	rs3213180	E2F1	20	32263624	G/C	0.278885	0.278885	-0.0235826	0.00350408	9.8e-11
Locus342	Round3	rs34467919	C20orf203,COMMD7	20	31272928	T/C	0.286158	0.286158	-0.021497	0.00348349	7e-11
Locus346	Round1	rs142530265	GNAS-AS1	20	57406379	C/CT	0.0791353	0.0791353	-0.0578515	0.00605213	2.1e-21
Locus348	Round1	rs7282733	LINC00310,KCNE2	21	35708580	C/T	0.416276	0.416276	0.0187029	0.003208	4.8e-08
Locus350	Round1	rs34705151	PSMG1	21	40553344	G/A	0.395583	0.395583	-0.0199412	0.00319252	3.1e-10
Locus354	Round1	rs5766632	UPK3A,FAM118A	22	45696695	G/A	0.45636	0.45636	0.0225806	0.00317368	7.2e-14
Locus355	Round1	rs5753566	PATZ1	22	31735212	A/G	0.449834	0.449834	-0.0188392	0.0031458	1.6e-09
Locus358	Round1	rs12837147	ATP7A	X	77169575	C/T	0.42995	0.42995	-0.0302242	0.00290514	2.38e-25
aChromosomes and positions are based on Build37 (hg19).
bWe used BOLT-LMM for autosomes, and mach2qtl for X chromosome, respectively.
MAF, minor allele frequency.
