# Supplementary material for: Characterizing rare and low-frequency height-associated variants in the Japanese population
Source: Nat Commun. 2019 Sep 27;10:4393. doi: 10.1038/s41467-019-12276-5 (PMC6764965; doi:10.1038/s41467-019-12276-5)
Supplement: Supplementary file 7 — Supplementary Data 4 [file 41467_2019_12276_MOESM7_ESM.xlsx]

## Sheet: Supplementary Data 4
Supplementary Data 4. Allele frequency spectrum of identified height associated variants across populations.
rsID	chr:posa	positional candidate gene(s)	EAS specific	Alternative allele frequency in 1000 genomes project
				EAS	EUR	AFR	AMR
rs3829738	1:909309	PLEKHN1	-	0.2758	0.1839	0.239	0.2248
rs12748433	1:1559971	MIB2	-	0.7093	0.9622	0.7269	0.8516
rs7551097	1:9259236	MIR34A,H6PD	-	0.2272	0.3887	0.3041	0.3746
rs118100927	1:9472981	SPSB1,LOC100506022	-	0.0446	0	0.0008	0.0403
rs3170740	1:17312743	ATP13A2	-	0.246	0.5099	0.1445	0.4553
rs10917123	1:22355978	LINC00339	-	0.7133	0.1988	0.087	0.3919
rs28673728	1:38409073	INPP5B	-	0.3224	0.4304	0.2829	0.3746
rs3014240	1:46089225	CCDC17	-	0.6835	0.7207	0.733	0.6556
rs3738316	1:47902817	LINC01389	-	0.1796	0.0755	0.1309	0.0648
rs10888713	1:51463424	CDKN2C,MIR4421	-	0.0774	0.0954	0.2035	0.0749
rs10157941	1:53548986	PODN	-	0.2579	0.2137	0.3079	0.3732
rs6588608	1:56589350	MIR4422,PPAP2B	-	0.37	0.2137	0.466	0.1715
rs278853	1:78130243	ZZZ3	-	0.5833	0.7247	0.8374	0.8026
rs11161636	1:86010248	DDAH1	-	0.5268	0.5994	0.2413	0.6124
rs35424856	1:89189093	PKN2	-	0.4663	0.4692	0.3449	0.4107
rs12217006	1:110493729	CSF1,AHCYL1	-	0.1736	0.006	0	0
rs1106287	1:113242122	MOV10	-	0.5427	0.2346	0.1868	0.2911
rs74523012	1:118277894	FAM46C,GDAP2	-	0.1954	0.0318	0.0023	0.0159
rs7513464	1:118849762	SPAG17,TBX15	-	0.3492	0.3091	0.2693	0.353
rs550617350	1:119482365	TBX15	YES	0.0079	0	0	0
rs2353984	1:146813358	CHD1L,LINC00624	-	0.871	0.8837	0.8321	0.853
rs11205277	1:149892872	SV2A,SF3B4	-	0.2867	0.4056	0.0522	0.2795
rs58419446	1:150490370	FALEC	-	0.0575	0.002	0.1634	0.111
rs6694357	1:151035628	MLLT11	-	0.004	0.0795	0.0431	0.0476
rs146128753	1:153750682	SLC27A3	-	0.0139	0.001	0.0008	0
rs147355776	1:153847970	GATAD2B	-	0.0377	0	0	0.0245
rs6686367	1:156981348	ARHGEF11	-	0.3264	0.1968	0.2716	0.1859
rs6702820	1:162603881	DDR2	-	0.2113	0.2157	0.0469	0.3199
rs2213751	1:170690593	PRRX1	-	0.4573	0.1233	0.0333	0.2305
NA	1:172107982	DNM3OS,MIR214,MIR3120	NA	NA	NA	NA	NA
rs609702	1:172200655	DNM3	-	0.2698	0.1889	0.4561	0.2709
rs5778914	1:176787749	PAPPA2	-	0.7649	0.5537	0.9024	0.5778
rs16854009	1:179339262	AXDND1	-	0.3254	0.0885	0.0726	0.1744
rs6673775	1:181756342	CACNA1E	-	0.0714	0.0189	0.0182	0.0403
rs10911212	1:183024469	LAMC1	-	0.629	0.5348	0.3306	0.611
rs3814333	1:184007119	COLGALT2	-	0.4425	0.3002	0.2057	0.2911
rs4472734	1:214618185	PTPN14	-	0.5069	0.4175	0.4644	0.487
rs6684205	1:218609702	TGFB2	-	0.7024	0.2883	0.4924	0.5014
rs36034473	1:218698632	MIR548F3	-	0.0149	0.0089	0.2731	0.0418
rs2527617	1:228179099	WNT9A,WNT3A	-	0.6339	0.662	0.854	0.6873
NA	2:1638793	PXDN	NA	NA	NA	NA	NA
rs6735681	2:16123173	MYCN,GACAT3	-	0.5298	0.1083	0.2897	0.232
rs28819846	2:18600277	KCNS3,RDH14	-	0.3115	0.2018	0.4758	0.2363
rs117735241	2:24077979	ATAD2B	YES	0.006	0	0	0
rs398090202	2:25056584	ADCY3	-	0.2103	0.1501	0.18	0.111
rs10185143	2:25150758	ADCY3,DNAJC27	-	0.4464	0.4702	0.8744	0.3775
rs11694842	2:25482970	DNMT3A	-	0.0893	0.3072	0.0136	0.1427
rs1260326	2:27730940	GCKR	-	0.5188	0.5895	0.9062	0.6383
rs1038694	2:28373552	LOC100505736	-	0.4702	0.7276	0.7806	0.5548
rs4670256	2:33360556	LTBP1	-	0.504	0.1173	0.0386	0.2349
rs3769528	2:33471192	LTBP1	-	0.1577	0.001	0.0076	0.0216
rs3821169	2:36583461	CRIM1	-	0.255	0.0089	0.0008	0.0245
rs17018786	2:36662533	CRIM1	-	0.1964	0.006	0.0257	0.0937
rs848602	2:36778372	CRIM1	-	0.8194	0.2992	0.5734	0.5375
rs76512216	2:37652213	QPCT,CDC42EP3	-	0.5308	0.1054	0.0325	0.111
rs7589518	2:37995422	CDC42EP3,LINC00211	-	0.4474	0.4781	0.3427	0.3055
rs202150945	2:37998250	CDC42EP3,LINC00211	-	0.0784	0.008	0.0038	0.0086
rs67537903	2:44422111	PPM1B	-	0.7123	0.7853	0.8086	0.8127
rs1052788	2:54858511	SPTBN1	-	0.2788	0.336	0.0431	0.3343
rs3791679	2:56096892	EFEMP1	-	0.7688	0.2286	0.0333	0.2421
rs6721145	2:56183542	EFEMP1,MIR217HG	-	0.1935	0.6004	0.8601	0.7305
rs2674078	2:59793495	LOC101927285,MIR4432	-	0.1885	0.1262	0.0242	0.0778
rs10199672	2:61627634	USP34	-	0.626	0.503	0.4871	0.5735
rs143765411	2:62191772	COMMD1	-	0.0317	0	0	0.0144
rs4241349	2:69330284	ANTXR1	-	0.751	0.7565	0.2209	0.696
rs11685794	2:69357036	ANTXR1	-	0.4028	0.1332	0.27	0.1628
rs2670714	2:71606833	ZNF638	-	0.5565	0.1571	0.1014	0.1859
rs2241059	2:72359312	CYP26B1	-	0.0794	0.165	0.3381	0.2133
rs2286965	2:72360160	CYP26B1	YES	0.0238	0	0	0
rs138296890	2:72572735	EXOC6B	YES	0.0139	0	0	0
rs77436581	2:74781375	DOK1	-	0.0188	0.003	0	0
rs11898161	2:88881648	EIF2AK3	-	0.5159	0.7018	0.9834	0.67
rs200267038	2:95336090	NONE,FAM95A	NA	NA	NA	NA	NA
rs79460537	2:97523885	ANKRD39	-	0.0308	0.005	0.0098	0
rs11123740	2:109941182	SH3RF3	-	0.2183	0.1223	0.0333	0.196
rs13392139	2:121578767	GLI2	-	0.129	0.0944	0.1142	0.0778
rs35362712	2:121614451	GLI2	-	0.7698	0.5288	0.7738	0.6427
rs4954272	2:136376515	R3HDM1	-	0.2153	0.174	0.7179	0.3084
rs7597768	2:191841879	STAT1	-	0.4454	0.2505	0.1369	0.1383
NA	2:200141875	SATB2	NA	NA	NA	NA	NA
rs1861631	2:217605925	IGFBP5,TNP1	-	0.8264	0.7386	0.7602	0.6945
rs994532	2:218284210	DIRC3	-	0.7361	0.339	0.4319	0.4841
rs3731866	2:219288899	VIL1	-	0.1081	0.33	0.0923	0.3055
rs544577047	2:219729259	WNT6	YES	0.001	0	0	0
rs371825	2:219863656	CRYBA2,MIR375	-	0.6498	0.1789	0.8593	0.3012
rs201104642	2:219894893	CCDC108	YES	0.002	0	0	0
rs76709099	2:219919904	IHH	YES	0.0685	0	0	0
rs200216644	2:219919943	IHH	YES	0.001	0	0	0
rs7588654	2:219983030	NHEJ1	-	0.5228	0.9523	0.7262	0.8026
rs143602646	2:220210184	RESP18,DNPEP	YES	0.0119	0	0	0
rs7576030	2:224877252	SERPINE2	-	0.5794	0.8956	0.593	0.7954
rs6737291	2:232329559	NCL	-	0.7321	0.4911	0.5953	0.5346
rs1249260	2:233046182	DIS3L2	-	0.4435	0.0268	0.0772	0.2378
rs117639576	2:241783039	KIF1A,AGXT	YES	0.0575	0	0	0
rs9288725	2:241937164	LOC200772,SNED1	-	0.2917	0.1282	0.4493	0.2752
rs59345329	2:242083763	PASK	-	0.2312	0.003	0.0008	0.0029
rs5839768	2:242500558	BOK	-	0.4345	0.497	0.68	0.6297
rs2270894	3:9975386	CRELD1\x3bIL17RC	-	0.6627	0.2157	0.0416	0.3271
rs2443718	3:11677823	VGLL4	-	0.9435	0.9453	0.972	0.8775
rs4575884	3:14255767	LSM3,LINC01267	-	0.3988	0.1412	0.236	0.2061
rs57515741	3:14400650	LINC01267,SLC6A6	-	0.38	0.2127	0.1089	0.3199
rs61509315	3:46977951	CCDC12	-	0.1389	0	0.0008	0.0965
rs56027700	3:48867039	PRKAR2A	-	0.6944	0.495	0.5227	0.5706
rs4234633	3:52557038	STAB1	-	0.4375	0.4592	0.152	0.4942
NA	3:52781335	NEK4	NA	NA	NA	NA	NA
rs2564923	3:53103262	SFMBT1,RFT1	-	0.7272	0.5964	0.2753	0.5922
rs6445857	3:57147129	IL17RD	-	0.5228	0.9036	0.9962	0.9179
rs9859562	3:72396241	LINC00870,RYBP	-	0.6716	0.5537	0.879	0.6441
rs2203949	3:98981050	DCBLD2,MIR548G	-	0.9296	0.9483	0.7557	0.8156
rs60550942	3:99347671	MIR548G	-	0.3135	0.1004	0.3359	0.1297
rs78229644	3:101357106	PCNP,ZBTB11	-	0.0853	0	0	0.072
rs6778790	3:107184851	LOC101929607,BBX	-	0.122	0.2773	0.034	0.2291
rs75755325	3:112355269	CCDC80	-	0.2986	0.0239	0.0038	0.1023
rs11923603	3:112875949	LOC101929717	-	0.755	0.501	0.6899	0.4957
rs12631733	3:112991117	BOC	-	0.4137	0.1909	0.2179	0.3761
rs2055981	3:114203969	LOC101929754	-	0.623	0.6342	0.0991	0.4438
rs4277680	3:117605916	LINC00901,IGSF11	-	0.5417	0.3946	0.3449	0.3703
rs7428883	3:128983853	COPG1	-	0.7024	0.8141	0.9047	0.7767
rs9812461	3:133820689	SLCO2A1,RYK	-	0.5139	0.5974	0.3888	0.5677
rs9841212	3:134191938	MIR4788,ANAPC13	-	0.744	0.6918	0.4554	0.7305
rs74888405	3:141118232	ZBTB38	-	0.2599	0.0378	0.0371	0.1571
rs148051196	3:145794588	PLOD2	YES	0.003	0	0	0
rs4596113	3:147292393	LOC440982,AGTR1	-	0.4861	0.4414	0.3714	0.415
rs116959924	3:149375592	WWTR1	-	0.1468	0	0	0.0043
rs2686544	3:157784216	PQLC2L,SHOX2	-	0.4236	0.7634	0.7867	0.6383
rs1397899	3:168741644	LOC100507661,MECOM	-	0.6002	0.7097	0.2867	0.7478
rs75193859	3:169046537	MECOM	-	0.0724	0.007	0.0772	0.0115
rs55641330	3:169225690	MECOM	-	0.3502	0.1471	0.2179	0.1412
rs4894797	3:171783546	FNDC3B	-	0.5486	0.5795	0.1558	0.5778
rs4894539	3:171999283	FNDC3B	-	0.5675	0.3976	0.9138	0.4654
rs6774762	3:172164990	GHSR	-	0.1895	0.4165	0.0658	0.2723
NA	3:185513482	IGF2BP2	NA	NA	NA	NA	NA
rs764129	3:185547917	IGF2BP2,TRA2B	-	0.2758	0.4304	0.8994	0.3559
rs1056932	3:187447032	BCL6	-	0.7956	0.672	0.1104	0.7536
rs77395168	3:190789852	SNAR-I,OSTN	-	0.12	0.0288	0	0.0144
rs1195358	3:190819094	SNAR-I,OSTN	-	0.3542	0.1561	0.0893	0.2378
rs149877182	3:195197079	ACAP2,MIR5692C1	-	0.2847	0.0805	0.0038	0.0447
rs17132259	4:2146436	POLN	-	0.255	0.0636	0.0552	0.147
rs59950280	4:3452345	HGFAC,DOK7	-	0.4315	0.3091	0.6505	0.3242
rs3756173	4:8598698	CPZ	-	0.369	0.4473	0.1172	0.4294
rs7677078	4:12892996	LOC101929019,RAB28	-	0.4544	0.2604	0.2655	0.2839
rs75198716	4:17880391	LCORL	YES	0.002	0	0	0
rs7700107	4:17880416	LCORL	-	0.2639	0.1014	0.1089	0.1326
rs79640067	4:17880472	LCORL	-	0.0169	0.003	0	0
rs2707450	4:17942560	LCORL	-	0.5327	0.7117	0.7602	0.6686
rs73139938	4:38504069	LINC01258	-	0.3224	0.0099	0.0363	0.1009
rs2066790	4:39318706	MIR1273H	-	0.1776	0.3648	0.3064	0.2565
rs1996422	4:48687351	FRYL	-	0.4028	0.2495	0.4418	0.2435
rs10517245	4:53029685	SPATA18,USP46	-	0.4296	0.1511	0.0658	0.219
rs78829811	4:56424425	PDCL2	-	0.5724	0.34	0.1725	0.4467
rs2227901	4:57798189	REST	-	0.3661	0.1849	0.2595	0.2161
rs9995997	4:73527513	ADAMTS3,COX18	-	0.2758	0.5268	0.0287	0.5706
rs55854248	4:73529752	ADAMTS3,COX18	-	0.2609	0.0527	0.2284	0.1124
rs3822224	4:82010773	PRKG2	-	0.3304	0.007	0.0832	0.0793
rs4463061	4:82200142	PRKG2,RASGEF1B	-	0.1766	0.2644	0.3411	0.2723
rs3733632	4:104640935	TACR3	-	0.3403	0.166	0.8192	0.232
rs6533181	4:106074826	TET2	-	0.8403	0.661	0.8805	0.7248
rs75242248	4:109416136	LEF1-AS1,RPL34-AS1	-	0.2282	0.0934	0.0408	0.1715
rs35912034	4:124946032	LINC01091,LOC101927087	-	0.3819	0.338	0.2595	0.3112
rs12511998	4:139918444	LINC00499,CCRN4L	-	0.2877	0.5666	0.0613	0.4481
rs28429458	4:144417447	GAB1,SMARCA5	-	0.6071	0.2078	0.2405	0.2608
rs34377763	4:145548939	GYPA,HHIP-AS1	-	0.3601	0.0398	0.0053	0.0692
rs13125694	4:145566848	HHIP-AS1	-	0.2054	0.4076	0.087	0.4236
rs55941720	4:145903036	HHIP,ANAPC10	-	0.1359	0.3857	0.0182	0.3127
rs2310357	4:186697494	SORBS2	-	0.7391	0.6928	0.3525	0.8012
rs2194178	5:32718044	NPR3	-	0.2877	0.7416	0.7383	0.6527
rs34555832	5:32777345	NPR3	-	0.4573	0.2157	0.0847	0.1801
rs112958363	5:33279759	LOC340113,TARS	-	0.5823	0.5646	0.357	0.5764
rs300053	5:37075545	NIPBL,C5orf42	-	0.5942	0.4423	0.8729	0.6643
rs34356831	5:39390121	DAB2	-	0.2292	0.2704	0.2269	0.147
NA	5:42628418	NA	NA	NA	NA	NA	NA
rs2972770	5:42731772	GHR,CCDC152	-	0.5744	0.4205	0.4864	0.428
rs1039440	5:50500628	LOC100287592,LOC642366	-	0.0942	0.5447	0.4039	0.3256
rs38059	5:52557594	LOC257396,FST	-	0.2421	0.0895	0.0681	0.1484
rs13162062	5:54901642	PPAP2A,SLC38A9	-	0.5694	0.6958	0.5416	0.6009
rs16893717	5:64644871	ADAMTS6	YES	0.0605	0	0	0
rs72760562	5:64672716	ADAMTS6	-	0.126	0.0507	0.0741	0.0576
rs3730088	5:67588000	PIK3R1	-	0.1815	0.0765	0.1687	0.0994
rs250517	5:72200626	TNPO1	-	0.8562	0.8688	0.7269	0.8444
rs2217257	5:88342592	MEF2C-AS1,MIR3660	-	0.5188	0.3837	0.4024	0.4683
rs4075350	5:112373718	MCC	-	0.5804	0.5099	0.2368	0.6239
rs201257518	5:115016389	LOC102467217,CDO1	-	0.2867	0.2863	0.2383	0.2968
rs9327294	5:122716819	CEP120	-	0.5992	0.7386	0.711	0.6686
rs36704	5:127554218	SLC12A2,FBN2	-	0.2351	0.5696	0.2103	0.4308
rs154001	5:127685135	FBN2	-	0.9167	0.67	0.5991	0.7565
rs397831028	5:132126089	SEPT8,SOWAHA	-	0.7063	0.1541	0.8631	0.3184
rs658621	5:134356158	CATSPER3,PITX1	-	0.5595	0.4175	0.18	0.5187
rs17844666	5:140564263	PCDHB16	-	0.5288	0.2306	0.0477	0.3055
rs2908532	5:141621884	NDFIP1,SPRY4	-	0.2867	0.3032	0.0983	0.1974
rs34427173	5:141708189	LOC101926941	-	0.6498	0.33	0.0613	0.2853
rs145613835	5:142464438	ARHGAP26	-	0.0724	0	0.0068	0.0029
rs2974438	5:168250903	SLIT3	-	0.1796	0.2177	0.1604	0.1542
rs4073717	5:170864021	FGF18	-	0.1806	0.2117	0.2632	0.2262
rs6898981	5:171026158	FGF18,SMIM23	-	0.7222	0.7644	0.3812	0.6873
rs27947	5:171200659	FGF18,SMIM23	-	0.5317	0.4294	0.5378	0.3818
rs11424823	5:171284642	SMIM23,FBXW11	-	0.5933	0.6531	0.5703	0.6527
rs6874142	5:172753555	STC2	-	0.0446	0.1153	0.2012	0.1254
rs17738166	5:172997978	MIR8056,LOC285593	-	0.2401	0.3897	0.1967	0.5202
rs244711	5:176509193	ZNF346,FGFR4	-	0.7728	0.662	0.854	0.6527
rs1966265	5:176516631	FGFR4	-	0.5069	0.1799	0.0182	0.3184
rs6890580	5:176653520	NSD1	-	0.5268	0.1988	0.7693	0.3343
rs722585	6:1775863	GMDS	-	0.3065	0.2773	0.1097	0.2983
rs9379084	6:7231843	RREB1	-	0.1587	0.1322	0.0061	0.111
rs9379130	6:7702659	SNRNP48,BMP6	-	0.255	0.4652	0.351	0.3415
rs9379833	6:26207175	HIST1H4E,HIST1H2BG	-	0.7599	0.2863	0.0204	0.3703
rs763009	6:28915108	LINC01556,ZNF311	-	0.6597	0.5139	0.975	0.6153
rs34429926	6:31319397	HLA-C,HLA-B	-	0.1151	0.2058	0.4425	0.281
rs565478760	6:32655848	HLA-DQB1,HLA-DQA2	NA	NA	NA	NA	NA
rs117232140	6:33096707	HLA-DPB2	YES	0.0119	0	0	0
rs35381162	6:34211341	HMGA1	-	0.8899	0.9662	0.6505	0.7104
rs182665950	6:34240903	C6orf1,NUDT3	YES	0.005	0	0	0
rs573582724	6:34257615	NUDT3,RPS10-NUDT3	YES	0.004	0	0	0
rs74676654	6:35216542	SCUBE3	-	0.0704	0	0.0015	0.183
rs118173262	6:35243836	ZNF76	-	0.0248	0	0	0.0303
rs1928191	6:39776360	DAAM2	-	0.4266	0.8519	0.612	0.7867
rs2254303	6:43276390	CRIP3	-	0.63	0.5765	0.0726	0.5043
rs3799969	6:44810351	SUPT3H	-	0.2431	0.1958	0.0295	0.2839
rs6911764	6:56288711	RNU6-71P	-	0.0377	0.001	0.0847	0.0058
rs12212816	6:76166164	LOC101928540	-	0.1508	0.4891	0.1225	0.2752
rs3805859	6:81048946	BCKDHB	-	0.5298	0.5179	0.2761	0.6556
rs549752801	6:81283723	BCKDHB,FAM46A	-	0.1508	0.0437	0.0008	0.0735
rs1902070	6:81338495	BCKDHB,FAM46A	-	0.3194	0.338	0.2179	0.2421
rs855569	6:89756995	RNGTT,PNRC1	-	0.2956	0.6998	0.6634	0.5043
rs12207399	6:105385612	LINC00577	-	0.6944	0.5308	0.1467	0.6513
rs846955	6:107958326	SOBP	-	0.5288	0.8171	0.3911	0.6931
rs1159806	6:109006838	FOXO3	-	0.3075	0.4056	0.8941	0.3646
rs12529733	6:109654132	CCDC162P,CD164	-	0.5089	0.4433	0.795	0.5447
rs1327199	6:112275360	FYN,WISP3	-	0.2788	0.0258	0.1029	0.0677
rs7452125	6:117505882	RFX6,VGLL2	-	0.4831	0.4801	0.7027	0.4654
rs2571573	6:129830341	LAMA2	-	0.6091	0.6849	0.4107	0.6009
rs6920244	6:130319527	TMEM244,L3MBTL3	-	0.1488	0.0775	0.2042	0.0922
rs6569647	6:130337266	TMEM244,L3MBTL3	-	0.3284	0.2078	0.7436	0.2406
rs6569648	6:130349119	L3MBTL3	-	0.9474	0.7763	0.9894	0.8761
rs7765757	6:131371748	EPB41L2	-	0.8681	0.7594	0.9168	0.745
rs9373014	6:132687248	MOXD1	-	0.1181	0.497	0.0242	0.3818
rs17069206	6:140007877	LOC645434,LOC100132735	-	0.2629	0.1262	0.0613	0.111
rs972982	6:142666861	ADGRG6	-	0.4048	0.3201	0.8502	0.3833
rs2071454	6:152126824	ESR1	-	0.3016	0.1173	0.4743	0.2651
rs3020359	6:152365263	ESR1	-	0.5923	0.339	0.6135	0.245
rs3798758	6:152421854	ESR1	-	0.2579	0.0308	0.1362	0.1239
rs9364552	6:160782934	SLC22A3	-	0.623	0.499	0.3805	0.5274
rs6932209	6:164173967	QKI,C6orf118	-	0.2232	0.3996	0.3578	0.451
rs17523008	6:169353250	SMOC2,LOC101929504	-	0.2728	0.3678	0.0333	0.3271
rs78148157	7:1271744	UNCX	-	0.4206	0.0964	0.09	0.0951
rs798557	7:2758982	AMZ1,GNA12	-	0.2063	0.2922	0.0825	0.2594
rs2240857	7:8010634	GLCCI1	-	0.25	0.1392	0.1051	0.2161
rs116907627	7:12610578	SCIN	-	0.0288	0.001	0	0
rs2285440	7:18698661	HDAC9	-	0.3919	0.0606	0.2738	0.2594
rs1178099	7:18735247	HDAC9	-	0.4921	0.3091	0.357	0.4438
rs13233322	7:18915701	HDAC9	-	0.3274	0.3767	0.4244	0.4207
rs2240278	7:19018221	HDAC9	-	0.3165	0.3588	0.8275	0.353
rs17140875	7:19248278	FERD3L,TWISTNB	-	0.1131	0.0437	0.003	0.0605
rs2024348	7:19529484	FERD3L,TWISTNB	-	0.9802	0.9761	0.9546	0.9885
rs62446652	7:19549163	FERD3L,TWISTNB	-	0.2044	0.172	0.2383	0.1844
rs12700691	7:26029486	MIR148A,NFE2L3	-	0.1101	0.0298	0.1278	0.049
rs79870814	7:30635521	GARS	YES	0.0139	0	0	0
rs10250729	7:32784727	MIR550B2,LINC00997	-	0.2014	0.1779	0.1437	0.1037
rs2700983	7:37394379	ELMO1	-	0.2133	0.4453	0.2511	0.3746
rs3055240	7:38146624	EPDR1,STARD3NL	-	0.6954	0.6332	0.5855	0.5274
rs17847676	7:45954540	IGFBP3	YES	0.001	0	0	0
rs1540825	7:46073275	IGFBP3,TNS3	-	0.2956	0.3151	0.6687	0.2464
rs6978655	7:46171683	IGFBP3,TNS3	-	0.1518	0.2793	0.1422	0.3588
rs13221259	7:46364172	IGFBP3,TNS3	-	0.371	0.326	0.1876	0.1787
rs371273023	7:55956436	ZNF713	-	0.3145	0.2386	0.3986	0.3228
rs34823076	7:72754096	FKBP6	-	0.7123	0.8608	0.9297	0.8012
rs11770437	7:73319809	WBSCR28,ELN	-	0.3234	0.3718	0.2905	0.3991
rs42377	7:92243672	CDK6	-	0.0962	0.3211	0.4115	0.2723
rs445	7:92408370	CDK6	-	0.3621	0.1143	0.1838	0.1499
rs1963304	7:99625796	ZKSCAN1	-	0.5575	0.6581	0.8124	0.7233
rs3110823	7:135357476	C7orf73	-	0.504	0.1481	0.2277	0.3732
rs273966	7:137590864	CREB3L2	-	0.8631	0.6083	0.9735	0.6873
rs822530	7:148631555	EZH2,GHET1	-	0.8472	0.7932	0.9834	0.7752
rs2608291	7:150905444	ABCF2	-	0.2629	0.4483	0.708	0.4424
rs117489831	8:13351165	DLC1	YES	0.0734	0	0	0
rs117494579	8:19363306	CSGALNACT1	YES	0.0347	0	0	0
rs202243137	8:23171492	LOXL2	-	0.1587	0.0189	0.1543	0.0519
rs11135740	8:23367757	ENTPD4,SLC25A37	-	0.4236	0.1958	0.3003	0.4496
rs557942	8:27569971	MIR3622B,CCDC25	-	0.4901	0.327	0.118	0.4409
rs7842666	8:27630152	CCDC25	-	0.8571	0.5308	0.5832	0.6124
rs149566421	8:47286953	NONE,LINC00293	-	0.0446	0.0219	0.0015	0.0086
rs3929448	8:49375567	UBE2V2,LOC101929268	-	0.3115	0.2823	0.503	0.2781
rs62515430	8:57109358	PLAG1	-	0.2976	0.1988	0.0408	0.1138
rs36112366	8:57138676	CHCHD7,SDR16C5	-	0.1042	0.1233	0.0129	0.1023
rs67742458	8:57170647	CHCHD7,SDR16C5	-	0.0635	0.1372	0.0121	0.1124
rs376362701	8:57283748	SDR16C5,SDR16C6P	NA	NA	NA	NA	NA
rs35484123	8:60599329	TOX,CA8	-	0.3621	0.1282	0.034	0.0778
rs4735761	8:78097161	PEX2,LOC102724874	-	0.1925	0.2913	0.0575	0.2392
rs10505258	8:116602855	TRPS1	-	0.8254	0.5855	0.9561	0.745
rs7817087	8:117564936	LINC00536,EIF3H	-	0.503	0.6889	0.5492	0.5951
rs4871222	8:120467209	NOV,ENPP2	-	0.256	0.0417	0.3495	0.1167
rs6992491	8:129197903	MIR1208,LINC00824	-	0.3433	0.2684	0.2254	0.3213
rs6470763	8:130720646	CCDC26,GSDMC	-	0.7192	0.2028	0.8359	0.3818
rs7000796	8:135664673	ZFAT	-	0.5139	0.4254	0.4743	0.5144
rs76411146	8:142396379	GPR20,PTP4A3	-	0.4236	0.0706	0.2746	0.2695
rs62524728	8:144402338	TOP1MT	-	0.8393	0.8618	0.9395	0.9193
rs11783772	8:145008443	PLEC	-	0.1438	0.4066	0.0605	0.2867
rs202237966	9:5089770	JAK2	YES	0.001	0	0	0
rs2013966	9:6539256	GLDC	-	0.2569	0.1441	0.0076	0.1729
rs4961737	9:16721067	BNC2	-	0.6091	0.1103	0.2935	0.3314
rs558830051	9:34766707	FAM205A,FAM205BP	YES	0.001	0	0	0
rs1322045	9:35754500	MSMP	-	0.8194	0.6541	0.5794	0.6571
rs114147262	9:35806217	NPR2	-	0.0069	0	0	0.0014
rs35307904	9:78511889	PCSK5	-	0.0605	0.1322	0.0121	0.0764
rs7869196	9:78756886	PCSK5	-	0.3274	0.1551	0.2648	0.3184
rs277727	9:89799501	C9orf170,DAPK1	-	0.5635	0.5229	0.2874	0.6066
rs2083197	9:90882058	SPATA31C2,SPIN1	-	0.3145	0.6113	0.4138	0.3718
NA	9:95123569	CENPP	NA	NA	NA	NA	NA
rs200560216	9:95434421	IPPK,BICD2	-	0.8363	0.5278	0.9281	0.6239
rs28778940	9:98298352	PTCH1,LINC00476	-	0.2093	0.3082	0.3169	0.2104
rs10120219	9:98364547	PTCH1,LINC00476	-	0.5327	0.2266	0.4365	0.2738
rs62558978	9:98515034	PTCH1,LINC00476	-	0.2083	0.1113	0.0061	0.1455
rs141760764	9:99259568	HABP4,CDC14B	-	0.0268	0.167	0.1725	0.1124
rs80311040	9:109463806	LINC01505,ZNF462	YES	0.006	0	0	0
rs6477545	9:109616024	LINC01505,ZNF462	-	0.2798	0.3658	0.6566	0.232
rs10978677	9:109685461	MIR548Q	-	0.0794	0.165	0.0651	0.098
rs3818932	9:111664178	IKBKAP	-	0.3145	0.2694	0.0174	0.3271
rs12236727	9:113824581	LPAR1,MIR7702	-	0.5466	0.336	0.2337	0.353
rs7036399	9:114287425	ZNF483	-	0.2599	0.0795	0.2451	0.2522
rs7858562	9:114324948	PTGR1,ZNF483	-	0.247	0.5179	0.6059	0.3718
rs62576695	9:118309051	DEC1,LOC101928775	-	0.0903	0.1769	0.0794	0.1671
rs10817888	9:119190533	ASTN2	-	0.6776	0.2416	0.3381	0.4611
rs1359328	9:123370822	MEGF9	-	0.6359	0.7634	0.6415	0.8444
rs10818788	9:125956241	STRBP	-	0.3046	0.5199	0.031	0.402
rs2313526	9:133515338	FUBP3,PRDM12	-	0.2659	0.1123	0.593	0.245
rs2073872	9:136390116	TMEM8C	-	0.5427	0.6421	0.7239	0.4568
rs62578989	9:139101583	QSOX2	-	0.3363	0.333	0.4879	0.4395
rs914328	10:12828453	CAMK1D	-	0.4286	0.2346	0.1029	0.2507
rs35741360	10:12945180	CCDC3	-	0.1825	0.3022	0.0234	0.2277
rs148927472	10:22661764	SPAG6	YES	0.006	0	0	0
rs7081744	10:22847893	PIP4K2A	-	0.6329	0.6123	0.208	0.7493
rs59596477	10:27944544	RAB18,MKX	-	0.7054	0.1083	0.1793	0.3184
rs7084828	10:31118065	SVILP1,ZNF438	-	0.621	0.3141	0.2458	0.3329
rs76442815	10:52780435	PRKG1	-	0.0853	0.004	0	0.0014
rs12776510	10:62167928	ANK3	-	0.7421	0.7614	0.6702	0.7291
rs4948492	10:63719739	ARID5B	-	0.6389	0.673	0.8018	0.5245
rs35787829	10:70343196	TET1	-	0.1498	0.1014	0.0038	0.0764
rs12357239	10:71303321	TSPAN15,NEUROG3	-	0.3165	0.2684	0.1188	0.2061
rs111228444	10:73991472	ANAPC16	-	0.122	0.0089	0.2005	0.0187
rs11001278	10:76829757	DUPD1,DUSP13	-	0.7619	0.3241	0.6483	0.5101
rs1658319	10:80925014	ZMIZ1	-	0.6905	0.8091	0.9032	0.7176
rs7092536	10:81131332	PPIF,ZCCHC24	-	0.6478	0.5099	0.3835	0.6167
rs2785079	10:89782386	PTEN,RNLS	-	0.0853	0.1938	0.2027	0.1513
rs1172955	10:97877320	ENTPD1-AS1,ZNF518A	-	0.2163	0.668	0.3873	0.6816
rs61875311	10:100027987	LOXL4	-	0.247	0.5994	0.534	0.4092
rs57707166	10:105148650	TAF5	YES	0.0665	0	0	0
rs1129555	10:113910721	GPAM	-	0.7579	0.6889	0.764	0.6455
rs2292626	10:124186714	PLEKHA1	-	0.6042	0.4672	0.3086	0.6124
rs1563278	10:126286228	LHPP	-	0.6746	0.3986	0.4728	0.3934
rs10901821	10:126480556	METTL10	-	0.7282	0.666	0.6846	0.7824
rs61872120	10:126583588	FAM175B,ZRANB1	-	0.1687	0.1402	0.239	0.2133
rs2070762	11:2186335	TH	-	0.4663	0.4761	0.1982	0.634
rs3216306	11:2726707	KCNQ1	-	0.1091	0.0795	0.1884	0.1196
rs143840904	11:2813322	KCNQ1	-	0.0169	0.0229	0.0023	0.0144
rs61869763	11:2813345	KCNQ1	-	0.1796	0.0984	0.0113	0.098
rs7952320	11:8250143	LMO1	-	0.7054	0.5	0.9433	0.5519
rs10770036	11:9537416	ZNF143	-	0.7738	0.829	0.6611	0.7061
rs79732015	11:14471139	RRAS2,COPB1	YES	0.0526	0	0	0
rs2582300	11:15927544	LOC102724957,SOX6	-	0.6806	0.5994	0.7973	0.5663
rs10500834	11:18638712	SPTY2D1	-	0.4911	0.7167	0.1172	0.6527
rs149580940	11:27016411	FIBIN	YES	0.0228	0	0	0
rs17790804	11:47447202	PSMC3	-	0.2946	0.1312	0.0053	0.1758
rs17148127	11:55601016	OR5L2,OR5D16	-	0.1062	0.0199	0.0015	0.1455
rs10526240	11:57771538	TMX2-CTNND1,OR9Q1	-	0.6548	0.2952	0.1384	0.2767
rs77466626	11:61631690	FADS2	-	0.376	0.002	0	0.0014
rs684546	11:65782622	CST6,CATSPER1	-	0.6895	0.7903	0.4342	0.8141
rs139866833	11:69253486	MYEOV,LINC01488	YES	0.0179	0	0	0
rs1938679	11:69272096	MYEOV,LINC01488	-	0.38	0.006	0.202	0.219
rs11323064	11:69280106	MYEOV,LINC01488	NA	NA	NA	NA	NA
rs113841147	11:72068278	CLPB	-	0.128	0.0944	0.3222	0.0793
rs7109103	11:75253828	GDPD5,SERPINH1	-	0.1716	0.1223	0.2277	0.0879
rs645935	11:75279290	SERPINH1	-	0.5238	0.839	0.7564	0.7363
rs531971847	11:78134158	LOC101928865	-	0.4306	0.2008	0.2648	0.3314
rs2289125	11:89224453	NOX4	-	0.5377	0.7813	0.1929	0.6297
rs10892566	11:120241923	ARHGEF12	-	0.3185	0.3907	0.5424	0.3372
rs12222197	11:125825224	DDX25,CDON	-	0.4464	0.5736	0.4486	0.4726
rs78689694	11:126234820	ST3GAL4	-	0.3363	0.1292	0.0393	0.121
rs11220465	11:126257779	ST3GAL4	-	0.4663	0.1561	0.1846	0.3588
rs11560874	11:127951062	LOC101929497,ETS1	-	0.3313	0.0408	0.0265	0.1499
rs680952	11:128663908	FLI1	-	0.245	0.2873	0.0424	0.219
rs12424113	12:569948	B4GALNT3	-	0.624	0.9543	0.5545	0.8429
rs6489548	12:588604	B4GALNT3	-	0.6875	0.5885	0.4713	0.5072
rs143532828	12:2973887	FOXM1	YES	0.004	0	0	0
rs71061176	12:4378745	CCND2-AS1	-	0.2817	0.1839	0.1165	0.2767
rs741090	12:7055380	PTPN6\x3bC12orf57	-	0.2272	0.2594	0.4561	0.2305
rs4883201	12:9082581	PHC1	-	0.3175	0.1133	0.0038	0.0576
rs2724616	12:11870768	ETV6	-	0.5645	0.6461	0.5991	0.7219
rs200992198	12:12724614	DUSP16,CREBL2	-	0.0228	0.0288	0.034	0.0086
rs7956514	12:12879254	APOLD1	-	0.4444	0.2863	0.0318	0.1744
rs58612760	12:14365109	GRIN2B,ATF7IP	YES	0.001	0	0	0
rs7953905	12:20668796	PDE3A	-	0.0109	0.2465	0.1823	0.1974
rs12230367	12:28108688	KLHL42,PTHLH	-	0.128	0.0308	0.0189	0.1124
rs10843148	12:28441064	CCDC91	-	0.5387	0.1829	0.0265	0.2867
rs11051052	12:30898000	CAPRIN2	-	0.4851	0.5934	0.7352	0.3646
rs12306007	12:47184042	SLC38A4	-	0.1875	0.1581	0.3533	0.1081
rs2280447	12:53438704	LOC283335	-	0.1677	0.498	0.0219	0.2536
rs199673881	12:53722361	SP7	YES	0.003	0	0	0
rs7970462	12:54022602	ATF7,ATP5G2	-	0.377	0.3091	0.7769	0.4035
rs7133285	12:56699429	CS,CNPY2	-	0.1617	0.0855	0.1543	0.062
rs2277339	12:57146069	PRIM1	-	0.2063	0.1113	0.1989	0.1268
rs61937568	12:57510785	STAT6,LRP1	-	0.1121	0.0845	0.2035	0.0951
rs6581157	12:58288793	CTDSP2,LOC100506844	-	0.6905	0.3718	0.0832	0.4654
rs10784445	12:65666390	LEMD3,MSRB3	-	0.6607	0.6849	0.2239	0.5346
rs11175898	12:66133997	LOC100507065,RPSAP52	-	0.2381	0.0567	0.0053	0.0893
rs17179670	12:66349812	HMGA2	-	0.0704	0.2356	0.0174	0.1816
rs10748128	12:69827658	YEATS4,FRS2	-	0.6389	0.3529	0.6316	0.3559
rs9669571	12:77608050	E2F7,NAV3	-	0.2252	0.3628	0.5008	0.3314
rs79432630	12:90228123	LINC00936,LINC00615	-	0.1706	0.007	0.0673	0.0793
rs11107120	12:93985482	SOCS2,CRADD	-	0.2996	0.2127	0.0961	0.2363
rs10859536	12:93989732	SOCS2,CRADD	-	0.1478	0.0924	0.0182	0.1052
rs7953280	12:94136009	CRADD	-	0.8631	0.497	0.7368	0.719
rs10777546	12:94238445	CRADD	-	0.5615	0.6302	0.612	0.7003
rs113701417	12:102551715	PARPBP	-	0.3016	0.0139	0.0295	0.1412
rs6214	12:102793569	IGF1	-	0.4931	0.4135	0.5386	0.3401
rs7979284	12:102994983	IGF1,LINC00485	-	0.1181	0.1123	0.2451	0.1888
rs7312112	12:103046823	IGF1,LINC00485	-	0.5635	0.4274	0.5325	0.3429
rs17033112	12:103122915	IGF1,LINC00485	-	0.0367	0.002	0.0015	0.0029
rs12320918	12:105156452	CHST11	-	0.2014	0.0179	0.3207	0.0562
rs10861678	12:107319661	RIC8B,TMEM263	-	0.2421	0.2932	0.0446	0.3674
rs671	12:112241766	ALDH2	-	0.1736	0	0.0015	0.0029
rs11067904	12:116529835	MED13L	-	0.1825	0.2127	0.0998	0.1441
rs11615503	12:124777631	FAM101A,ZNF664-FAM101A	-	0.4901	0.7167	0.3752	0.6009
rs143270813	12:125002892	NCOR2	-	0.0933	0.0099	0	0.0086
rs11146949	12:133154266	FBRSL1	-	0.0972	0.0099	0	0.0029
rs11613325	12:133419838	CHFR	-	0.129	0.1093	0	0.0836
rs743760	13:33071127	MINOS1P1	-	0.128	0.3936	0.0166	0.2579
rs9532077	13:38111146	LINC00547	-	0.6409	0.5666	0.444	0.5994
rs7320598	13:40345466	COG6	-	0.256	0.3419	0.2186	0.2392
rs57141708	13:41575391	ELF1	-	0.247	0.0189	0.0719	0.0821
rs1239704	13:51152611	DLEU1,DLEU7	-	0.7202	0.7922	0.823	0.6182
rs7981906	13:80916856	SPRY2,LINC00377	-	0.3224	0.2694	0.413	0.2205
rs7327945	13:91985971	LINC00379,MIR17HG	-	0.7391	0.7406	0.4841	0.6902
rs75779304	13:114301338	TFDP1,ATP4B	-	0.0823	0	0.0431	0.0014
rs7316983	13:115074878	UPF3A,CHAMP1	-	0.1071	0.0845	0.3275	0.183
rs8008748	14:21741941	HNRNPC,RPGRIP1	-	0.2212	0.1849	0.0121	0.1124
rs78484822	14:21924225	CHD8,RAB2B	YES	0.0377	0	0	0
rs1057119	14:23746269	HOMEZ	-	0.1766	0.2624	0.1059	0.2104
rs12885642	14:37014076	NKX2-1-AS1,NKX2-8	-	0.3155	0.166	0.0862	0.3084
rs8003014	14:37152350	SLC25A21	-	0.5079	0.4374	0.5408	0.5937
rs6572975	14:55260666	SAMD4A	-	0.6478	0.5209	0.3676	0.4986
rs35320790	14:61108825	SALRNA1,SIX1	-	0.2123	0.5875	0.0348	0.6542
rs11158303	14:61178279	SIX4	-	0.8036	0.9692	0.6483	0.9337
rs4902358	14:65542477	MAX	-	0.1339	0.329	0.1286	0.1686
rs4902592	14:68922021	RAD51B	-	0.4554	0.1044	0.0915	0.1023
rs862045	14:74984368	LTBP2	-	0.7817	0.6431	0.7905	0.6686
rs1548817	14:92332868	TC2N	-	0.2133	0.1978	0.2685	0.2594
rs4904823	14:92380672	FBLN5	-	0.7351	0.7296	0.3782	0.5937
rs1133441	14:92435065	TRIP11	-	0.3075	0.3131	0.2095	0.1657
rs7156335	14:93406232	ITPK1	-	0.0804	0.0775	0.1256	0.0548
rs117182230	14:101196269	DLK1	-	0.0496	0.002	0	0.0058
rs10150698	14:102977876	ANKRD9,MIR4309	-	0.5744	0.3698	0.7504	0.5836
rs35771849	14:103981942	MARK3,CKB	-	0.3571	0.3509	0.0514	0.3804
rs117686021	15:23810652	MKRN3	-	0.0278	0.001	0	0.0014
rs10519170	15:48686175	DUT,FBN1	-	0.5516	0.1054	0.3351	0.1772
rs76610457	15:48748644	FBN1	-	0.2371	0.001	0.0008	0.062
rs2247876	15:48931451	FBN1	-	0.1736	0.2664	0.7186	0.2161
rs12909519	15:51341867	AP4E1,TNFAIP8L3	-	0.6052	0.5934	0.6331	0.4524
rs2445752	15:51576385	CYP19A1	-	0.3313	0.1581	0.6967	0.2147
rs2470180	15:51682775	GLDN	-	0.3661	0.6521	0.9047	0.5634
rs8037775	15:53999128	WDR72	-	0.506	0.1312	0.5378	0.2795
rs4775300	15:61111318	RORA	-	0.0685	0.0437	0.0408	0.1297
rs731820	15:62378136	C2CD4A,C2CD4B	-	0.3849	0.4642	0.3321	0.6052
rs76132480	15:66992427	LINC01169,SMAD6	-	0.0813	0.001	0.0008	0.0115
rs4776879	15:67364320	SMAD3	-	0.2907	0.4364	0.3026	0.2767
rs16954106	15:70357918	TLE3	-	0.1478	0.1183	0.0673	0.0735
rs4886782	15:74228810	LOXL1	-	0.0754	0.3549	0.0499	0.3415
rs8025068	15:74870045	ARID3B	-	0.5169	0.1909	0.3177	0.428
rs11639183	15:75807692	PTPN9	-	0.3442	0.2813	0.5749	0.2262
rs11325	15:81601340	IL16	-	0.2083	0.1342	0.4781	0.2176
rs35056343	15:81835460	TMC3-AS1,MEX3B	-	0.7877	0.661	0.612	0.7176
rs8038454	15:84339436	ADAMTSL3	-	0.2411	0.0954	0.3101	0.0663
rs111470917	15:84585538	ADAMTSL3	-	0.7183	0.5278	0.8177	0.7176
rs201196042	15:85574143	PDE8A	YES	0.002	0	0	0
rs72765671	15:89361142	ACAN	-	0.0714	0.1272	0.059	0.0706
rs56071466	15:89370466	ACAN	-	0.3016	0.494	0.5711	0.3631
rs11630187	15:89387904	ACAN	-	0.4871	0.7555	0.8714	0.6095
rs35148461	15:89413243	ACAN	-	0.2222	0.2565	0.2602	0.1873
rs371908554	15:89438963	HAPLN3	NA	NA	NA	NA	NA
NA	15:89459676	MFGE8,ABHD2	NA	NA	NA	NA	NA
rs7176403	15:90227956	PEX11A	-	0.2887	0.9125	0.9077	0.6455
rs9672558	15:99180205	FAM169B,IRAIN	-	0.0972	0.163	0.7345	0.1916
rs62024476	15:99231105	IGF1R	-	0.2054	0.1819	0.0673	0.245
rs733710	15:99513231	PGPEP1L	-	0.8681	0.6034	0.2277	0.6585
rs2727195	15:100513117	ADAMTS17	-	0.4772	0.6431	0.5567	0.5403
rs2573652	15:100514614	ADAMTS17	-	0.5575	0.665	0.8374	0.5692
rs145482150	15:100533312	ADAMTS17	YES	0.001	0	0	0
rs397807524	15:100592440	ADAMTS17	-	0.5635	0.2276	0.6884	0.4467
rs149578709	15:100672408	ADAMTS17	-	0.0575	0.003	0	0
rs76301628	15:100723437	ADAMTS17	-	0.1508	0.0338	0.0098	0.0821
rs4467054	15:100795372	ADAMTS17	-	0.6935	0.5626	0.2852	0.549
rs28411867	15:100854493	ADAMTS17	-	0.3274	0.17	0.2103	0.2536
rs12905213	15:102015320	PCSK6	-	0.5694	0.8141	0.5749	0.6686
rs214246	16:349293	AXIN1	-	0.2986	0.4513	0.9304	0.3732
rs199866266	16:779296	HAGHL	YES	0.001	0	0	0
rs61112891	16:783156	NARFL	-	0.7599	0.2157	0.1566	0.4568
rs596501	16:1116213	SSTR5-AS1	-	0.2321	0.2406	0.143	0.2493
rs25849	16:2265071	PGP	-	0.4246	0.2863	0.5855	0.2709
rs3112681	16:2803956	SRRM2	-	0.7024	0.9851	0.9962	0.9899
rs397812377	16:4029971	ADCY9	-	0.4901	0.8191	0.4713	0.7939
rs34583040	16:12903964	CPPED1,SHISA9	-	0.1448	0.0199	0.0015	0.0317
rs246185	16:14395432	MKL2,MIR193B	-	0.5665	0.328	0.3321	0.2262
rs34614532	16:15132908	NTAN1,PDXDC1	-	0.372	0.3072	0.1853	0.5331
rs3803647	16:22334563	POLR3E	-	0.0933	0.0099	0	0.0447
rs1386075	16:51860916	LINC01571,C16orf97	-	0.2927	0.0159	0.0749	0.085
rs117968336	16:68395371	SMPD3	-	0.0992	0.005	0	0.0014
rs6499255	16:69830328	WWP2	-	0.3829	0.2227	0.6793	0.3718
rs149523885	16:81592748	CMIP	-	0.2768	0.1044	0.0257	0.1427
NA	16:84872195	CRISPLD2	NA	NA	NA	NA	NA
rs6540002	16:87108130	LOC440390,LOC101928708	-	0.1905	0.1471	0.1467	0.1326
rs137888851	16:87537311	LOC101928737	-	0.0813	0.001	0	0
rs7186082	16:88783903	PIEZO1	-	0.8373	0.4354	0.5726	0.6671
rs1126464	16:89704365	DPEP1	-	0.3562	0.2505	0.0772	0.3343
rs78088233	17:6921669	MIR497HG	-	0.0952	0	0.0008	0.0014
NA	17:6925490	BCL6B	NA	NA	NA	NA	NA
rs55749333	17:7371932	ZBTB4	-	0.7778	0.6551	0.5106	0.6513
rs57985356	17:7735063	DNAH2	-	0.2837	0.0626	0.0045	0.268
rs1317349	17:21283507	KCNJ12	-	0.6002	0.7266	0.9433	0.6527
rs11650725	17:25615547	NONE,MIR4522	-	0.2649	0.3728	0.2337	0.3329
rs1043515	17:36922196	PIP4K2B	-	0.256	0.5666	0.2405	0.4481
rs4795393	17:37893484	GRB7	-	0.3938	0.6342	0.2088	0.4366
rs584438	17:38599172	IGFBP4	-	0.4742	0.3777	0.0598	0.4928
rs752313	17:40901824	EZH1,RAMP2-AS1	-	0.4504	0.497	0.3048	0.3905
rs2285951	17:42272909	ATXN7L3	-	0.0208	0	0	0.0375
rs4986172	17:43216281	ACBD4	-	0.4712	0.3797	0.6687	0.4395
rs2696685	17:44573374	NSFP1,ARL17A	-	0.3859	0.7177	0.3775	0.6369
rs11869940	17:45578435	MRPL45P2,NPEPPS	-	0.5615	0.5249	0.2587	0.562
rs1057902	17:47005588	UBE2Z	-	0.6786	0.5517	0.0605	0.451
rs16948048	17:47440466	LOC102724596	-	0.2113	0.3708	0.4077	0.2435
rs201158957	17:48545926	CHAD	YES	0.001	0	0	0
rs56335503	17:54203655	PCTP,ANKFN1	-	0.5169	0.3956	0.1672	0.2565
rs78245495	17:54605677	ANKFN1,NOG	-	0.0804	0.0934	0.1846	0.0648
rs1401795	17:54839652	NOG,C17orf67	-	0.7758	0.5199	0.3215	0.6758
rs703862	17:55758646	MSI2,CCDC182	-	0.1498	0.2366	0.0144	0.1585
rs7214743	17:59498052	C17orf82,TBX4	-	0.6935	0.6819	0.8275	0.6066
rs2008018	17:61954471	CSH2,GH2	-	0.499	0.326	0.4213	0.4683
rs201981153	17:61976011	CSH1,CSHL1	NA	NA	NA	NA	NA
rs112489358	17:62016727	SCN4A	-	0.4851	0.5606	0.1324	0.4164
rs4790930	17:63551384	AXIN2	-	0.4067	0.7575	0.385	0.6354
rs4790941	17:65977132	BPTF	-	0.6964	0.2247	0.1891	0.2752
rs4793393	17:69992847	CASC17,LOC102723505	-	0.0833	0.3529	0.1142	0.2565
rs1656794	17:75386909	42987	-	0.6944	0.7117	0.8782	0.6124
rs6506015	18:258284	THOC1	-	0.3194	0.1312	0.3578	0.2637
rs11082304	18:20720973	CABLES1	-	0.5268	0.507	0.2103	0.3602
rs4369779	18:20735408	CABLES1	-	0.8611	0.7893	0.8086	0.6239
rs8091632	18:22842153	ZNF521	-	0.4563	0.3668	0.7428	0.3573
rs12971049	18:34094939	FHOD3	-	0.4732	0.1004	0.2035	0.0908
rs55696495	18:45876302	ZBTB7C,CTIF	-	0.244	0.2972	0.584	0.2651
rs12458127	18:46657358	DYM	-	0.249	0.0537	0.202	0.1196
rs35614134	18:57832856	PMAIP1,MC4R	-	0.1875	0.2406	0.3328	0.1297
rs74494415	18:74972138	GALR1	-	0.0625	0.0487	0.0242	0.0937
rs8090312	18:77225154	NFATC1	-	0.371	0.2922	0.6657	0.3761
rs35917214	19:2135714	AP3D1	-	0.245	0.0815	0.0023	0.1138
rs60781577	19:3207865	NCLN	-	0.2044	0	0	0.0749
rs4807467	19:3433202	NFIC	-	0.5942	0.1948	0.472	0.464
rs11085094	19:4781103	MIR7-3G,FEM1A	-	0.0476	0.1083	0.4017	0.1686
rs10421414	19:7133935	INSR	-	0.495	0.1233	0.3162	0.2522
rs4804413	19:7222655	INSR	-	0.4048	0.4205	0.2209	0.4078
rs12980251	19:8637967	MYO1F	-	0.129	0.2008	0.1203	0.1902
rs199957421	19:10392379	ICAM1	NA	NA	NA	NA	NA
rs1560710	19:10742443	SLC44A2	-	0.7113	0.7634	0.8631	0.8415
rs60722046	19:12076851	ZNF763	-	0.0516	0.0825	0.1036	0.0807
rs1042164	19:13264398	IER2	-	0.0129	0.175	0.0159	0.1124
rs2305769	19:17264961	MYO9B	-	0.3661	0.2276	0.1233	0.2435
rs17288409	19:19504167	GATAD2A	-	0.3006	0.1551	0.1657	0.3256
rs17832737	19:32912622	DPY19L3	-	0.4653	0.1262	0.3238	0.121
rs147683721	19:38021545	ZNF793	-	0.0813	0.0338	0.1573	0.098
rs4674	19:41930396	BCKDHA	-	0.4345	0.5924	0.8548	0.4885
rs3213250	19:44078228	XRCC1	-	0.247	0.0527	0.0045	0.1066
rs36013629	19:50042867	RCN3	-	0.249	0.2565	0.8011	0.3473
rs67795913	19:55653297	TNNT1	-	0.1806	0.1272	0.0234	0.0749
rs7264113	20:4090802	RNF24,SMOX	-	0.1399	0.1561	0.3676	0.1628
rs1000972	20:6621717	CASC20,BMP2	-	0.8978	0.6292	0.503	0.7176
rs74564651	20:6673624	CASC20,BMP2	-	0.0486	0.001	0	0
NA	20:8521304	NA	NA	NA	NA	NA	NA
rs13734	20:17594729	RRBP1	-	0.5288	0.1581	0.0076	0.2478
rs6075733	20:20856254	RALGAPA2,KIZ	-	0.2907	0.3012	0.326	0.3617
rs398121251	20:21223946	KIZ	-	0.5714	0.6491	0.2776	0.5879
rs17861031	20:21687344	PAX1	-	0.121	0.0109	0.149	0.0274
rs199766	20:22375755	LINC01427,LOC284788	-	0.4256	0.0726	0.1437	0.1657
rs34467919	20:31272928	C20orf203,COMMD7	-	0.1825	0.6282	0.4864	0.3847
rs3213180	20:32263624	E2F1	-	0.3294	0.0726	0.0174	0.0677
rs143383	20:34025983	GDF5	-	0.2867	0.3718	0.969	0.3112
rs6073782	20:35871134	RPN2,GHRH	-	0.4802	0.7644	0.6952	0.8213
rs2235363	20:39807769	ZHX3	-	0.4692	0.0298	0.0015	0.1599
rs11537645	20:44441403	UBE2C	-	0.1091	0.004	0.0008	0.0159
rs238164	20:47844341	DDX27	-	0.0437	0.2038	0.3411	0.1859
rs142530265	20:57406379	GNAS-AS1	-	0.0655	0	0.0008	0
rs58744877	20:57432606	GNAS	YES	0.1022	0	0	0
rs2249350	21:28322506	ADAMTS5	-	0.369	0.0944	0.0189	0.2594
rs11911974	21:35243694	ITSN1	-	0.4782	0.34	0.1619	0.2651
rs7282733	21:35708580	LINC00310,KCNE2	-	0.4484	0.5467	0.2625	0.6772
rs113382956	21:37750829	MORC3,CHAF1B	-	0.4742	0.1292	0.0129	0.3285
rs140708629	21:39689979	KCNJ15,LINC01423	-	0.3353	0.5348	0.5787	0.5346
rs34705151	21:40553344	PSMG1	-	0.4107	0.4791	0.438	0.562
rs184395229	21:47549363	COL6A2	YES	0.0079	0	0	0
rs145952310	22:24087185	ZNF70	-	0.0198	0	0.0008	0
rs5753566	22:31735212	PATZ1	-	0.3929	0.002	0.0908	0.1095
rs114134839	22:33058602	SYN3	-	0.7163	0.1352	0.5061	0.4135
rs11450220	22:38607534	MAFF	-	0.6716	0.5457	0.6505	0.5447
rs5766632	22:45696695	UPK3A,FAM118A	-	0.5198	0.2783	0.7262	0.353
rs58280444	22:46483917	MIRLET7BHG	-	0.1399	0.0109	0.0787	0.0187
rs7058676	X:57348523	FAAH2	-	0.3848	0.2807	0.6162	0.4218
rs4844299	X:70854274	BCYRN1	-	0.5825	0.0888	0.3878	0.4676
rs5938929	X:76436875	MIR325,FGF16	-	0.2997	0.9843	0.9711	0.7462
rs12837147	X:77169575	ATP7A	-	0.6099	0.7363	0.6481	0.729
rs140498234	X:105477754	MUM1L1,CXorf57	YES	0.0065	0	0	0
rs3848873	X:118594422	SLC25A43,SLC25A5-AS1	-	0.6767	0.5966	0.7099	0.6431
rs148300465	X:129325425	RAB33A,ZNF280C	YES	0.0144	0	0	0
rs7065171	X:133683590	LINC00629	-	0.7579	0.6854	0.1416	0.4008
rs426349	X:139282091	LOC389895,SOX3	-	0.5196	0.4922	0.323	0.5649
aChromosomes and positions are based on Build37 (hg19).
