# Supplementary material for: Characterizing rare and low-frequency height-associated variants in the Japanese population
Source: Nat Commun. 2019 Sep 27;10:4393. doi: 10.1038/s41467-019-12276-5 (PMC6764965; doi:10.1038/s41467-019-12276-5)
Supplement: Supplementary file 8 — Supplementary Data 5 [file 41467_2019_12276_MOESM8_ESM.xlsx]

## Sheet: Supplementary Data 5
Supplementary Data 5. Replication and meta-analysis.
rsID	Positional candidate gene(s)	Locus	Condition	CHRa	POSa	REF/ALT	MAF		GWAS				Replication				Fixed effect meta-analysis
									BETA	SE	P valueb		BETA	SE	P valueb		BETA	SE	Pcombine	Phet
rs3829738	PLEKHN1	Locus1	Round1	1	909309	T/C	0.209167		0.0228144	0.004155	1.8e-08		0.00759871	0.00936457	0.42		0.0203117	0.00379794	8.88969e-08	0.137494
rs12748433	MIB2	Locus1	Round0	1	1559971	C/T	0.36578		-0.0234444	0.00390348	1.1e-08		-0.0117293	0.00737318	0.1		-0.0208797	0.00344984	1.42733e-09	0.16025
rs7551097	MIR34A,H6PD	Locus2	Round1	1	9259236	A/G	0.227223		-0.0213338	0.00370796	2.2e-08		-0.00286976	0.00849064	0.58		-0.0183764	0.00339806	6.37617e-08	0.0462741
rs118100927	SPSB1,LOC100506022	Locus2	Round0	1	9472981	T/C	0.10189		0.0371466	0.00549605	3.5e-12		0.020041	0.0127213	0.15		0.034456	0.00504532	8.53311e-12	0.217066
rs3170740	ATP13A2	Locus3	Round0	1	17312743	C/T	0.31799		0.0410735	0.00335909	1.5e-33		0.0306838	0.00758637	2.1e-05		0.0393704	0.00307147	1.29822e-37	0.210476
rs10917123	LINC00339	Locus4	Round0	1	22355978	G/A	0.29956		0.0188022	0.00340212	1.8e-09		0.0120784	0.00781732	0.12		0.0177315	0.0031195	1.31521e-08	0.430308
rs28673728	INPP5B	Locus5	Round0	1	38409073	A/G	0.43521		-0.0212226	0.00311743	1.2e-11		-0.0145677	0.00717095	0.03		-0.0201648	0.00285896	1.74845e-12	0.394719
rs3014240	CCDC17	Locus6	Round0	1	46089225	C/G	0.30827		-0.0233015	0.00335705	1.4e-13		-0.0190327	0.00777265	0.048		-0.0226304	0.00308188	2.08802e-13	0.614127
rs3738316	LINC01389	Locus7	Round0	1	47902817	G/A	0.22423		-0.0229583	0.00367848	4e-10		-0.0344447	0.00854166	0.00012		-0.0247553	0.00337851	2.34851e-13	0.216798
rs10888713	CDKN2C,MIR4421	Locus8	Round0	1	51463424	A/T	0.09124		0.0516295	0.00533936	2.2e-23		0.0464988	0.0122966	0.00012		0.0508156	0.00489758	3.2004e-25	0.701925
rs10157941	PODN	Locus9	Round0	1	53548986	C/G	0.1822		-0.0239949	0.0039957	1.7e-09		-0.00567558	0.00925799	0.51		-0.0211183	0.0036686	8.58726e-09	0.0692522
rs6588608	MIR4422,PPAP2B	Locus10	Round0	1	56589350	T/C	0.37451		0.0213057	0.00318466	1.7e-10		0.0165877	0.00731166	0.024		0.0205534	0.00291973	1.92954e-12	0.554125
rs278853	ZZZ3	Locus11	Round0	1	78130243	T/C	0.39963		-0.0239504	0.00316503	1.1e-14		-0.0237646	0.00730882	0.0016		-0.0239211	0.0029044	1.77845e-16	0.981389
rs11161636	DDAH1	Locus12	Round0	1	86010248	A/G	0.47731		-0.0206486	0.00308393	1e-12		-0.00984546	0.00712589	0.22		-0.0189444	0.00283025	2.17834e-11	0.164124
rs35424856	PKN2	Locus13	Round0	1	89189093	G/GC	0.46783		0.034244	0.00320642	4.1e-29		0.0257578	0.00737481	0.0012		0.0328949	0.00294051	4.73372e-29	0.2913
rs12217006	CSF1,AHCYL1	Locus14	Round0	1	110493729	G/A	0.15357		0.0278232	0.00468187	4.4e-09		0.0259191	0.0104838	0.013		0.0275066	0.00427495	1.23988e-10	0.868285
rs1106287	MOV10	Locus15	Round0	1	113242122	T/G	0.41641		-0.0218664	0.00312307	3.6e-13		-0.0273438	0.00720975	0.00034		-0.0227318	0.00286576	2.15281e-15	0.485723
rs74523012	FAM46C,GDAP2	Locus16	Round2	1	118277894	G/A	0.141216		0.0258405	0.00452135	5.3e-09		0.0133728	0.0105677	0.2		0.0239114	0.00415687	8.80575e-09	0.278061
rs7513464	SPAG17,TBX15	Locus16	Round0	1	118849762	G/C	0.47701		-0.0487503	0.00313891	1.1e-57		-0.0468927	0.00722171	4.9e-11		-0.0484551	0.00287874	1.42082e-63	0.813507
rs550617350	TBX15	Locus16	Round1	1	119482365	T/TA	0.0402239		-0.0514368	0.00833195	3.4e-10		-0.0353671	0.0186943	0.087		-0.0487737	0.0076103	1.46569e-10	0.432365
rs2353984	CHD1L,LINC00624	Locus17	Round0	1	146813358	C/T	0.21762		0.0224818	0.00371899	3e-11		0.0302563	0.00862574	0.00041		0.0237005	0.00341509	3.92334e-12	0.407861
rs11205277	SV2A,SF3B4	Locus18	Round0	1	149892872	A/G	0.2105		0.0471609	0.00387899	6e-36		0.0429498	0.00898788	4.3e-06		0.0464997	0.00356146	5.84683e-39	0.667066
rs58419446	FALEC	Locus18	Round1	1	150490370	C/T	0.132006		0.0289636	0.00460805	2.2e-11		0.0113597	0.01064	0.14		0.0261832	0.00422852	5.93856e-10	0.128955
rs6694357	MLLT11	Locus18	Round2	1	151035628	A/C	0.0319031		0.0512881	0.00877643	1.1e-09		0.0523497	0.0210773	0.012		0.051445	0.00810211	2.15907e-10	0.962914
rs146128753	SLC27A3	Locus19	Round0	1	153750682	G/A	0.01418		0.0924023	0.013004	1.5e-12		0.039337	0.0310052	0.37		0.0844641	0.011992	1.87617e-12	0.114497
rs147355776	GATAD2B	Locus19	Round1	1	153847970	A/C	0.0873689		0.0396471	0.00566756	1.1e-12		0.0376316	0.0132883	0.0025		0.0393369	0.0052132	4.50084e-14	0.889043
rs6686367	ARHGEF11	Locus20	Round0	1	156981348	G/A	0.4354		-0.0230689	0.00311112	4.3e-13		-0.0256565	0.00711679	0.00027		-0.0234841	0.00285064	1.74862e-16	0.739022
rs6702820	DDR2	Locus21	Round0	1	162603881	A/G	0.20038		0.0241886	0.00390728	2.9e-09		0.00323449	0.00899733	0.79		0.0208639	0.00358392	5.83153e-09	0.0326642
rs2213751	PRRX1	Locus22	Round0	1	170690593	T/G	0.47962		0.0234836	0.00313457	3.3e-13		0.0160502	0.00714273	0.059		0.0222832	0.00287034	8.27668e-15	0.340606
NA	DNM3OS,MIR214,MIR3120	Locus23	Round1	1	172107982	G/A	0.00248316		-0.195328	0.0328124	1.4e-10		-0.166588	0.0886891	0.089		-0.191868	0.0307738	4.52418e-10	0.761189
rs609702	DNM3	Locus23	Round0	1	172200655	C/A	0.31864		0.0250435	0.00330964	2.3e-15		0.0308127	0.00767863	4.7e-05		0.0259474	0.00303934	1.37541e-17	0.490213
rs5778914	PAPPA2	Locus24	Round0	1	176787749	CT/C	0.29713		0.0310423	0.00337334	8.3e-20		0.0334452	0.00779111	2.2e-05		0.0314216	0.00309563	3.3031e-24	0.777157
rs16854009	AXDND1	Locus25	Round0	1	179339262	C/G	0.36844		0.0204121	0.00319024	6.3e-10		0.0183438	0.00737057	0.0067		0.0200858	0.00292775	6.86379e-12	0.796772
rs6673775	CACNA1E	Locus26	Round0	1	181756342	G/A	0.10306		-0.0299202	0.00519533	3.9e-09		-0.011862	0.0119348	0.12		-0.0270434	0.00476356	1.36967e-08	0.165343
rs10911212	LAMC1	Locus27	Round1	1	183024469	C/T	0.373831		-0.0200939	0.00319117	9.2e-11		-0.00608655	0.00746146	0.54		-0.0179279	0.00293409	9.94927e-10	0.0843371
rs3814333	COLGALT2	Locus27	Round0	1	184007119	C/T	0.42117		0.0378308	0.00313304	4.1e-36		0.0540163	0.00721484	2.8e-13		0.0403987	0.00287378	6.90931e-45	0.0396169
rs4472734	PTPN14	Locus28	Round0	1	214618185	C/T	0.45664		-0.0246047	0.00309799	5.7e-14		-0.0235287	0.00711569	0.0022		-0.0244332	0.00284046	7.84309e-18	0.889731
rs6684205	TGFB2	Locus29	Round0	1	218609702	A/G	0.25148		0.035204	0.00355832	2.2e-23		0.0338936	0.00819084	4.1e-05		0.034996	0.00326365	7.94379e-27	0.883341
rs36034473	MIR548F3	Locus29	Round1	1	218698632	CG/C	0.0384918		0.0512296	0.00807494	1.4e-10		0.0533635	0.0185079	0.0066		0.0515708	0.00740118	3.21661e-12	0.915839
rs2527617	WNT9A,WNT3A	Locus30	Round0	1	228179099	C/G	0.31338		-0.0301371	0.0033496	1.2e-18		-0.00874148	0.00777843	0.17		-0.0267902	0.00307647	3.09083e-18	0.0115255
NA	PXDN	Locus31	Round0	2	1638793	C/T	0.0061		-0.162638	0.0205635	6.5e-17		-0.128729	0.0453148	0.0019		-0.156848	0.0187256	5.47142e-17	0.495606
rs6735681	MYCN,GACAT3	Locus32	Round0	2	16123173	T/C	0.49193		-0.0162433	0.00308369	3e-09		-0.00734798	0.0071124	0.28		-0.0148358	0.00282922	1.57331e-07	0.251188
rs28819846	KCNS3,RDH14	Locus33	Round0	2	18600277	G/C	0.33503		-0.0186988	0.00326325	4.2e-10		-0.0177848	0.00750383	0.0087		-0.0185534	0.00299252	5.6489e-10	0.911062
rs117735241	ATAD2B	Locus34	Round3	2	24077979	G/A	0.035384		-0.0483546	0.00856923	8.2e-10		-0.0756018	0.0186326	5.5e-05		-0.0531116	0.00778534	8.97852e-12	0.18399
rs398090202	ADCY3	Locus34	Round2	2	25056584	T/TA	0.223542		-0.0254576	0.00426059	2.7e-10		-0.0483862	0.00997596	5.6e-07		-0.0289947	0.0039182	1.36199e-13	0.0345422
rs10185143	ADCY3,DNAJC27	Locus34	Round0	2	25150758	T/C	0.49881		-0.0313973	0.00310068	6.7e-28		-0.027865	0.00716207	0.00016		-0.0308397	0.00284546	2.2686e-27	0.650836
rs11694842	DNMT3A	Locus34	Round1	2	25482970	A/G	0.111488		-0.0346446	0.00500197	3e-12		-0.0319364	0.0113091	0.0066		-0.0342015	0.0045745	7.62958e-14	0.826646
rs1260326	GCKR	Locus35	Round0	2	27730940	T/C	0.4426		0.0231031	0.00309735	1.5e-13		0.0245269	0.00716345	0.00066		0.0233274	0.00284298	2.30092e-16	0.855241
rs1038694	LOC100505736	Locus35	Round1	2	28373552	A/G	0.393149		0.0187949	0.00315462	1.7e-09		0.0142421	0.00729375	0.059		0.0180774	0.00289541	4.27924e-10	0.566702
rs4670256	LTBP1	Locus36	Round1	2	33360556	G/A	0.491345		0.0271326	0.0031064	3.1e-17		0.0356746	0.0072163	1.1e-06		0.028468	0.00285327	1.91536e-23	0.276926
rs3769528	LTBP1	Locus36	Round0	2	33471192	A/G	0.15403		-0.0545278	0.00436522	1.1e-36		-0.0364554	0.0100896	0.00019		-0.0516783	0.00400634	4.55092e-38	0.100191
rs3821169	CRIM1	Locus37	Round3	2	36583461	G/T	0.273419		0.0209476	0.00366427	1.3e-09		0.022749	0.0085339	0.015		0.021228	0.00336701	2.88741e-10	0.846205
rs17018786	CRIM1	Locus37	Round1	2	36662533	G/C	0.134326		-0.0390126	0.00459711	6.5e-19		-0.0310179	0.0106054	0.0016		-0.037748	0.0042179	3.5711e-19	0.489157
rs848602	CRIM1	Locus37	Round2	2	36778372	G/A	0.225869		-0.0241834	0.0036791	2.3e-11		-0.0338075	0.00841972	3.8e-05		-0.0257264	0.0033713	2.32946e-14	0.294909
rs76512216	QPCT,CDC42EP3	Locus37	Round4	2	37652213	A/G	0.485649		-0.0174896	0.00325107	8.8e-09		-0.021766	0.00754299	0.0063		-0.0181596	0.00298557	1.18362e-09	0.602619
rs7589518	CDC42EP3,LINC00211	Locus37	Round0	2	37995422	A/T	0.49339		0.0331605	0.00318219	1.4e-26		0.0275549	0.00729177	3.1e-05		0.0322637	0.00291655	1.91208e-28	0.481069
rs202150945	CDC42EP3,LINC00211	Locus37	Round5	2	37998250	G/A	0.0808777		-0.0332081	0.0062553	3e-08		-0.020486	0.0140534	0.078		-0.0311044	0.00571475	5.24444e-08	0.408214
rs67537903	PPM1B	Locus38	Round0	2	44422111	G/A	0.25791		-0.0282815	0.00355781	1.9e-14		-0.0251567	0.00819662	0.0029		-0.0277861	0.00326362	1.68211e-17	0.726558
rs1052788	SPTBN1	Locus39	Round2	2	54858511	C/T	0.322619		-0.0185454	0.00331472	7.8e-10		-0.0228109	0.00762614	0.0012		-0.0192232	0.00303998	2.5575e-10	0.607975
rs3791679	EFEMP1	Locus39	Round0	2	56096892	A/G	0.24263		-0.0629942	0.00357094	6e-77		-0.0635176	0.00838958	9e-15		-0.0630745	0.00328569	3.94155e-82	0.954224
rs6721145	EFEMP1,MIR217HG	Locus39	Round1	2	56183542	A/G	0.234885		0.023355	0.00368733	9.6e-10		0.0216737	0.00846108	0.0092		0.0230867	0.00338028	8.50334e-12	0.855455
rs2674078	LOC101927285,MIR4432	Locus40	Round0	2	59793495	G/A	0.18589		-0.0216901	0.0039471	3.8e-08		-0.0164293	0.00917147	0.16		-0.020868	0.0036256	8.62634e-09	0.598275
rs10199672	USP34	Locus41	Round0	2	61627634	T/G	0.30359		0.0237548	0.00342159	4.8e-11		0.0126637	0.00796526	0.14		0.022027	0.00314381	2.44382e-12	0.20076
rs143765411	COMMD1	Locus41	Round1	2	62191772	A/G	0.0450484		0.0442412	0.00762672	7.9e-09		0.0647697	0.018119	0.0007		0.0473309	0.00702938	1.65853e-11	0.296372
rs4241349	ANTXR1	Locus42	Round0	2	69330284	G/A	0.29265		-0.0224273	0.00336631	2.5e-11		-0.00375326	0.00787005	0.91		-0.0195391	0.00309506	2.73671e-10	0.0291387
rs11685794	ANTXR1	Locus42	Round1	2	69357036	G/A	0.418541		0.0175162	0.00327883	4.7e-08		0.0161693	0.0075926	0.047		0.0173045	0.00301014	8.99142e-09	0.870629
rs2670714	ZNF638	Locus43	Round1	2	71606833	G/A	0.479596		0.0295616	0.00307776	2.5e-22		0.0373577	0.00713135	3.4e-07		0.0307857	0.00282582	1.22517e-27	0.315511
rs2241059	CYP26B1	Locus43	Round4	2	72359312	A/G	0.090165		0.0344157	0.00551261	1.4e-09		0.0502665	0.0127282	0.00019		0.0369193	0.00505855	2.91216e-13	0.25314
rs2286965	CYP26B1	Locus43	Round3	2	72360160	C/T	0.0329828		0.0591361	0.00871164	6.9e-13		0.0729946	0.0213044	0.00043		0.0611214	0.00806354	3.45617e-14	0.547104
rs138296890	EXOC6B	Locus43	Round0	2	72572735	T/C	0.02972		0.121861	0.0103298	8.9e-32		0.130697	0.025457	1.2e-06		0.12311	0.0095718	7.38768e-38	0.747737
rs77436581	DOK1	Locus43	Round2	2	74781375	C/G	0.0124644		-0.114159	0.0151808	3.6e-14		-0.0531335	0.0340455	0.11		-0.104038	0.0138649	6.20456e-14	0.101611
rs11898161	EIF2AK3	Locus44	Round0	2	88881648	G/A	0.409		-0.0294617	0.0031182	3.3e-24		-0.0248163	0.00722152	0.00067		-0.0287317	0.00286273	1.05376e-23	0.554809
rs200267038	NONE,FAM95A	Locus45	Round0	2	95336090	G/T	0.02329		-0.106707	0.0169782	2.2e-10		-0.0662603	0.0336863	0.026		-0.0985138	0.0151614	8.15662e-11	0.283629
rs79460537	ANKRD39	Locus46	Round0	2	97523885	G/A	0.07818		-0.0476065	0.00574087	9.4e-18		-0.0327252	0.012884	0.011		-0.0451414	0.00524386	7.40712e-18	0.291413
rs11123740	SH3RF3	Locus47	Round0	2	109941182	G/C	0.26735		0.0174489	0.00347192	4.2e-08		0.00128287	0.00803103	0.61		0.0149033	0.00318686	2.9184e-06	0.0646491
rs13392139	GLI2	Locus48	Round0	2	121578767	A/G	0.11869		-0.037923	0.00475108	4.3e-16		-0.0427867	0.0109147	0.00023		-0.0386978	0.00435626	6.4934e-19	0.682848
rs35362712	GLI2	Locus48	Round1	2	121614451	C/CT	0.276735		-0.0205925	0.00347796	7.6e-09		-0.0237506	0.00802318	0.0055		-0.0210921	0.00319104	3.84895e-11	0.717988
rs4954272	R3HDM1	Locus49	Round0	2	136376515	A/G	0.23577		-0.0219861	0.00364741	2.6e-10		-0.0253482	0.00828295	0.0026		-0.0225322	0.0033381	1.47843e-11	0.710277
rs7597768	STAT1	Locus50	Round0	2	191841879	A/G	0.47586		0.0153674	0.0030728	2.5e-08		0.0201363	0.00710943	0.00081		0.016118	0.00282061	1.10109e-08	0.53807
NA	SATB2	Locus51	Round0	2	200141875	G/A	0.02712		-0.0758909	0.0102928	1.2e-13		-0.0995903	0.0217857	1.8e-05		-0.0802156	0.00930641	6.73075e-18	0.325317
rs1861631	IGFBP5,TNP1	Locus52	Round7	2	217605925	A/C	0.149969		0.0242265	0.00430798	5.4e-09		-0.00326562	0.0100042	0.71		0.019926	0.00395672	4.75365e-07	0.0116031
rs994532	DIRC3	Locus52	Round2	2	218284210	A/G	0.327501		-0.023203	0.00327888	3.8e-14		-0.0326299	0.00750301	3.7e-06		-0.0247146	0.00300451	1.93829e-16	0.249616
rs3731866	VIL1	Locus52	Round1	2	219288899	C/T	0.140514		-0.0413359	0.00455389	2.8e-20		-0.0389666	0.0106188	0.00024		-0.0409678	0.00418526	1.26028e-22	0.837524
rs544577047	WNT6	Locus52	Round8	2	219729259	G/A	0.00152946		-0.277949	0.0508143	8.7e-09		-0.240714	0.109714	0.044		-0.271372	0.046109	3.96949e-09	0.758116
rs371825	CRYBA2,MIR375	Locus52	Round3	2	219863656	A/G	0.479924		-0.022049	0.00326159	2.1e-12		-0.0126299	0.00750488	0.12		-0.0205526	0.00299131	6.38561e-12	0.249708
rs201104642	CCDC108	Locus52	Round4	2	219894893	T/A	0.0193009		-0.0797236	0.0116171	1.6e-12		-0.0809291	0.025734	0.0021		-0.0799277	0.0105882	4.39477e-14	0.965944
rs76709099	IHH	Locus52	Round5	2	219919904	C/A	0.0699317		-0.0493124	0.0064023	3.7e-13		-0.0218221	0.0148984	0.16		-0.0450272	0.00588217	1.93532e-14	0.0900223
rs200216644	IHH	Locus52	Round6	2	219919943	C/T	0.00304027		-0.176627	0.0287537	8.4e-11		-0.127249	0.0704827	0.049		-0.169582	0.0266235	1.89489e-10	0.516553
rs7588654	NHEJ1	Locus52	Round0	2	219983030	C/T	0.38719		-0.0421438	0.00319925	8.8e-42		-0.0382618	0.00741762	3.6e-07		-0.0415349	0.00293766	2.1906e-45	0.630832
rs143602646	RESP18,DNPEP	Locus52	Round9	2	220210184	G/A	0.0202971		0.0618491	0.0116149	3.8e-08		0.0760251	0.0263431	0.0062		0.0641564	0.0106277	1.57301e-09	0.622442
rs7576030	SERPINE2	Locus53	Round0	2	224877252	A/G	0.40552		-0.0236683	0.00313374	1.6e-14		-0.0116438	0.00725394	0.08		-0.0217771	0.00287677	3.73263e-14	0.128078
rs6737291	NCL	Locus54	Round1	2	232329559	T/C	0.220176		-0.0284656	0.00374767	1.8e-13		-0.0200535	0.00864723	0.014		-0.0271354	0.00343862	2.98893e-15	0.372079
rs1249260	DIS3L2	Locus54	Round0	2	233046182	C/T	0.44227		-0.055731	0.00313023	1.2e-71		-0.052822	0.00718044	1.3e-14		-0.0552665	0.00286943	1.15361e-82	0.710359
rs117639576	KIF1A,AGXT	Locus55	Round3	2	241783039	C/A	0.0467142		0.0453704	0.00751824	7.9e-10		0.0308913	0.0178787	0.1		0.0431948	0.00693041	4.58639e-10	0.455346
rs9288725	LOC200772,SNED1	Locus55	Round2	2	241937164	C/T	0.280784		-0.0213879	0.0035879	6.1e-11		-0.0277898	0.00825303	0.0017		-0.0224055	0.00329041	9.80495e-12	0.476845
rs59345329	PASK	Locus55	Round0	2	242083763	T/C	0.25795		0.0338034	0.00362649	6.4e-20		0.0310386	0.00840521	0.00023		0.0333695	0.00332978	1.22594e-23	0.762632
rs5839768	BOK	Locus55	Round1	2	242500558	C/CT	0.475451		-0.021899	0.00316782	1.6e-12		-0.016093	0.00727515	0.029		-0.0209736	0.00290442	5.15043e-13	0.46435
rs2270894	CRELD1\x3bIL17RC	Locus56	Round0	3	9975386	C/G	0.46711		-0.0297837	0.00332942	1e-19		-0.0379648	0.00752537	1.1e-06		-0.0311229	0.00304474	1.58254e-24	0.320135
rs2443718	VGLL4	Locus57	Round0	3	11677823	A/C	0.0939		0.0345338	0.00535888	7.1e-11		0.0461144	0.0122028	9.7e-05		0.0364061	0.0049066	1.17275e-13	0.384893
rs4575884	LSM3,LINC01267	Locus58	Round0	3	14255767	T/C	0.29505		-0.0197448	0.00338466	5.4e-09		-0.0130735	0.00777796	0.048		-0.0186826	0.00310354	1.74657e-09	0.431587
rs57515741	LINC01267,SLC6A6	Locus58	Round1	3	14400650	G/A	0.443028		-0.0171472	0.00312142	1.1e-08		-0.00546594	0.00714433	0.77		-0.0152748	0.00286033	9.28356e-08	0.134061
rs61509315	CCDC12	Locus59	Round0	3	46977951	G/T	0.16534		0.0377646	0.00419699	3.8e-21		0.0309878	0.00975174	0.0023		0.0367055	0.00385511	1.71084e-21	0.523263
rs56027700	PRKAR2A	Locus59	Round1	3	48867039	ATG/A	0.319963		-0.02353	0.00439064	1e-08		-0.00974076	0.0106004	0.25		-0.0215108	0.00405645	1.14005e-07	0.229437
rs4234633	STAB1	Locus60	Round2	3	52557038	C/T	0.418691		-0.0196195	0.00315315	4.6e-09		-0.0261058	0.0072547	0.00016		-0.0206501	0.00289182	9.27312e-13	0.412227
NA	NEK4	Locus60	Round1	3	52781335	G/A	0.00901298		-0.117857	0.0178465	6.9e-11		-0.151622	0.0426762	0.00024		-0.122883	0.0164648	8.4342e-14	0.465429
rs2564923	SFMBT1,RFT1	Locus60	Round0	3	53103262	A/G	0.20892		-0.0299986	0.00380366	3.5e-15		-0.0232235	0.0087635	0.0055		-0.0289246	0.00348918	1.13434e-16	0.47821
rs6445857	IL17RD	Locus61	Round0	3	57147129	A/G	0.4744		0.0159092	0.00310439	2.1e-08		0.0259274	0.00717312	0.0009		0.0174896	0.00284902	8.31462e-10	0.199932
rs9859562	LINC00870,RYBP	Locus62	Round0	3	72396241	C/T	0.37531		-0.0269133	0.00320108	4.4e-17		-0.0389927	0.0074284	2.2e-07		-0.0288051	0.00293975	1.14273e-22	0.135344
rs2203949	DCBLD2,MIR548G	Locus63	Round1	3	98981050	A/G	0.085604		0.0374317	0.00556543	2.1e-11		0.0385218	0.012423	0.0018		0.0376139	0.00507904	1.30449e-13	0.936174
rs60550942	MIR548G	Locus63	Round0	3	99347671	G/C	0.3646		0.0223955	0.00322225	1.2e-12		0.0338506	0.00734256	1.3e-05		0.0242453	0.00295063	2.08644e-16	0.153123
rs78229644	PCNP,ZBTB11	Locus64	Round0	3	101357106	T/G	0.09523		0.0302828	0.00537717	8.3e-10		0.0315754	0.0125319	0.0099		0.0304838	0.00494149	6.87481e-10	0.924484
rs6778790	LOC101929607,BBX	Locus65	Round0	3	107184851	C/A	0.16941		-0.0258189	0.00413629	2.8e-10		-0.00770686	0.00931319	0.2		-0.0228348	0.00378023	1.5354e-09	0.0755087
rs75755325	CCDC80	Locus66	Round0	3	112355269	C/T	0.33345		0.0261148	0.00336797	3e-14		0.0172976	0.00772126	0.01		0.0247054	0.00308707	1.21568e-15	0.29524
rs11923603	LOC101929717	Locus66	Round1	3	112875949	G/A	0.279044		0.023683	0.00345061	3.1e-11		0.0192127	0.00788154	0.0071		0.022964	0.00316094	3.73283e-13	0.603361
rs12631733	BOC	Locus66	Round2	3	112991117	C/T	0.487184		-0.0181016	0.00314081	5.4e-10		-0.0118452	0.00721857	0.15		-0.0171057	0.00288001	2.85945e-09	0.426765
rs2055981	LOC101929754	Locus67	Round0	3	114203969	T/C	0.47115		0.020891	0.00310883	7.1e-13		0.0193912	0.00716305	0.0065		0.0206533	0.00285182	4.41676e-13	0.847687
rs4277680	LINC00901,IGSF11	Locus68	Round0	3	117605916	A/G	0.37807		0.0184895	0.00318862	2.7e-08		0.0170046	0.00733985	0.0043		0.0182538	0.00292457	4.33344e-10	0.852795
rs7428883	COPG1	Locus69	Round0	3	128983853	A/G	0.25615		0.0353752	0.0035422	2.4e-23		0.0140722	0.0081923	0.16		0.0320198	0.00325129	6.96896e-23	0.0169952
rs9812461	SLCO2A1,RYK	Locus70	Round1	3	133820689	G/A	0.465727		0.0209448	0.00311371	5.5e-12		0.0348793	0.00714821	3.4e-07		0.0231671	0.00285464	4.8347e-16	0.0739087
rs9841212	MIR4788,ANAPC13	Locus70	Round0	3	134191938	C/T	0.28221		0.0297213	0.00343278	6.8e-18		0.0178893	0.00788355	0.019		0.0278355	0.00314735	9.22669e-19	0.168805
rs74888405	ZBTB38	Locus71	Round0	3	141118232	T/C	0.3031		0.0647795	0.00337932	2.5e-88		0.0839219	0.00777778	1.2e-24		0.0678193	0.00309941	3.91152e-106	0.0239889
rs148051196	PLOD2	Locus72	Round0	3	145794588	T/C	0.00691		0.131266	0.0207957	3.8e-11		0.163665	0.0501848	0.00083		0.136014	0.0192116	1.44367e-12	0.550898
rs4596113	LOC440982,AGTR1	Locus73	Round0	3	147292393	G/A	0.32896		-0.0182461	0.00328259	2.3e-08		-0.00404295	0.00751633	0.45		-0.015971	0.00300822	1.10149e-07	0.0833275
rs116959924	WWTR1	Locus74	Round0	3	149375592	G/T	0.09611		-0.0353737	0.00526695	6e-12		-0.0297322	0.0121726	0.013		-0.0344841	0.00483386	9.75908e-13	0.670582
rs2686544	PQLC2L,SHOX2	Locus75	Round0	3	157784216	C/T	0.48617		-0.020905	0.003096	7.4e-11		-0.0385644	0.00714621	4e-08		-0.0236958	0.00284085	7.36199e-17	0.0233595
rs1397899	LOC100507661,MECOM	Locus76	Round2	3	168741644	T/C	0.361767		-0.0193318	0.00323431	2.3e-09		-0.0117558	0.0074842	0.14		-0.0181396	0.00296894	9.97607e-10	0.35278
rs75193859	MECOM	Locus76	Round0	3	169046537	G/A	0.08424		0.0425248	0.00562946	4.6e-14		0.02801	0.0126737	0.061		0.0401329	0.00514476	6.15457e-15	0.295256
rs55641330	MECOM	Locus76	Round1	3	169225690	T/C	0.374197		-0.0219916	0.00321539	2.7e-12		-0.022324	0.00735264	0.008		-0.022045	0.00294601	7.26471e-14	0.96696
rs4894797	FNDC3B	Locus77	Round2	3	171783546	G/A	0.401893		0.0182904	0.00319133	2.3e-08		0.023848	0.00732019	0.0016		0.019178	0.00292541	5.53953e-11	0.486458
rs4894539	FNDC3B	Locus77	Round0	3	171999283	G/T	0.40207		0.03824	0.0031985	1.6e-35		0.0547417	0.00736391	2.4e-13		0.0408591	0.00293371	4.31674e-44	0.0398425
rs6774762	GHSR	Locus77	Round1	3	172164990	A/G	0.248648		-0.0349378	0.00359137	5.2e-23		-0.0268031	0.00817435	0.0009		-0.0336216	0.00328803	1.52473e-24	0.362245
NA	IGF2BP2	Locus78	Round0	3	185513482	A/G	0.00255		0.384427	0.0530512	3.7e-13		0.120384	0.0988573	0.21		0.325388	0.0467455	3.38214e-12	0.0185987
rs764129	IGF2BP2,TRA2B	Locus78	Round1	3	185547917	C/T	0.344004		0.0183921	0.00329028	9.3e-09		0.0265233	0.00758923	0.00044		0.0196786	0.00301878	7.09019e-11	0.325605
rs1056932	BCL6	Locus79	Round0	3	187447032	G/A	0.15782		-0.0319104	0.00423069	1.1e-14		-0.0299203	0.00973293	0.0014		-0.0315941	0.00387999	3.86097e-16	0.851252
rs77395168	SNAR-I,OSTN	Locus80	Round1	3	190789852	G/C	0.111805		-0.0303995	0.00506209	3.3e-08		-0.0379762	0.0115515	0.00046		-0.0316201	0.00463645	9.1103e-12	0.548004
rs1195358	SNAR-I,OSTN	Locus80	Round0	3	190819094	A/T	0.33114		0.0242427	0.00331612	3.5e-14		0.0320258	0.00765441	1.4e-05		0.0254726	0.00304284	5.69655e-17	0.350811
rs149877182	ACAP2,MIR5692C1	Locus81	Round0	3	195197079	G/A	0.23265		0.0225087	0.00419424	1.7e-08		0.0334393	0.00955653	0.0013		0.0242741	0.00384062	2.6096e-10	0.294938
rs17132259	POLN	Locus82	Round0	4	2146436	C/T	0.21508		-0.0255974	0.00396421	1.7e-10		0.00243492	0.00890051	0.88		-0.0209571	0.00362127	7.15627e-09	0.00401406
rs59950280	HGFAC,DOK7	Locus83	Round0	4	3452345	G/A	0.46603		-0.0174938	0.0031418	3.3e-08		-0.0275581	0.00717558	0.00068		-0.0191128	0.00287802	3.11618e-11	0.198856
rs3756173	CPZ	Locus84	Round0	4	8598698	C/T	0.41529		-0.0315878	0.00344109	2e-22		-0.0326387	0.00778885	1.1e-05		-0.0317594	0.00314759	6.1128e-24	0.901778
rs7677078	LOC101929019,RAB28	Locus85	Round0	4	12892996	A/G	0.47873		-0.017277	0.00312629	1.9e-08		-0.023206	0.00716405	0.0014		-0.0182255	0.00286534	2.009e-10	0.448136
rs75198716	LCORL	Locus86	Round3	4	17880391	T/A	0.00883569		-0.135394	0.0208449	9.9e-12		-0.068039	0.0473796	0.098		-0.124471	0.01908	6.86173e-11	0.193178
rs7700107	LCORL	Locus86	Round0	4	17880416	A/C	0.24138		-0.0857511	0.00367673	2.3e-124		-0.103175	0.00838853	6e-36		-0.088559	0.00336747	2.00053e-152	0.0571192
rs79640067	LCORL	Locus86	Round2	4	17880472	T/A	0.0360181		-0.0674799	0.010181	1.4e-11		-0.0959103	0.0234688	8.5e-05		-0.0719828	0.00934001	1.28876e-14	0.26642
rs2707450	LCORL	Locus86	Round1	4	17942560	C/T	0.492061		-0.0288534	0.00371614	2.8e-15		-0.0381728	0.00852494	6.9e-06		-0.0303415	0.00340655	5.25198e-19	0.316286
rs73139938	LINC01258	Locus87	Round0	4	38504069	T/A	0.37638		-0.0186134	0.00325373	4.7e-09		-0.0154993	0.00744337	0.027		-0.0181138	0.00298133	1.23414e-09	0.701463
rs2066790	MIR1273H	Locus87	Round1	4	39318706	A/G	0.236271		-0.0207821	0.00364183	2.9e-08		-0.0122426	0.00834858	0.13		-0.0194169	0.00333805	5.99729e-09	0.348477
rs1996422	FRYL	Locus88	Round0	4	48687351	A/G	0.28607		0.0227002	0.00346296	7.5e-11		0.0402455	0.00796513	3.1e-06		0.0254894	0.0031758	1.00584e-15	0.0433728
rs10517245	SPATA18,USP46	Locus89	Round0	4	53029685	G/A	0.34388		0.0178471	0.00327134	1.7e-08		0.01128	0.00752759	0.21		0.0168039	0.00300027	2.13385e-08	0.423644
rs78829811	PDCL2	Locus90	Round0	4	56424425	A/T	0.3842		0.0205293	0.00319817	1.6e-10		0.0119829	0.0073438	0.14		0.0191668	0.00293218	6.28867e-11	0.285986
rs2227901	REST	Locus91	Round0	4	57798189	G/A	0.38505		0.0307185	0.00319021	1.2e-23		0.0296219	0.00735453	2.8e-05		0.0305448	0.00292672	1.6887e-25	0.891196
rs9995997	ADAMTS3,COX18	Locus92	Round1	4	73527513	G/A	0.398187		-0.0207334	0.00358547	5.2e-09		-0.0281455	0.00827549	0.00071		-0.0219049	0.00328995	2.77363e-11	0.411164
rs55854248	ADAMTS3,COX18	Locus92	Round0	4	73529752	C/T	0.24186		0.038875	0.00364797	1.4e-26		0.0422077	0.00824823	1.5e-07		0.0394202	0.00333624	3.23576e-32	0.711738
rs3822224	PRKG2	Locus93	Round1	4	82010773	T/C	0.354015		0.0201569	0.00324433	8.2e-10		0.00859236	0.00742531	0.35		0.0183031	0.00297294	7.43455e-10	0.153532
rs4463061	PRKG2,RASGEF1B	Locus93	Round0	4	82200142	T/C	0.21368		0.0432257	0.00382401	1.6e-30		0.0570647	0.00882811	2e-10		0.0454121	0.00350896	2.61603e-38	0.150305
rs3733632	TACR3	Locus94	Round0	4	104640935	A/G	0.38335		0.0231499	0.00319878	2.7e-12		0.00516615	0.00729809	0.52		0.0202518	0.00292972	4.76069e-12	0.0240142
rs6533181	TET2	Locus95	Round0	4	106074826	T/G	0.18194		0.0409828	0.0040369	3.1e-24		0.050342	0.00928814	1.5e-07		0.0424699	0.00370233	1.84243e-30	0.355415
rs75242248	LEF1-AS1,RPL34-AS1	Locus96	Round0	4	109416136	A/T	0.22787		-0.0278999	0.00390456	3.6e-12		-0.0316065	0.00903077	9.5e-05		-0.0284837	0.00358392	1.90113e-15	0.70637
rs35912034	LINC01091,LOC101927087	Locus97	Round0	4	124946032	C/CT	0.29743		0.0192334	0.00339159	6.8e-09		0.0238091	0.00780289	0.0036		0.0199605	0.00311047	1.38799e-10	0.590712
rs12511998	LINC00499,CCRN4L	Locus98	Round0	4	139918444	G/A	0.3165		0.0167357	0.00335791	2.9e-08		0.00788153	0.00769682	0.38		0.0153199	0.00307776	6.43703e-07	0.291703
rs28429458	GAB1,SMARCA5	Locus99	Round0	4	144417447	G/A	0.45659		0.0196142	0.00321391	1.4e-10		0.01144	0.00719944	0.13		0.0182559	0.00293476	4.95337e-10	0.299839
rs34377763	GYPA,HHIP-AS1	Locus100	Round2	4	145548939	G/A	0.395363		-0.0235195	0.00362506	3.1e-11		-0.0301769	0.0083604	0.00052		-0.0245731	0.00332587	1.48541e-13	0.465036
rs13125694	HHIP-AS1	Locus100	Round0	4	145566848	C/T	0.19252		0.0458822	0.00429909	1.4e-28		0.0377001	0.00987324	0.00022		0.0445781	0.00394164	1.17686e-29	0.447368
rs55941720	HHIP,ANAPC10	Locus100	Round1	4	145903036	C/T	0.157908		0.0333797	0.00453488	1.8e-14		0.0184404	0.0102829	0.063		0.0309472	0.00414929	8.75587e-14	0.183749
rs2310357	SORBS2	Locus101	Round0	4	186697494	T/C	0.29772		0.019464	0.00339118	2.2e-09		0.00798174	0.00783363	0.14		0.0176518	0.00311209	1.41129e-08	0.178582
rs2194178	NPR3	Locus102	Round0	5	32718044	C/T	0.32123		-0.0229517	0.00332876	7.6e-14		-0.0119065	0.00769074	0.089		-0.021209	0.00305489	3.84836e-12	0.187501
rs34555832	NPR3	Locus102	Round1	5	32777345	G/C	0.318535		-0.0214075	0.00342237	1.3e-11		-0.0347339	0.00790715	1.7e-05		-0.0235101	0.0031408	7.13432e-14	0.121935
rs112958363	LOC340113,TARS	Locus102	Round2	5	33279759	T/C	0.414773		0.0170061	0.00317085	1.9e-08		0.0194927	0.0073061	0.0097		0.0174002	0.00290872	2.20298e-09	0.754881
rs300053	NIPBL,C5orf42	Locus103	Round0	5	37075545	T/G	0.45408		-0.0230485	0.00332529	3e-12		-0.024259	0.00754549	0.00083		-0.0232454	0.0030429	2.18566e-14	0.883287
rs34356831	DAB2	Locus104	Round0	5	39390121	A/AT	0.28879		-0.0198292	0.00346845	1.5e-08		-0.0158551	0.00795774	0.028		-0.0191948	0.00317956	1.5708e-09	0.647093
NA	NA	Locus105	Round1	5	42628418	G/<CN0>	0.133487		0.0245643	0.00473613	1.7e-08		0.0277464	0.0109386	0.012		0.0250667	0.00434623	8.04817e-09	0.789502
rs2972770	GHR,CCDC152	Locus105	Round0	5	42731772	G/A	0.44953		-0.0301168	0.00312028	2.3e-22		-0.0246846	0.00717427	0.001		-0.0292527	0.00286136	1.55882e-24	0.487463
rs1039440	LOC100287592,LOC642366	Locus106	Round0	5	50500628	A/G	0.15465		0.0255835	0.00442042	1.1e-09		0.011083	0.00997233	0.44		0.0232022	0.00404119	9.38797e-09	0.18374
rs38059	LOC257396,FST	Locus107	Round0	5	52557594	G/T	0.32967		0.0180087	0.00330857	7.7e-09		0.00894481	0.00757232	0.21		0.0165557	0.00303181	4.74313e-08	0.272708
rs13162062	PPAP2A,SLC38A9	Locus108	Round0	5	54901642	A/G	0.41681		-0.0270409	0.00316002	4.8e-18		-0.0292695	0.00726847	3.9e-05		-0.0273952	0.00289799	3.28707e-21	0.778567
rs16893717	ADAMTS6	Locus109	Round0	5	64644871	C/T	0.12908		-0.0608435	0.00518984	3.5e-33		-0.0473549	0.0121627	4.6e-05		-0.0587659	0.00477344	7.9034e-35	0.307712
rs72760562	ADAMTS6	Locus109	Round1	5	64672716	T/C	0.0998149		0.0444546	0.00528751	2e-17		0.0428878	0.0123403	0.00053		0.0442116	0.00486016	9.30887e-20	0.907094
rs3730088	PIK3R1	Locus110	Round0	5	67588000	A/G	0.14699		-0.0348168	0.00439915	5.8e-15		-0.0342108	0.0102098	0.001		-0.0347219	0.00404008	8.37274e-18	0.956529
rs250517	TNPO1	Locus111	Round0	5	72200626	G/C	0.16578		-0.0297048	0.00420231	2e-12		-0.0373309	0.00969057	6.7e-05		-0.0309119	0.00385541	1.07654e-15	0.470296
rs2217257	MEF2C-AS1,MIR3660	Locus112	Round0	5	88342592	C/T	0.43259		-0.0362633	0.00312445	4.3e-30		-0.0216324	0.00719453	0.003		-0.0339418	0.00286586	2.32653e-32	0.0621382
rs4075350	MCC	Locus113	Round0	5	112373718	G/A	0.31545		-0.0233098	0.00333715	2.9e-13		-0.0204002	0.00769897	0.02		-0.0228496	0.00306189	8.48376e-14	0.728781
rs201257518	LOC102467217,CDO1	Locus114	Round0	5	115016389	AT/A	0.36977		0.023043	0.00324408	9.1e-14		0.00973411	0.00744879	0.22		0.0209211	0.00297425	2.00581e-12	0.1014
rs9327294	CEP120	Locus115	Round0	5	122716819	C/A	0.443		-0.0230504	0.00312139	2.3e-14		-0.0175238	0.00713405	0.0032		-0.0221624	0.00285965	9.18603e-15	0.477878
rs36704	SLC12A2,FBN2	Locus116	Round1	5	127554218	C/T	0.2478		-0.0214819	0.00373049	3.6e-08		-0.0222156	0.00850575	0.013		-0.0216003	0.00341635	2.57186e-10	0.937036
rs154001	FBN2	Locus116	Round0	5	127685135	C/T	0.10562		0.0358965	0.00507646	4.3e-14		0.0211472	0.0113024	0.091		0.0334205	0.00463081	5.31463e-13	0.233885
rs397831028	SEPT8,SOWAHA	Locus117	Round0	5	132126089	T/TC	0.38916		0.0187984	0.00330459	3.7e-09		0.0255421	0.00757426	0.00049		0.0198768	0.00302887	5.29294e-11	0.414467
rs658621	CATSPER3,PITX1	Locus118	Round0	5	134356158	T/C	0.39467		-0.0241131	0.00317904	2.3e-15		-0.0301782	0.00734316	8.9e-06		-0.0250704	0.00291738	8.43807e-18	0.448469
rs17844666	PCDHB16	Locus119	Round0	5	140564263	C/T	0.45963		0.0189739	0.00313572	4.1e-10		0.0124221	0.00722104	0.039		0.0179344	0.00287624	4.50681e-10	0.405274
rs2908532	NDFIP1,SPRY4	Locus119	Round3	5	141621884	C/A	0.223006		0.0182774	0.00374023	3.7e-08		0.0150336	0.00873009	0.099		0.0177743	0.00343799	2.34122e-07	0.732697
rs34427173	LOC101926941	Locus119	Round1	5	141708189	TC/T	0.331658		-0.0184681	0.0033232	2.1e-09		-0.0197128	0.00763492	0.00094		-0.0186664	0.00304707	9.01169e-10	0.881174
rs145613835	ARHGAP26	Locus119	Round2	5	142464438	C/T	0.0721911		-0.0333667	0.00614328	1.1e-08		-0.0351416	0.0143232	0.017		-0.0336425	0.00564588	2.54158e-09	0.909329
rs2974438	SLIT3	Locus120	Round0	5	168250903	G/A	0.19993		-0.0353968	0.00391515	1.3e-20		-0.027814	0.0090436	0.0039		-0.0342	0.00359291	1.75305e-21	0.44162
rs4073717	FGF18	Locus121	Round2	5	170864021	G/T	0.14955		-0.034337	0.00433749	5.2e-16		-0.0179963	0.00995411	0.02		-0.0317294	0.00397638	1.46955e-15	0.132341
rs6898981	FGF18,SMIM23	Locus121	Round3	5	171026158	A/G	0.224402		0.0267745	0.00382071	2e-12		0.00456823	0.0088876	0.71		0.0233107	0.00351011	3.11482e-11	0.0217075
rs27947	FGF18,SMIM23	Locus121	Round0	5	171200659	T/G	0.43274		-0.0331639	0.00313807	1.1e-24		-0.034546	0.00722151	2.6e-06		-0.0333834	0.00287808	4.15948e-31	0.860663
rs11424823	SMIM23,FBXW11	Locus121	Round1	5	171284642	G/GC	0.401214		0.0292525	0.00328912	1.6e-19		0.0417813	0.00751569	1.3e-07		0.0312664	0.0030132	3.17354e-25	0.126717
rs6874142	STC2	Locus122	Round1	5	172753555	T/G	0.028315		0.0583809	0.0115937	2.5e-08		0.00439236	0.028058	0.61		0.0505073	0.010715	2.43256e-06	0.0753479
rs17738166	MIR8056,LOC285593	Locus122	Round0	5	172997978	G/A	0.33985		-0.0247729	0.00326439	9.8e-15		-0.021372	0.0074794	0.0068		-0.0242287	0.00299185	5.57547e-16	0.676869
rs244711	ZNF346,FGFR4	Locus123	Round1	5	176509193	C/T	0.32424		0.0250298	0.00421732	2.5e-10		0.0307793	0.00931799	0.018		0.0260073	0.00384212	1.29669e-11	0.574023
rs1966265	FGFR4	Locus123	Round0	5	176516631	G/A	0.45168		0.0201224	0.00310994	1.2e-11		0.0187729	0.00712636	0.026		0.0199065	0.00285034	2.87107e-12	0.862211
rs6890580	NSD1	Locus123	Round2	5	176653520	G/A	0.497534		0.0224085	0.00434009	2e-08		0.0354465	0.00994795	0.00031		0.0244933	0.00397799	7.40335e-10	0.229645
rs722585	GMDS	Locus124	Round0	6	1775863	G/A	0.39551		-0.0190046	0.00315669	5.3e-10		-0.0247012	0.00724855	0.0002		-0.0199127	0.00289415	5.97121e-12	0.471196
rs9379084	RREB1	Locus125	Round0	6	7231843	G/A	0.27394		-0.0372997	0.00365903	3.8e-25		-0.039662	0.0079604	1e-07		-0.0377118	0.00332463	8.02125e-30	0.78744
rs9379130	SNRNP48,BMP6	Locus125	Round1	6	7702659	G/C	0.244904		0.0215043	0.00361626	3e-10		0.0333655	0.00835622	6e-06		0.0233753	0.00331881	1.87771e-12	0.19268
rs9379833	HIST1H4E,HIST1H2BG	Locus126	Round1	6	26207175	C/A	0.165115		-0.0609828	0.00418193	7e-51		-0.0582881	0.0100516	6.1e-10		-0.0605852	0.00386109	1.73737e-55	0.804507
rs763009	LINC01556,ZNF311	Locus126	Round8	6	28915108	T/C	0.41711		-0.0164499	0.00313301	9e-09		-0.00240488	0.00722466	0.72		-0.0142267	0.00287437	7.44028e-07	0.0744961
rs34429926	HLA-C,HLA-B	Locus126	Round2	6	31319397	G/A	0.197501		0.0396392	0.00395209	4.2e-24		0.0489017	0.00954417	9.5e-08		0.0409949	0.00365142	3.00115e-29	0.369903
rs565478760	HLA-DQB1,HLA-DQA2	Locus126	Round5	6	32655848	TATG/T	0.123534		-0.0323531	0.0050019	4.2e-11		-0.00981255	0.0114759	0.3		-0.0287546	0.00458528	3.58596e-10	0.0717715
rs117232140	HLA-DPB2	Locus126	Round9	6	33096707	T/C	0.00931048		-0.106185	0.018362	1.8e-08		-0.050369	0.0402358	0.41		-0.0965642	0.0167047	7.44101e-09	0.206943
rs35381162	HMGA1	Locus126	Round0	6	34211341	GT/G	0.13594		-0.0908664	0.00452006	2.1e-93		-0.0925736	0.0102538	3.3e-20		-0.0911442	0.00413603	1.28348e-107	0.878912
rs182665950	C6orf1,NUDT3	Locus126	Round6	6	34240903	C/T	0.0135192		0.0863535	0.0148014	1.5e-09		0.172458	0.0327505	1e-07		0.100958	0.0134879	7.15114e-14	0.0165845
rs573582724	NUDT3,RPS10-NUDT3	Locus126	Round3	6	34257615	C/A	0.00422023		-0.24512	0.0273692	3.3e-20		-0.282721	0.061317	1.3e-06		-0.251367	0.0249925	8.49794e-24	0.575498
rs74676654	SCUBE3	Locus126	Round4	6	35216542	G/A	0.09983		0.0371205	0.00560729	2e-11		0.0626369	0.0127046	4.2e-06		0.0412807	0.00512986	8.47619e-16	0.0661462
rs118173262	ZNF76	Locus126	Round7	6	35243836	C/T	0.0495038		-0.044623	0.00736048	2.2e-10		-0.040831	0.0171047	0.012		-0.0440305	0.00676106	7.39753e-11	0.838635
rs1928191	DAAM2	Locus127	Round0	6	39776360	C/A	0.44304		0.0184673	0.0031611	1.1e-08		0.016528	0.00728814	0.021		0.0181602	0.00290006	3.80035e-10	0.80714
rs2254303	CRIP3	Locus128	Round0	6	43276390	G/A	0.35187		0.0186466	0.00322892	7.1e-09		0.00323826	0.00747368	0.71		0.0162229	0.00296411	4.422e-08	0.0584112
rs3799969	SUPT3H	Locus129	Round0	6	44810351	T/G	0.2775		-0.0252452	0.00345567	9e-14		-0.0130402	0.00796883	0.12		-0.0233133	0.0031704	1.93194e-13	0.159974
rs6911764	RNU6-71P	Locus130	Round0	6	56288711	T/C	0.05827		0.03376	0.00661706	2.7e-08		-0.0151534	0.015148	0.32		0.0259221	0.00606376	1.91213e-05	0.00308606
rs12212816	LOC101928540	Locus131	Round0	6	76166164	C/T	0.17004		0.0344718	0.00410682	5.3e-18		0.0309789	0.00945467	0.001		0.0339174	0.00376681	2.17106e-19	0.734723
rs3805859	BCKDHB	Locus132	Round1	6	81048946	C/A	0.496253		-0.0279083	0.00313779	2.6e-19		-0.0249672	0.00721246	0.00095		-0.0274402	0.00287729	1.47265e-21	0.708459
rs549752801	BCKDHB,FAM46A	Locus132	Round2	6	81283723	T/A	0.14099		0.0276128	0.00492256	5.6e-10		0.0234972	0.0113887	0.0088		0.0269649	0.00451854	2.40728e-09	0.740104
rs1902070	BCKDHB,FAM46A	Locus132	Round0	6	81338495	C/T	0.39597		-0.0302186	0.0031678	2.2e-21		-0.0368656	0.00732755	6.5e-07		-0.0312653	0.00290771	5.76583e-27	0.405044
rs855569	RNGTT,PNRC1	Locus133	Round0	6	89756995	A/G	0.30813		-0.0192657	0.00336702	3.6e-09		-0.0130171	0.00772636	0.2		-0.0182684	0.00308666	3.24877e-09	0.458452
rs12207399	LINC00577	Locus134	Round0	6	105385612	G/A	0.28494		-0.0387748	0.00342224	1.2e-31		-0.033268	0.0078348	2.9e-05		-0.0378925	0.00313612	1.30505e-33	0.519511
rs846955	SOBP	Locus135	Round0	6	107958326	G/A	0.45541		-0.0181921	0.00310226	8e-09		-0.00490303	0.00713963	0.53		-0.0160816	0.00284527	1.58557e-08	0.0877996
rs1159806	FOXO3	Locus136	Round1	6	109006838	A/T	0.237917		-0.0218318	0.00364427	4.5e-08		-0.0115335	0.0084378	0.27		-0.0202128	0.00334557	1.52536e-09	0.262518
rs12529733	CCDC162P,CD164	Locus136	Round0	6	109654132	T/C	0.40165		-0.0169569	0.003144	9.4e-09		-0.0197004	0.0072974	0.023		-0.0173864	0.00288742	1.72866e-09	0.729888
rs1327199	FYN,WISP3	Locus137	Round0	6	112275360	G/A	0.31183		-0.0179171	0.0033849	2.7e-08		-0.0126893	0.00765694	0.063		-0.0170625	0.00309588	3.56109e-08	0.532328
rs7452125	RFX6,VGLL2	Locus138	Round0	6	117505882	G/A	0.48293		0.0195528	0.00338626	6.4e-10		0.023559	0.00780039	0.0018		0.0201881	0.0031062	8.07003e-11	0.63756
rs2571573	LAMA2	Locus139	Round3	6	129830341	G/T	0.374064		0.0199168	0.00324756	1.4e-10		0.0203281	0.00744779	0.0032		0.0199825	0.00297687	1.91187e-11	0.959627
rs6920244	TMEM244,L3MBTL3	Locus139	Round2	6	130319527	A/T	0.135475		0.0328827	0.00517886	2.5e-11		0.0322404	0.0118407	0.026		0.0327796	0.00474486	4.90045e-12	0.960362
rs6569647	TMEM244,L3MBTL3	Locus139	Round0	6	130337266	T/C	0.40242		-0.0407479	0.00316198	1.2e-40		-0.0350989	0.00724265	5.9e-07		-0.0398436	0.00289785	5.13918e-43	0.474726
rs6569648	L3MBTL3	Locus139	Round4	6	130349119	C/T	0.035397		-0.0495774	0.00846417	2.6e-09		-0.0383368	0.019711	0.033		-0.0478274	0.00777743	7.77218e-10	0.600278
rs7765757	EPB41L2	Locus139	Round1	6	131371748	C/T	0.130104		0.0337043	0.00460341	2.8e-13		0.0464201	0.010541	4.7e-06		0.035741	0.00421866	2.40972e-17	0.268945
rs9373014	MOXD1	Locus140	Round0	6	132687248	T/C	0.11353		-0.0297977	0.00508228	4.5e-09		-0.0281592	0.0118948	0.021		-0.0295448	0.00467355	2.58718e-10	0.899201
rs17069206	LOC645434,LOC100132735	Locus141	Round0	6	140007877	T/C	0.24281		-0.021568	0.00364644	1.3e-08		-0.019418	0.00845508	0.024		-0.0212308	0.00334832	2.28678e-10	0.815376
rs972982	ADGRG6	Locus142	Round0	6	142666861	T/C	0.43444		-0.0330296	0.00312267	1.9e-27		-0.0428571	0.00716016	1.2e-08		-0.0346001	0.00286231	1.21972e-33	0.20836
rs2071454	ESR1	Locus143	Round0	6	152126824	T/G	0.33101		0.0406016	0.00331653	1.3e-33		0.0566643	0.00760291	4.8e-14		0.0431695	0.00303989	9.03247e-46	0.052809
rs3020359	ESR1	Locus143	Round1	6	152365263	T/C	0.477484		0.01953	0.00309164	2.2e-10		0.012047	0.00708593	0.079		0.0183333	0.00283367	9.81226e-11	0.333085
rs3798758	ESR1	Locus143	Round2	6	152421854	C/A	0.268304		-0.0180567	0.00348965	1.4e-08		-0.0106688	0.00805654	0.21		-0.0168896	0.00320217	1.33174e-07	0.400089
rs9364552	SLC22A3	Locus144	Round0	6	160782934	G/C	0.32431		-0.0218478	0.00330662	3.2e-10		-0.00631696	0.00762751	0.69		-0.0193908	0.00303381	1.64195e-10	0.0617385
rs6932209	QKI,C6orf118	Locus145	Round0	6	164173967	C/T	0.27219		0.0196409	0.00349779	1.4e-09		0.0103569	0.00793713	0.33		0.0181311	0.00320077	1.47358e-08	0.284455
rs17523008	SMOC2,LOC101929504	Locus146	Round0	6	169353250	A/G	0.24835		-0.0216106	0.00359765	6.5e-10		-0.0144323	0.00813992	0.075		-0.0204375	0.00329058	5.2677e-10	0.4199
rs78148157	UNCX	Locus147	Round1	7	1271744	C/T	0.352282		-0.0203015	0.00335589	2.8e-11		-0.0222372	0.00767526	0.0036		-0.0206122	0.00307482	2.03445e-11	0.817255
rs798557	AMZ1,GNA12	Locus147	Round0	7	2758982	G/A	0.2621		-0.0506648	0.0035595	6.7e-45		-0.0535193	0.00816901	3.5e-11		-0.0511203	0.00326318	2.59139e-55	0.74871
rs2240857	GLCCI1	Locus148	Round0	7	8010634	T/G	0.23519		-0.0262988	0.0036903	1.8e-12		-0.0155557	0.00853095	0.05		-0.0246054	0.00338699	3.7392e-13	0.247761
rs116907627	SCIN	Locus149	Round0	7	12610578	C/T	0.03429		0.0547697	0.00853784	5.2e-12		0.040376	0.0193817	0.07		0.0524305	0.00781334	1.94113e-11	0.496742
rs2285440	HDAC9	Locus150	Round0	7	18698661	T/G	0.49078		-0.0282418	0.00310884	1.2e-20		-0.0383394	0.00718783	3.5e-07		-0.0298331	0.00285339	1.38525e-25	0.197264
rs1178099	HDAC9	Locus150	Round3	7	18735247	T/C	0.428899		0.0238873	0.00386928	4.2e-10		0.0287121	0.00891496	0.002		0.0246521	0.00354939	3.77257e-12	0.619571
rs13233322	HDAC9	Locus150	Round4	7	18915701	C/A	0.315378		-0.0215416	0.00337658	2.6e-09		-0.016629	0.00780581	0.042		-0.0207673	0.00309906	2.06789e-11	0.563517
rs2240278	HDAC9	Locus150	Round5	7	19018221	C/T	0.269997		0.0208974	0.00354565	7.6e-09		0.00645024	0.00817143	0.39		0.0186083	0.00325265	1.05914e-08	0.104823
rs17140875	FERD3L,TWISTNB	Locus150	Round1	7	19248278	G/T	0.0781223		-0.0524611	0.0061128	4.3e-17		-0.045072	0.0144114	0.0031		-0.0513344	0.00562749	7.36986e-20	0.636913
rs2024348	FERD3L,TWISTNB	Locus150	Round6	7	19529484	G/C	0.049891		0.0429773	0.00717951	2.5e-09		0.0289357	0.0166216	0.12		0.0407695	0.00659095	6.18376e-10	0.438028
rs62446652	FERD3L,TWISTNB	Locus150	Round2	7	19549163	G/C	0.149135		0.0306273	0.00447757	4.4e-13		0.0415702	0.0102956	3.8e-05		0.0323678	0.00410607	3.19799e-15	0.329716
rs12700691	MIR148A,NFE2L3	Locus151	Round0	7	26029486	T/C	0.14042		-0.0291867	0.00446221	2.2e-10		-0.019084	0.010268	0.07		-0.0275818	0.00409247	1.58763e-11	0.366858
rs79870814	GARS	Locus152	Round0	7	30635521	G/C	0.04266		0.045225	0.00833599	6e-09		0.0534751	0.01925	0.0071		0.0465278	0.00764956	1.18386e-09	0.694109
rs10250729	MIR550B2,LINC00997	Locus153	Round0	7	32784727	T/C	0.21916		0.0249425	0.00375363	1.2e-10		0.0158866	0.00861785	0.039		0.0234984	0.00344136	8.59623e-12	0.335342
rs2700983	ELMO1	Locus154	Round1	7	37394379	A/C	0.155208		-0.0228391	0.0042995	2.1e-08		-0.0153096	0.00989062	0.084		-0.0216424	0.00394305	4.04812e-08	0.485075
rs3055240	EPDR1,STARD3NL	Locus154	Round0	7	38146624	AAT/A	0.30074		0.0256681	0.00340882	2.7e-13		0.0135546	0.00778347	0.13		0.0237186	0.00312249	3.05319e-14	0.153988
rs17847676	IGFBP3	Locus155	Round1	7	45954540	C/T	0.00703075		-0.152801	0.0209386	3.5e-14		-0.142482	0.0528288	0.0052		-0.1514	0.0194654	7.37389e-15	0.855907
rs1540825	IGFBP3,TNS3	Locus155	Round0	7	46073275	T/C	0.33113		-0.0403552	0.0033023	1e-36		-0.03452	0.00755399	2.8e-06		-0.039419	0.0030258	8.52483e-39	0.479076
rs6978655	IGFBP3,TNS3	Locus155	Round2	7	46171683	C/T	0.20788		0.024133	0.00403199	1.5e-10		0.0122735	0.00926305	0.18		0.0222439	0.00369695	1.77857e-09	0.240429
rs13221259	IGFBP3,TNS3	Locus155	Round3	7	46364172	A/G	0.384975		-0.0175048	0.00319152	1.4e-08		-0.00366707	0.00737801	0.66		-0.0153236	0.00292921	1.68302e-07	0.0851806
rs371273023	ZNF713	Locus156	Round0	7	55956436	A/ATGCGTACATACG	0.38766		-0.0241159	0.00320298	2.1e-15		-0.0259778	0.00731621	0.00066		-0.0244154	0.00293412	8.70841e-17	0.815662
rs34823076	FKBP6	Locus157	Round1	7	72754096	A/AC	0.321708		0.0216057	0.00331362	3.1e-11		0.0103123	0.00767224	0.086		0.0198303	0.00304202	7.0883e-11	0.176589
rs11770437	WBSCR28,ELN	Locus157	Round0	7	73319809	C/T	0.38034		-0.0340373	0.00320759	3.9e-26		-0.0261131	0.00731879	4.6e-05		-0.0327605	0.00293783	7.06011e-29	0.321362
rs42377	CDK6	Locus158	Round1	7	92243672	G/A	0.101253		0.042241	0.00517918	9e-16		0.0391689	0.0120027	0.00044		0.0417588	0.00475536	1.61429e-18	0.814204
rs445	CDK6	Locus158	Round0	7	92408370	C/T	0.31015		-0.0365023	0.00334299	2.8e-28		-0.0264501	0.00778788	0.0028		-0.0349383	0.00307193	5.67413e-30	0.235586
rs1963304	ZKSCAN1	Locus159	Round0	7	99625796	T/G	0.40587		-0.0241549	0.00316189	1.7e-14		-0.0127496	0.00727317	0.058		-0.022342	0.00289973	1.30982e-14	0.150402
rs3110823	C7orf73	Locus160	Round0	7	135357476	A/C	0.42393		0.0164278	0.00314631	1.3e-08		0.0176482	0.00720948	0.0076		0.016623	0.00288366	8.18733e-09	0.876706
rs273966	CREB3L2	Locus161	Round0	7	137590864	T/C	0.14001		0.0280643	0.00447751	1e-10		0.0218618	0.0103491	0.059		0.0270863	0.00410939	4.35912e-11	0.582282
rs822530	EZH2,GHET1	Locus162	Round0	7	148631555	A/T	0.2197		0.0279612	0.00401734	3.2e-13		0.0321633	0.00863313	0.00044		0.0287092	0.0036423	3.21764e-15	0.658995
rs2608291	ABCF2	Locus163	Round0	7	150905444	C/T	0.21191		0.0224743	0.00379242	8.2e-09		0.0147278	0.00876433	0.056		0.0212526	0.00348055	1.02088e-09	0.417262
rs117489831	DLC1	Locus164	Round0	8	13351165	A/G	0.0804		-0.0325986	0.00598537	9.8e-09		-0.0509366	0.0133314	0.00036		-0.0356749	0.00546029	6.42429e-11	0.209523
rs117494579	CSGALNACT1	Locus165	Round0	8	19363306	G/A	0.01929		-0.0846475	0.0112325	5.5e-14		-0.0812231	0.0262002	0.0014		-0.0841158	0.0103237	3.70609e-16	0.904382
rs202243137	LOXL2	Locus166	Round0	8	23171492	G/A	0.2632		0.0346087	0.00353272	2.8e-24		0.025951	0.00813496	0.0023		0.033235	0.00324037	1.10565e-24	0.328973
rs11135740	ENTPD4,SLC25A37	Locus166	Round1	8	23367757	G/A	0.462004		-0.0184699	0.00312179	7.4e-09		-0.0152817	0.00719827	0.084		-0.0179652	0.00286405	3.54942e-10	0.68449
rs557942	MIR3622B,CCDC25	Locus167	Round1	8	27569971	T/C	0.43298		-0.0152337	0.00324798	2.4e-08		-0.0179957	0.0074344	0.019		-0.0156764	0.00297633	1.3866e-07	0.733522
rs7842666	CCDC25	Locus167	Round0	8	27630152	G/A	0.19071		-0.0232115	0.00394541	1.6e-09		-0.0317001	0.00913812	0.0003		-0.0245452	0.00362222	1.23292e-11	0.393754
rs149566421	NONE,LINC00293	Locus168	Round0	8	47286953	G/A	0.09503		-0.0333687	0.00596477	4e-08		-0.0248614	0.0149699	0.093		-0.0322031	0.0055411	6.18504e-09	0.597549
rs3929448	UBE2V2,LOC101929268	Locus169	Round0	8	49375567	T/C	0.28998		0.0197172	0.00343399	2.7e-09		0.0247935	0.00780173	0.0021		0.0205411	0.003143	6.33995e-11	0.551491
rs62515430	PLAG1	Locus170	Round1	8	57109358	C/T	0.256784		0.0376663	0.00380305	1.4e-22		0.0548157	0.00858657	8.7e-10		0.0404787	0.00347725	2.54978e-31	0.0678296
rs36112366	CHCHD7,SDR16C5	Locus170	Round0	8	57138676	T/G	0.08558		-0.0788376	0.00554278	4.3e-47		-0.076452	0.0129044	1.7e-09		-0.078466	0.00509286	1.46699e-53	0.865119
rs67742458	CHCHD7,SDR16C5	Locus170	Round3	8	57170647	A/G	0.0459812		-0.0631168	0.0101476	5e-09		-0.097162	0.023841	9e-05		-0.0683386	0.00933701	2.49615e-13	0.188866
rs376362701	SDR16C5,SDR16C6P	Locus170	Round2	8	57283748	G/A	0.00463441		-0.160669	0.026197	9.4e-11		-0.194032	0.0622953	0.00037		-0.165682	0.0241486	6.84014e-12	0.621528
rs35484123	TOX,CA8	Locus171	Round0	8	60599329	T/G	0.3749		0.0192799	0.00326366	1.3e-10		0.0108236	0.00749525	0.12		0.0179321	0.0029923	2.06302e-09	0.300943
rs4735761	PEX2,LOC102724874	Locus172	Round0	8	78097161	A/C	0.2136		0.0322201	0.0038624	2.8e-18		0.0291603	0.00877164	0.00091		0.0317232	0.00353489	2.85111e-19	0.749537
rs10505258	TRPS1	Locus173	Round0	8	116602855	T/C	0.26274		-0.0287078	0.00353267	9.6e-17		-0.0278406	0.00811553	0.00036		-0.0285697	0.0032391	1.14198e-18	0.921951
rs7817087	LINC00536,EIF3H	Locus173	Round1	8	117564936	G/A	0.409888		-0.0200938	0.00329087	7.2e-11		-0.01539	0.00760265	0.11		-0.0193515	0.00302008	1.47803e-10	0.570174
rs4871222	NOV,ENPP2	Locus174	Round0	8	120467209	C/G	0.23428		-0.020061	0.00366603	1.7e-09		-0.0342893	0.00844605	0.0002		-0.0223167	0.0033629	3.22026e-11	0.122269
rs6992491	MIR1208,LINC00824	Locus175	Round0	8	129197903	C/G	0.36087		0.0193441	0.00324342	2.7e-10		0.0379944	0.00747708	4.7e-06		0.0222977	0.00297553	6.69665e-14	0.0221194
rs6470763	CCDC26,GSDMC	Locus176	Round0	8	130720646	G/C	0.35961		-0.0315863	0.00323949	1.1e-23		-0.0293452	0.00744421	9.6e-05		-0.0312295	0.00297042	7.48712e-26	0.782512
rs7000796	ZFAT	Locus177	Round0	8	135664673	T/G	0.4998		-0.0232225	0.00310444	9.9e-14		-0.0215603	0.00712093	0.0029		-0.022957	0.00284576	7.19908e-16	0.830567
rs76411146	GPR20,PTP4A3	Locus178	Round0	8	142396379	C/CT	0.45431		0.0221711	0.00328042	3e-11		-0.000964283	0.00745665	0.91		0.0184195	0.00300269	8.55119e-10	0.00451172
rs62524728	TOP1MT	Locus179	Round0	8	144402338	A/G	0.14621		-0.0350397	0.00450137	1.3e-15		-0.0220821	0.0101121	0.023		-0.0328967	0.00411233	1.24894e-15	0.24174
rs11783772	PLEC	Locus179	Round1	8	145008443	A/T	0.195459		-0.0217243	0.00394667	1.8e-08		-0.0129396	0.00905351	0.2		-0.0203215	0.00361786	1.94303e-08	0.373751
rs202237966	JAK2	Locus180	Round0	9	5089770	G/A	0.00076		-0.34402	0.0604261	1.1e-08		-0.189577	0.145521	0.2		-0.321307	0.0558062	8.5345e-09	0.327004
rs2013966	GLDC	Locus181	Round0	9	6539256	T/C	0.36385		-0.0157425	0.00323712	2.3e-08		-0.0168698	0.00746071	0.065		-0.0159211	0.00296964	8.26258e-08	0.889756
rs4961737	BNC2	Locus182	Round0	9	16721067	G/A	0.47437		0.0247694	0.00310464	1.3e-16		0.0232351	0.00712762	0.00061		0.0245247	0.00284634	6.92e-18	0.843552
rs558830051	FAM205A,FAM205BP	Locus183	Round1	9	34766707	A/G	0.0109256		-0.108168	0.0161564	4.8e-12		-0.154045	0.0360779	2.9e-05		-0.115831	0.0147454	3.98362e-15	0.245824
rs1322045	MSMP	Locus183	Round0	9	35754500	G/A	0.25977		0.0251943	0.00355363	9e-13		0.0255056	0.0081422	0.0011		0.0252441	0.00325694	9.12731e-15	0.972047
rs114147262	NPR2	Locus183	Round2	9	35806217	C/T	0.0040042		0.129088	0.024724	4.8e-08		0.0841173	0.0615512	0.12		0.12284	0.0229423	8.58877e-08	0.497789
rs35307904	PCSK5	Locus184	Round0	9	78511889	G/A	0.08161		-0.0536883	0.00589431	1.8e-19		-0.0362513	0.0131208	0.002		-0.0507602	0.00537669	3.69946e-21	0.225415
rs7869196	PCSK5	Locus184	Round1	9	78756886	C/T	0.33794		-0.0204713	0.00341979	8.4e-10		-0.0241585	0.00785213	0.0054		-0.0210592	0.00313534	1.85859e-11	0.666817
rs277727	C9orf170,DAPK1	Locus185	Round0	9	89799501	C/A	0.43833		0.0207065	0.0031275	2.6e-10		0.0191059	0.00720729	0.003		0.0204529	0.00286902	1.01205e-12	0.838567
rs2083197	SPATA31C2,SPIN1	Locus185	Round1	9	90882058	G/A	0.12664		-0.0273378	0.00467922	1.2e-08		-0.0287498	0.0109345	0.0045		-0.0275564	0.00430188	1.49723e-10	0.905498
NA	CENPP	Locus186	Round0	9	95123569	C/T	0.00538		-0.176747	0.0238894	2.9e-15		-0.149672	0.055322	0.0081		-0.172492	0.0219319	3.69462e-15	0.653211
rs200560216	IPPK,BICD2	Locus186	Round1	9	95434421	GT/G	0.187413		-0.0282437	0.00398734	6.7e-12		-0.00138293	0.00914742	0.87		-0.0239549	0.00365518	5.61354e-11	0.00710645
rs28778940	PTCH1,LINC00476	Locus187	Round1	9	98298352	G/A	0.202142		0.0376573	0.00387211	9.3e-23		0.0440756	0.00899196	1.5e-06		0.0386613	0.00355639	1.58557e-27	0.512093
rs10120219	PTCH1,LINC00476	Locus187	Round0	9	98364547	C/T	0.49263		0.0332203	0.00310158	1.4e-29		0.0232389	0.00710385	0.00016		0.0316222	0.00284247	9.48902e-29	0.197855
rs62558978	PTCH1,LINC00476	Locus187	Round3	9	98515034	G/A	0.215808		-0.0216585	0.00378274	5.8e-09		-0.0213846	0.00866621	0.011		-0.0216147	0.00346687	4.52813e-10	0.976891
rs141760764	HABP4,CDC14B	Locus187	Round2	9	99259568	AGGCGGGGAGGCAGG/A	0.0450199		0.0549828	0.00764007	1e-13		0.042488	0.0173345	0.019		0.0529504	0.00699115	3.62132e-14	0.509521
rs80311040	LINC01505,ZNF462	Locus188	Round2	9	109463806	C/T	0.0214441		0.0731824	0.0123918	2.9e-09		0.083557	0.026793	0.0055		0.0750106	0.0112471	2.57013e-11	0.725255
rs6477545	LINC01505,ZNF462	Locus188	Round0	9	109616024	G/T	0.2848		0.0276984	0.00345243	1.3e-15		0.0297675	0.0079186	0.00017		0.0280289	0.00316472	8.24413e-19	0.810702
rs10978677	MIR548Q	Locus188	Round1	9	109685461	C/A	0.0943428		-0.0386883	0.0054596	4.3e-12		-0.0465153	0.0125711	0.00016		-0.0399303	0.00500772	1.53933e-15	0.567941
rs3818932	IKBKAP	Locus189	Round0	9	111664178	T/C	0.28683		-0.0215965	0.00342987	2.5e-10		-0.030486	0.00793831	0.00051		-0.0229949	0.00314855	2.80712e-13	0.303962
rs12236727	LPAR1,MIR7702	Locus190	Round1	9	113824581	C/T	0.463485		-0.0213065	0.00322593	2.2e-11		-0.0338361	0.00740298	4.6e-08		-0.023306	0.00295734	3.25479e-15	0.12076
rs7036399	ZNF483	Locus190	Round0	9	114287425	T/G	0.2426		0.0271736	0.0036258	2.9e-15		0.0494969	0.00828808	2e-09		0.0307596	0.00332184	2.04803e-20	0.0136013
rs7858562	PTGR1,ZNF483	Locus190	Round2	9	114324948	A/G	0.244908		-0.0200847	0.00392151	1.3e-08		-0.00876863	0.00907258	0.37		-0.0183033	0.00359964	3.68077e-07	0.252247
rs62576695	DEC1,LOC101928775	Locus191	Round0	9	118309051	C/T	0.12013		0.0361788	0.00475643	5.5e-15		0.0335918	0.0110007	0.0027		0.0357713	0.00436581	2.53716e-16	0.829102
rs10817888	ASTN2	Locus191	Round1	9	119190533	G/A	0.296697		-0.0205278	0.003415	5.5e-10		-0.0309705	0.00781227	0.00077		-0.0222031	0.0031291	1.28708e-12	0.220652
rs1359328	MEGF9	Locus192	Round0	9	123370822	T/C	0.40597		-0.0177664	0.00317304	1.6e-08		-0.0140883	0.00729056	0.08		-0.0171806	0.00290943	3.52302e-09	0.643659
rs10818788	STRBP	Locus193	Round0	9	125956241	T/A	0.2081		-0.0228874	0.00383209	3.8e-10		-0.035876	0.00885419	4e-05		-0.0249365	0.00351684	1.33525e-12	0.178217
rs2313526	FUBP3,PRDM12	Locus194	Round0	9	133515338	G/C	0.32449		0.0354988	0.00342133	9.4e-27		0.0278853	0.00785729	0.00013		0.0342853	0.00313685	8.29808e-28	0.374323
rs2073872	TMEM8C	Locus195	Round0	9	136390116	T/G	0.36194		-0.0229076	0.00360144	7e-11		-0.0103697	0.00812405	0.16		-0.0208483	0.00329243	2.41676e-10	0.158278
rs62578989	QSOX2	Locus196	Round0	9	139101583	G/T	0.36208		0.0426704	0.00335388	2.2e-38		0.0462621	0.00760606	7.5e-10		0.0432551	0.00306878	4.06563e-45	0.665687
rs914328	CAMK1D	Locus197	Round1	10	12828453	T/G	0.499584		0.0184213	0.00314239	4.9e-09		0.00854575	0.00722129	0.32		0.016849	0.0028814	4.98999e-09	0.20985
rs35741360	CCDC3	Locus197	Round0	10	12945180	G/A	0.20302		-0.0414137	0.0038876	3.5e-28		-0.0452149	0.00881144	2.9e-07		-0.0420331	0.0035568	3.16419e-32	0.693074
rs148927472	SPAG6	Locus198	Round1	10	22661764	T/C	0.0249866		-0.0732023	0.0134527	1.9e-08		-0.0206948	0.0296864	0.42		-0.0642567	0.0122533	1.57096e-07	0.107171
rs7081744	PIP4K2A	Locus198	Round0	10	22847893	A/G	0.35861		-0.0230875	0.00323782	4.6e-12		-0.0181038	0.00746848	0.013		-0.022299	0.00297067	6.0774e-14	0.54038
rs59596477	RAB18,MKX	Locus199	Round0	10	27944544	AG/A	0.23214		-0.0234934	0.00367763	3.4e-10		-0.0256729	0.00849288	0.0027		-0.0238375	0.00337481	1.62505e-12	0.813824
rs7084828	SVILP1,ZNF438	Locus200	Round0	10	31118065	G/C	0.36158		-0.0242102	0.00324173	2.7e-14		-0.0190829	0.00744825	0.0092		-0.0233936	0.0029724	3.53865e-15	0.527911
rs76442815	PRKG1	Locus201	Round0	10	52780435	G/C	0.12489		0.0288846	0.00517306	1.7e-09		0.0281161	0.0117936	0.014		0.0287606	0.00473736	1.27106e-09	0.952415
rs12776510	ANK3	Locus202	Round0	10	62167928	C/T	0.20174		0.0233336	0.00387667	1.9e-09		0.0247705	0.00899013	0.0048		0.0235589	0.00355981	3.64029e-11	0.883316
rs4948492	ARID5B	Locus203	Round0	10	63719739	C/T	0.35598		-0.0183759	0.0032547	2.8e-08		-0.0247425	0.00744415	0.0021		-0.0193976	0.00298213	7.78894e-11	0.433261
rs35787829	TET1	Locus204	Round0	10	70343196	G/GA	0.2113		-0.0311775	0.00381124	1.6e-15		-0.0233766	0.00873494	0.012		-0.0299299	0.00349321	1.05267e-17	0.413046
rs12357239	TSPAN15,NEUROG3	Locus204	Round1	10	71303321	T/G	0.304887		0.0197341	0.00350443	7.2e-09		0.0119576	0.00784023	0.11		0.0184391	0.00319937	8.24525e-09	0.365185
rs111228444	ANAPC16	Locus205	Round0	10	73991472	G/A	0.09949		0.0348768	0.0052165	2.6e-11		0.0393056	0.0117507	0.0017		0.0356059	0.00476781	8.14308e-14	0.730487
rs11001278	DUPD1,DUSP13	Locus206	Round0	10	76829757	A/G	0.3473		0.0218949	0.0032867	1.2e-11		0.00565254	0.00752661	0.53		0.0192937	0.00301204	1.49857e-10	0.0479675
rs1658319	ZMIZ1	Locus207	Round1	10	80925014	T/C	0.3414		-0.024026	0.00328614	1.3e-13		-0.0255587	0.00758714	0.00033		-0.0242681	0.00301545	8.42139e-16	0.852937
rs7092536	PPIF,ZCCHC24	Locus207	Round0	10	81131332	A/C	0.34779		-0.0272202	0.00326101	1.4e-16		-0.0193522	0.00750318	0.011		-0.0259701	0.00299076	3.83886e-18	0.336191
rs2785079	PTEN,RNLS	Locus208	Round0	10	89782386	G/A	0.12633		0.0223526	0.00470227	3e-08		0.0126407	0.0107812	0.18		0.0208004	0.00431015	1.39365e-06	0.408975
rs1172955	ENTPD1-AS1,ZNF518A	Locus209	Round0	10	97877320	T/A	0.20474		-0.0230582	0.00385944	3e-09		-0.02247	0.00888076	0.033		-0.0229648	0.00353963	8.70457e-11	0.951562
rs61875311	LOXL4	Locus210	Round0	10	100027987	C/G	0.29224		-0.0187546	0.00344743	1.3e-08		-0.0123934	0.00787625	0.087		-0.0177319	0.00315816	1.96993e-08	0.459376
rs57707166	TAF5	Locus211	Round0	10	105148650	A/C	0.09271		-0.0397426	0.00533346	1.1e-13		-0.0547111	0.0123279	9.6e-06		-0.0421026	0.004895	7.89255e-18	0.265117
rs1129555	GPAM	Locus212	Round0	10	113910721	A/G	0.22356		0.0202456	0.00371731	5.7e-09		0.00226471	0.00858235	0.69		0.0174052	0.00341109	3.35143e-07	0.0545415
rs2292626	PLEKHA1	Locus213	Round0	10	124186714	C/T	0.42614		0.0211849	0.0031475	5.2e-13		0.0140847	0.0072157	0.064		0.0200499	0.00288498	3.65926e-12	0.367098
rs1563278	LHPP	Locus214	Round2	10	126286228	G/A	0.396725		-0.019124	0.00323425	4.8e-10		-0.0268867	0.00745221	0.00018		-0.0203544	0.00296688	6.86057e-12	0.339298
rs10901821	METTL10	Locus214	Round1	10	126480556	T/C	0.200993		0.0280735	0.00388928	2.1e-13		0.0386202	0.00904624	6.2e-06		0.0297188	0.00357305	8.98336e-17	0.284138
rs61872120	FAM175B,ZRANB1	Locus214	Round0	10	126583588	T/G	0.24605		0.031919	0.00373311	3.3e-18		0.0364408	0.00859338	3.3e-05		0.0326369	0.00342398	1.54506e-21	0.629364
rs2070762	TH	Locus215	Round0	11	2186335	A/G	0.46729		0.0370838	0.0032094	2e-34		0.0313459	0.0071489	1.3e-05		0.0361213	0.00292789	5.72449e-35	0.464032
rs3216306	KCNQ1	Locus215	Round3	11	2726707	CG/C	0.114476		-0.0345399	0.00491951	2.1e-12		-0.0330996	0.0113205	0.0071		-0.0343111	0.00451189	2.85798e-14	0.907108
rs143840904	KCNQ1	Locus215	Round2	11	2813322	C/T	0.01564		-0.114741	0.0145162	7.8e-17		-0.112253	0.0343326	0.0035		-0.114364	0.0133702	1.19296e-17	0.946783
rs61869763	KCNQ1	Locus215	Round1	11	2813345	C/T	0.191999		0.0409946	0.00410125	1.8e-25		0.0389267	0.00933292	9.5e-05		0.0406599	0.00375471	2.50783e-27	0.839253
rs7952320	LMO1	Locus216	Round0	11	8250143	G/C	0.22615		0.0208383	0.00376043	1.2e-09		0.0110526	0.0086425	0.13		0.0192806	0.00344817	2.25056e-08	0.299152
rs10770036	ZNF143	Locus217	Round0	11	9537416	G/C	0.29816		0.0328607	0.00365068	3.7e-21		0.0291994	0.0083983	0.00035		0.0322788	0.00334804	5.36045e-22	0.689292
rs79732015	RRAS2,COPB1	Locus218	Round0	11	14471139	T/G	0.09064		-0.0801197	0.00581154	6.7e-47		-0.0614357	0.0131089	2.1e-06		-0.0770507	0.00531285	1.16466e-47	0.192579
rs2582300	LOC102724957,SOX6	Locus218	Round1	11	15927544	G/T	0.293989		0.0209849	0.00351023	4.6e-10		0.0173	0.00800186	0.011		0.0203902	0.00321453	2.2513e-10	0.673235
rs10500834	SPTY2D1	Locus219	Round0	11	18638712	A/T	0.47048		-0.0186397	0.00310974	7.8e-11		-0.0166998	0.00718135	0.016		-0.0183334	0.00285368	1.32321e-10	0.804222
rs149580940	FIBIN	Locus220	Round0	11	27016411	A/G	0.03804		-0.0756819	0.00871602	1.4e-19		-0.0494979	0.0205928	0.016		-0.0717038	0.00802665	4.1381e-19	0.24162
rs17790804	PSMC3	Locus221	Round0	11	47447202	T/C	0.41232		0.0337501	0.00317461	8.6e-27		0.029474	0.0072914	8.6e-05		0.0330687	0.00291069	6.53136e-30	0.590782
rs17148127	OR5L2,OR5D16	Locus222	Round1	11	55601016	G/C	0.185753		0.0257353	0.00409287	2.6e-10		0.0139308	0.00956583	0.091		0.0239087	0.0037629	2.10084e-10	0.256568
rs10526240	TMX2-CTNND1,OR9Q1	Locus222	Round0	11	57771538	T/A	0.38468		-0.0246496	0.00321721	6.7e-13		-0.0284196	0.00745094	3.1e-05		-0.025242	0.00295363	1.27329e-17	0.642273
rs77466626	FADS2	Locus223	Round0	11	61631690	T/C	0.46959		0.0247437	0.00326882	1.2e-16		0.018597	0.00745521	0.0083		0.0237526	0.0029937	2.11872e-15	0.450195
rs684546	CST6,CATSPER1	Locus224	Round0	11	65782622	G/T	0.30241		0.0235508	0.00338308	2.3e-12		0.0242649	0.00771243	0.0028		0.023666	0.00309812	2.19195e-14	0.932427
rs139866833	MYEOV,LINC01488	Locus225	Round1	11	69253486	T/C	0.0157003		-0.0678309	0.0129794	4.3e-08		-0.0634815	0.0306331	0.063		-0.0671689	0.0119509	1.90512e-08	0.895987
rs1938679	MYEOV,LINC01488	Locus225	Round0	11	69272096	C/T	0.31998		-0.0322877	0.0034063	1.5e-23		-0.0318912	0.00770088	3.7e-05		-0.0322228	0.00311516	4.46145e-25	0.962444
rs11323064	MYEOV,LINC01488	Locus225	Round2	11	69280106	CA/C	0.32072		-0.0233216	0.00370961	1.6e-10		-0.0240325	0.00852927	0.0094		-0.0234347	0.00340179	5.62168e-12	0.939075
rs113841147	CLPB	Locus226	Round0	11	72068278	ACGTG/A	0.09571		-0.0286139	0.005302	4.6e-09		-0.023142	0.0121224	0.039		-0.0277352	0.00485769	1.13277e-08	0.679195
rs7109103	GDPD5,SERPINH1	Locus227	Round1	11	75253828	G/C	0.170765		0.0231159	0.00436109	3.5e-08		0.0191972	0.0100569	0.1		0.0224956	0.00400109	1.8835e-08	0.720727
rs645935	SERPINH1	Locus227	Round0	11	75279290	T/C	0.47082		-0.0316027	0.00311881	3.1e-25		-0.0364834	0.00716768	1.5e-07		-0.0323797	0.00285981	1.01766e-29	0.532375
rs531971847	LOC101928865	Locus228	Round0	11	78134158	C/CTTAAAAA	0.46155		0.0169285	0.00315315	4.1e-09		0.0103107	0.00726797	0.053		0.0158802	0.00289265	4.02292e-08	0.403538
rs2289125	NOX4	Locus229	Round0	11	89224453	A/C	0.49638		0.024518	0.00316771	1.5e-14		0.0208246	0.0071753	0.0019		0.0239156	0.00289788	1.54733e-16	0.637718
rs10892566	ARHGEF12	Locus230	Round0	11	120241923	T/C	0.26869		-0.027053	0.00350771	1.3e-14		-0.0322432	0.0080403	0.00032		-0.0278829	0.00321507	4.22503e-18	0.554073
rs12222197	DDX25,CDON	Locus231	Round2	11	125825224	G/T	0.391855		0.0196159	0.00319059	7.5e-09		0.00862073	0.00738439	0.23		0.0178862	0.00292889	1.01643e-09	0.171674
rs78689694	ST3GAL4	Locus231	Round0	11	126234820	G/C	0.35797		0.0199563	0.00326908	1.9e-09		0.0145098	0.00750808	0.022		0.0190883	0.00299729	1.90857e-10	0.505982
rs11220465	ST3GAL4	Locus231	Round1	11	126257779	G/A	0.472446		-0.025121	0.00440851	6.9e-09		-0.024846	0.0101974	0.0076		-0.0250777	0.00404655	5.744e-10	0.980252
rs11560874	LOC101929497,ETS1	Locus232	Round0	11	127951062	A/G	0.37941		-0.0256651	0.00334619	3.2e-14		-0.0276197	0.00764648	0.0013		-0.0259793	0.00306551	2.35706e-17	0.814846
rs680952	FLI1	Locus232	Round1	11	128663908	G/T	0.349419		-0.0204112	0.00333614	9.8e-11		-0.0232457	0.00753106	0.0053		-0.0208762	0.00305025	7.69691e-12	0.730755
rs12424113	B4GALNT3	Locus233	Round1	12	569948	C/T	0.410599		0.0243551	0.00317805	9e-15		0.0105153	0.00732724	0.14		0.0221638	0.00291561	2.92161e-14	0.0831239
rs6489548	B4GALNT3	Locus233	Round0	12	588604	A/G	0.28234		-0.0256972	0.00345752	5e-15		-0.0259308	0.00797442	0.00051		-0.0257342	0.00317219	4.96133e-16	0.978558
rs143532828	FOXM1	Locus234	Round0	12	2973887	C/A	0.00784		-0.115287	0.017452	7.2e-11		-0.0045625	0.0416675	0.92		-0.0987619	0.0160971	8.49514e-10	0.0142448
rs71061176	CCND2-AS1	Locus235	Round0	12	4378745	C/CT	0.40595		-0.0218696	0.00354607	3.8e-10		-0.00987147	0.00795454	0.2		-0.0198805	0.00323882	8.34636e-10	0.168313
rs741090	PTPN6\x3bC12orf57	Locus236	Round0	12	7055380	G/A	0.18161		0.0221478	0.00407168	8.4e-09		0.0147161	0.00947912	0.062		0.0209902	0.00374115	2.01594e-08	0.471301
rs4883201	PHC1	Locus237	Round0	12	9082581	A/G	0.22477		-0.023019	0.0036902	6.2e-10		-0.035386	0.00859752	9.2e-05		-0.0249429	0.00339104	1.90157e-13	0.186227
rs2724616	ETV6	Locus238	Round1	12	11870768	A/G	0.274174		-0.025542	0.00347935	1.5e-12		-0.0298035	0.00808686	0.00055		-0.0262076	0.00319608	2.40546e-16	0.62834
rs200992198	DUSP16,CREBL2	Locus238	Round2	12	12724614	TACCATTGC/T	0.0747216		-0.0379115	0.00651145	1.9e-08		-0.025468	0.014337	0.043		-0.0357837	0.00592864	1.58247e-09	0.429385
rs7956514	APOLD1	Locus238	Round0	12	12879254	T/G	0.41645		-0.0217556	0.00313919	6.8e-13		-0.0176965	0.00722996	0.011		-0.0211117	0.00287948	2.2709e-13	0.606567
rs58612760	GRIN2B,ATF7IP	Locus239	Round0	12	14365109	T/C	0.0166		-0.0676971	0.012207	1.7e-08		-0.0595257	0.027916	0.064		-0.0663854	0.0111845	2.9293e-09	0.78855
rs7953905	PDE3A	Locus240	Round0	12	20668796	A/G	0.04746		-0.0433967	0.0075102	5.8e-10		-0.0235084	0.0170113	0.09		-0.0401526	0.00687044	5.08827e-09	0.284831
rs12230367	KLHL42,PTHLH	Locus241	Round1	12	28108688	G/A	0.0947949		0.0463915	0.00527843	2.8e-17		0.0476747	0.0122441	0.00023		0.0465926	0.00484719	7.09576e-22	0.92333
rs10843148	CCDC91	Locus241	Round0	12	28441064	A/G	0.36286		0.0260288	0.003252	3.8e-16		0.012817	0.00745449	0.25		0.0239164	0.00298071	1.02579e-15	0.104274
rs11051052	CAPRIN2	Locus242	Round0	12	30898000	G/A	0.47332		0.017637	0.00311698	1.1e-08		0.00673349	0.00717616	0.37		0.0159064	0.00285894	2.64039e-08	0.163432
rs12306007	SLC38A4	Locus243	Round0	12	47184042	C/T	0.18445		0.0252975	0.00397277	1.2e-10		0.0388626	0.00926391	0.0001		0.0274047	0.00365119	6.11089e-14	0.178378
rs2280447	LOC283335	Locus244	Round3	12	53438704	G/C	0.143126		0.0381998	0.00455555	2.4e-18		0.0188775	0.0105172	0.046		0.0351473	0.00418025	4.17282e-17	0.0918241
rs199673881	SP7	Locus244	Round1	12	53722361	G/A	0.011526		-0.164328	0.0144793	1.5e-30		-0.074286	0.0353736	0.023		-0.151407	0.0134002	1.32933e-29	0.0184855
rs7970462	ATF7,ATP5G2	Locus244	Round2	12	54022602	T/C	0.363477		0.0290893	0.00322021	4.9e-20		0.0254158	0.00742558	0.00081		0.0285078	0.00295436	4.94515e-22	0.649924
rs7133285	CS,CNPY2	Locus244	Round0	12	56699429	G/A	0.20358		-0.105285	0.0038877	3.4e-164		-0.102025	0.00895506	6.6e-32		-0.104768	0.00356614	1.03181e-189	0.738433
rs2277339	PRIM1	Locus244	Round4	12	57146069	T/G	0.204734		-0.0307046	0.00383149	7.1e-18		-0.00294847	0.00881968	0.71		-0.026298	0.0035142	7.24602e-14	0.00389604
rs61937568	STAT6,LRP1	Locus244	Round5	12	57510785	G/C	0.117446		0.0266792	0.00486315	5.2e-09		0.00933604	0.0107212	0.58		0.0237197	0.00442882	8.51985e-08	0.140703
rs6581157	CTDSP2,LOC100506844	Locus244	Round6	12	58288793	C/T	0.188414		-0.0234833	0.00398545	5.5e-10		-0.0234876	0.00925187	0.0073		-0.023484	0.00366028	1.40003e-10	0.999659
rs10784445	LEMD3,MSRB3	Locus245	Round2	12	65666390	A/G	0.290547		0.0262674	0.0034468	4.5e-14		0.0135585	0.00800571	0.056		0.02428	0.00316585	1.72864e-14	0.144818
rs11175898	LOC100507065,RPSAP52	Locus245	Round1	12	66133997	G/A	0.205471		0.0357321	0.00389919	6.2e-22		0.0267756	0.00894536	0.0052		0.0343021	0.00357438	8.25895e-22	0.358703
rs17179670	HMGA2	Locus245	Round0	12	66349812	A/G	0.04776		-0.0832644	0.00723261	2.1e-29		-0.0648716	0.0167492	0.00038		-0.0803738	0.00663999	9.99696e-34	0.313382
rs10748128	YEATS4,FRS2	Locus246	Round0	12	69827658	G/T	0.32732		0.0252884	0.00329369	9.8e-14		0.0302323	0.00758791	5.4e-05		0.0260722	0.00302133	6.16815e-18	0.550059
rs9669571	E2F7,NAV3	Locus247	Round0	12	77608050	G/A	0.16237		-0.023392	0.00420764	2e-08		-0.015754	0.00980568	0.23		-0.0222043	0.00386669	9.33092e-09	0.474104
rs79432630	LINC00936,LINC00615	Locus248	Round0	12	90228123	C/T	0.10024		0.0293357	0.00522415	7.8e-10		0.0318437	0.012261	0.011		0.0297211	0.00480608	6.24758e-10	0.850734
rs11107120	SOCS2,CRADD	Locus249	Round0	12	93985482	T/C	0.30804		0.0487961	0.00336569	1.2e-49		0.038536	0.00780222	8.2e-07		0.0471864	0.00309041	1.23711e-52	0.227252
rs10859536	SOCS2,CRADD	Locus249	Round1	12	93989732	G/A	0.107698		0.0618589	0.00552486	2.5e-29		0.0622447	0.0127534	1.9e-06		0.0619199	0.0050696	2.6185e-34	0.977855
rs7953280	CRADD	Locus249	Round2	12	94136009	G/C	0.187439		-0.0348782	0.00404049	2.4e-18		-0.0327208	0.00930308	0.0006		-0.0345358	0.00370604	1.17676e-20	0.831556
rs10777546	CRADD	Locus249	Round3	12	94238445	A/G	0.478281		0.0169322	0.00312444	4.2e-09		0.0150845	0.00720075	0.043		0.0166394	0.00286625	6.425e-09	0.813903
rs113701417	PARPBP	Locus250	Round0	12	102551715	G/A	0.30885		-0.0658405	0.00335596	4e-85		-0.0566292	0.00769447	3.9e-13		-0.0643683	0.00307611	3.15461e-97	0.272508
rs6214	IGF1	Locus250	Round3	12	102793569	C/T	0.474738		-0.0233794	0.00359255	1.1e-11		-0.03408	0.00826742	4.1e-05		-0.025079	0.00329491	2.71038e-14	0.235197
rs7979284	IGF1,LINC00485	Locus250	Round4	12	102994983	T/C	0.136964		0.0278023	0.0048057	2.1e-09		0.0100436	0.0109902	0.34		0.0249518	0.00440315	1.45487e-08	0.138737
rs7312112	IGF1,LINC00485	Locus250	Round2	12	103046823	T/G	0.458791		-0.0246457	0.00312633	2.6e-16		-0.00641883	0.00719321	0.22		-0.0217497	0.00286723	3.30889e-14	0.0201309
rs17033112	IGF1,LINC00485	Locus250	Round1	12	103122915	G/A	0.105957		-0.0471874	0.00533792	2.6e-20		-0.0547531	0.0121639	8.1e-06		-0.0484091	0.00488798	4.0114e-23	0.568981
rs12320918	CHST11	Locus251	Round0	12	105156452	G/A	0.17448		0.0263158	0.00407371	1.5e-10		-0.00638252	0.00943234	0.42		0.0211755	0.00373983	1.49479e-08	0.00146014
rs10861678	RIC8B,TMEM263	Locus252	Round0	12	107319661	G/A	0.26648		-0.0234639	0.00356171	7.9e-11		-0.0164679	0.00824096	0.061		-0.0223628	0.00326942	7.92052e-12	0.435824
rs671	ALDH2	Locus253	Round0	12	112241766	G/A	0.24369		-0.0303652	0.00422964	1.3e-12		-0.0267597	0.0103544	0.024		-0.0298496	0.00391556	2.47205e-14	0.747186
rs11067904	MED13L	Locus254	Round0	12	116529835	G/C	0.23398		-0.0199225	0.00365769	3.7e-09		-0.0135832	0.00839638	0.17		-0.0189114	0.00335332	1.70453e-08	0.488826
rs11615503	FAM101A,ZNF664-FAM101A	Locus255	Round0	12	124777631	G/A	0.48845		-0.0322351	0.00315042	1.2e-24		-0.0339078	0.00721714	2e-06		-0.0325028	0.00288732	2.13696e-29	0.831786
rs143270813	NCOR2	Locus255	Round1	12	125002892	G/A	0.0769656		-0.0408968	0.00632301	1e-10		-0.0365011	0.0142342	0.022		-0.0401724	0.00577854	3.60152e-12	0.777774
rs11146949	FBRSL1	Locus256	Round1	12	133154266	G/A	0.104071		-0.0324015	0.00516367	3.6e-09		-0.00697209	0.012027	0.51		-0.0284436	0.00474484	2.0394e-09	0.0520327
rs11613325	CHFR	Locus256	Round0	12	133419838	A/G	0.15061		0.0282488	0.00432059	6.9e-11		0.0143375	0.0100938	0.2		0.0260946	0.00397201	5.04386e-11	0.205152
rs743760	MINOS1P1	Locus257	Round0	13	33071127	G/C	0.15364		0.0270386	0.00437788	3.1e-09		0.022769	0.00985181	0.0044		0.0263345	0.00400066	4.62479e-11	0.692075
rs9532077	LINC00547	Locus258	Round0	13	38111146	G/A	0.26979		0.0200718	0.00351783	1.7e-08		0.000354843	0.00804507	0.89		0.016907	0.00322316	1.55884e-07	0.0247346
rs7320598	COG6	Locus259	Round0	13	40345466	C/T	0.30327		0.0231699	0.00339891	1.6e-13		0.0365948	0.0078085	6.3e-07		0.0253084	0.00311647	4.62938e-16	0.114934
rs57141708	ELF1	Locus260	Round0	13	41575391	G/A	0.25528		-0.0279272	0.00358118	3.3e-15		-0.0111606	0.00824489	0.16		-0.025266	0.00328471	1.44834e-14	0.06215
rs1239704	DLEU1,DLEU7	Locus261	Round0	13	51152611	G/A	0.24224		-0.0307577	0.00363568	4.5e-17		-0.0329426	0.00832949	0.00011		-0.0311073	0.0033321	1.00361e-20	0.810016
rs7981906	SPRY2,LINC00377	Locus262	Round0	13	80916856	C/A	0.37102		-0.017237	0.00325904	7.9e-09		-0.000418129	0.0074701	0.72		-0.0145476	0.00298713	1.11545e-06	0.0390513
rs7327945	LINC00379,MIR17HG	Locus263	Round0	13	91985971	A/C	0.32024		-0.028439	0.0033678	1.5e-16		-0.0298291	0.00772273	5.4e-05		-0.0286611	0.00308703	1.62679e-20	0.868948
rs75779304	TFDP1,ATP4B	Locus264	Round1	13	114301338	G/A	0.0377751		0.0525091	0.00842762	1.8e-09		0.0349124	0.0199866	0.091		0.0498527	0.0077655	1.36478e-10	0.41722
rs7316983	UPF3A,CHAMP1	Locus264	Round0	13	115074878	C/T	0.18302		-0.023264	0.00404709	3.3e-10		-0.0342016	0.00921406	0.00046		-0.0250329	0.00370541	1.42095e-11	0.277108
rs8008748	HNRNPC,RPGRIP1	Locus265	Round1	14	21741941	C/T	0.169502		0.0266653	0.00427896	2.2e-10		0.0324878	0.0097582	0.0029		0.0276043	0.00391876	1.86611e-12	0.584757
rs78484822	CHD8,RAB2B	Locus265	Round0	14	21924225	G/A	0.06164		0.0681056	0.00671877	4.1e-25		0.0528764	0.0151252	6.8e-05		0.0655958	0.00614022	1.22304e-26	0.357481
rs1057119	HOMEZ	Locus266	Round0	14	23746269	C/G	0.18047		0.026355	0.00412344	2.9e-11		0.0376864	0.00944103	4.3e-05		0.0281703	0.00377875	8.99234e-14	0.271376
rs12885642	NKX2-1-AS1,NKX2-8	Locus267	Round0	14	37014076	T/C	0.37522		-0.024339	0.00322766	2.1e-14		-0.0190694	0.00738261	0.0067		-0.0234934	0.00295737	1.95752e-15	0.513104
rs8003014	SLC25A21	Locus267	Round1	14	37152350	T/C	0.478109		0.0211562	0.00313067	2.8e-10		0.0284286	0.00716106	0.00015		0.0223231	0.00286852	7.13344e-15	0.352106
rs6572975	SAMD4A	Locus268	Round0	14	55260666	C/A	0.45826		0.0201898	0.00315626	3.3e-10		0.0279774	0.00718851	0.00048		0.0214485	0.00288996	1.15616e-13	0.321228
rs35320790	SALRNA1,SIX1	Locus269	Round0	14	61108825	C/A	0.22332		-0.034236	0.00377475	2.2e-20		-0.0461068	0.00868633	5.3e-07		-0.0361216	0.00346199	1.73829e-25	0.210069
rs11158303	SIX4	Locus269	Round1	14	61178279	A/G	0.335052		-0.0196813	0.00342569	1.7e-09		-0.0209669	0.00782301	0.005		-0.0198882	0.00313801	2.33035e-10	0.880342
rs4902358	MAX	Locus270	Round0	14	65542477	A/G	0.24518		-0.0206593	0.00362659	1.8e-09		-0.0191347	0.00826266	0.0088		-0.020413	0.0033208	7.89518e-10	0.865829
rs4902592	RAD51B	Locus271	Round0	14	68922021	T/C	0.49106		0.0202478	0.00311952	3.7e-11		0.0253355	0.00712463	2.3e-05		0.0210663	0.0028576	1.68082e-13	0.513019
rs862045	LTBP2	Locus272	Round0	14	74984368	A/G	0.2478		0.0276628	0.0036461	1e-15		0.0320719	0.00831351	0.00015		0.0283741	0.00333908	1.93604e-17	0.627183
rs1548817	TC2N	Locus273	Round1	14	92332868	C/T	0.130871		0.0389701	0.00469418	1.2e-20		0.0370562	0.0107565	0.0012		0.0386639	0.00430234	2.54711e-19	0.870458
rs4904823	FBLN5	Locus273	Round3	14	92380672	T/A	0.309565		-0.0187441	0.00342038	2.4e-08		-0.00194241	0.00790603	0.48		-0.0160952	0.00313919	2.94144e-07	0.0511206
rs1133441	TRIP11	Locus273	Round0	14	92435065	T/A	0.42322		-0.0512454	0.00314505	6.9e-62		-0.0353352	0.00720988	7.8e-07		-0.0487019	0.00288272	4.94398e-64	0.0431084
rs7156335	ITPK1	Locus273	Round2	14	93406232	T/C	0.0867215		0.0363622	0.00563647	7.2e-11		0.0373946	0.0129129	0.0016		0.0365274	0.00516579	1.53795e-12	0.941588
rs117182230	DLK1	Locus274	Round0	14	101196269	C/T	0.06993		-0.0499994	0.00616453	2.1e-18		-0.0485554	0.0141279	0.0011		-0.0497684	0.00565009	1.26904e-18	0.925364
rs10150698	ANKRD9,MIR4309	Locus275	Round1	14	102977876	T/C	0.432285		-0.0200514	0.0031962	3.1e-11		-0.0179722	0.00726641	0.0086		-0.0197143	0.00292568	1.60168e-11	0.793383
rs35771849	MARK3,CKB	Locus275	Round0	14	103981942	A/G	0.30677		-0.0263238	0.00343165	1.5e-15		-0.0255452	0.00790225	0.0011		-0.0262003	0.00314766	8.52428e-17	0.927989
rs117686021	MKRN3	Locus276	Round0	15	23810652	C/T	0.04074		-0.0684675	0.00890293	1.1e-15		-0.0533549	0.0206224	0.016		-0.0660934	0.00817376	6.16357e-16	0.501072
rs10519170	DUT,FBN1	Locus277	Round2	15	48686175	A/G	0.375009		-0.0313414	0.00359466	2.8e-17		-0.0394125	0.00827141	4.6e-06		-0.0326236	0.00329679	4.35132e-23	0.370827
rs76610457	FBN1	Locus277	Round1	15	48748644	T/A	0.230414		0.0228761	0.00389558	1.8e-09		0.0144413	0.00902274	0.098		0.0215508	0.00357647	1.68359e-09	0.390749
rs2247876	FBN1	Locus277	Round0	15	48931451	T/C	0.24958		-0.0347537	0.00359479	4.6e-23		-0.049164	0.00822238	4.4e-10		-0.0370661	0.00329376	2.22768e-29	0.108316
rs12909519	AP4E1,TNFAIP8L3	Locus278	Round1	15	51341867	A/C	0.438455		0.0243437	0.00314608	9.9e-16		0.0320636	0.00722801	4.1e-05		0.0255733	0.00288467	7.6335e-19	0.327428
rs2445752	CYP19A1	Locus278	Round0	15	51576385	A/G	0.4105		-0.041081	0.00315703	3.1e-39		-0.0378862	0.00723375	3.9e-07		-0.0405698	0.00289347	1.15697e-44	0.685638
rs2470180	GLDN	Locus278	Round2	15	51682775	G/A	0.350985		-0.0214285	0.00325324	5.4e-11		-0.00644996	0.0074606	0.35		-0.0190354	0.00298206	1.73289e-10	0.0657197
rs8037775	WDR72	Locus279	Round0	15	53999128	T/C	0.43651		-0.0200932	0.00313033	8.7e-11		0.000966978	0.00720738	0.66		-0.016751	0.00287121	5.40814e-09	0.00735878
rs4775300	RORA	Locus280	Round0	15	61111318	A/G	0.1033		0.0320544	0.00510568	1.7e-09		-0.000105519	0.0116732	0.95		0.02689	0.0046778	9.00783e-09	0.0115982
rs731820	C2CD4A,C2CD4B	Locus281	Round0	15	62378136	G/A	0.3847		-0.02129	0.00318398	8.5e-12		-0.0228689	0.00735848	0.0037		-0.021539	0.00292216	1.69456e-13	0.843887
rs76132480	LINC01169,SMAD6	Locus282	Round0	15	66992427	C/T	0.11103		-0.031403	0.00514619	5e-10		-0.030753	0.0115614	0.015		-0.0312955	0.00470147	2.80357e-11	0.959036
rs4776879	SMAD3	Locus282	Round1	15	67364320	T/A	0.361846		0.0186618	0.00326405	1.4e-08		0.0215456	0.00749951	0.002		0.0191211	0.00299287	1.67102e-10	0.7244
rs16954106	TLE3	Locus283	Round0	15	70357918	G/A	0.16486		0.0306227	0.00421533	2.8e-13		0.0304384	0.00969774	0.0012		0.0305934	0.00386591	2.49975e-15	0.986094
rs4886782	LOXL1	Locus284	Round2	15	74228810	G/A	0.0894529		-0.0394708	0.00545528	4.4e-14		-0.0261803	0.0121823	0.018		-0.0372508	0.00497887	7.33195e-14	0.319399
rs8025068	ARID3B	Locus284	Round1	15	74870045	G/T	0.486196		-0.0232855	0.00317828	5.4e-14		-0.0227879	0.00724118	0.0043		-0.0232051	0.00291029	1.54267e-15	0.949827
rs11639183	PTPN9	Locus284	Round0	15	75807692	T/C	0.43097		0.0364984	0.00313291	2.8e-31		0.0401308	0.00721361	1.7e-08		0.0370748	0.0028736	4.39266e-38	0.644175
rs11325	IL16	Locus285	Round1	15	81601340	G/T	0.213607		0.0234997	0.00378396	4.2e-10		0.00306716	0.00872248	0.61		0.0202634	0.00347138	5.30607e-09	0.0316337
rs35056343	TMC3-AS1,MEX3B	Locus285	Round0	15	81835460	AT/A	0.18752		0.0300095	0.00398302	9.4e-14		0.0100223	0.00916311	0.45		0.0268331	0.00365285	2.04501e-13	0.0454516
rs8038454	ADAMTSL3	Locus286	Round2	15	84339436	G/T	0.178457		0.0255972	0.00405418	1e-09		0.0187828	0.00938934	0.033		0.0245264	0.00372203	4.41286e-11	0.505219
rs111470917	ADAMTSL3	Locus286	Round0	15	84585538	A/AAAAAT	0.29375		0.0382657	0.00342355	1.7e-31		0.0477372	0.00781497	1.8e-09		0.0397907	0.00313585	6.80622e-37	0.266948
rs201196042	PDE8A	Locus286	Round1	15	85574143	T/A	0.00504328		-0.149095	0.0226426	2.3e-11		-0.224444	0.0548992	5.8e-05		-0.160049	0.0209321	2.07185e-14	0.204507
rs72765671	ACAN	Locus287	Round4	15	89361142	A/G	0.0638548		-0.0365014	0.00680575	2.8e-09		-0.0242762	0.0157914	0.11		-0.0345864	0.00625001	3.13352e-08	0.477114
rs56071466	ACAN	Locus287	Round6	15	89370466	G/A	0.314037		-0.0203724	0.00351829	4.7e-08		-0.00948357	0.00812676	0.14		-0.0186537	0.00322871	7.58411e-09	0.21885
rs11630187	ACAN	Locus287	Round0	15	89387904	A/G	0.37355		-0.0243861	0.0032516	3.4e-14		-0.0291961	0.00747383	0.00028		-0.0251516	0.00298164	3.29753e-17	0.555093
rs35148461	ACAN	Locus287	Round3	15	89413243	T/C	0.270949		-0.0211786	0.00355933	1.6e-09		-0.0265098	0.00818167	0.00071		-0.022027	0.00326385	1.49097e-11	0.550167
rs371908554	HAPLN3	Locus287	Round2	15	89438963	ACG/A	0.00878843		-0.12679	0.019059	1.2e-10		-0.0862306	0.040122	0.03		-0.119323	0.0172154	4.17382e-12	0.361182
NA	MFGE8,ABHD2	Locus287	Round5	15	89459676	G/A	0.00712842		-0.128439	0.0210859	2.5e-09		-0.164931	0.0452195	0.0011		-0.134957	0.0191104	1.64175e-12	0.464541
rs7176403	PEX11A	Locus287	Round1	15	90227956	C/T	0.325325		-0.0217765	0.00332498	9.3e-11		-0.00565368	0.00765049	0.39		-0.019215	0.00304943	2.95423e-10	0.0532637
rs9672558	FAM169B,IRAIN	Locus288	Round0	15	99180205	T/C	0.06086		-0.101352	0.00652802	4.6e-56		-0.096415	0.0153923	1.7e-10		-0.100599	0.00600986	6.8074e-63	0.767775
rs62024476	IGF1R	Locus288	Round9	15	99231105	G/A	0.218156		-0.0231363	0.0037959	7.2e-10		-0.00426597	0.00878438	0.65		-0.0201671	0.00348449	7.13645e-09	0.0486168
rs733710	PGPEP1L	Locus288	Round5	15	99513231	C/T	0.123455		-0.0340314	0.00472723	5.9e-13		-0.0155312	0.010722	0.31		-0.0310205	0.00432548	7.41413e-13	0.114381
rs2727195	ADAMTS17	Locus288	Round6	15	100513117	G/A	0.365661		-0.0350381	0.00576744	5.9e-11		-0.0361547	0.0130575	0.0054		-0.0352204	0.00527572	2.45659e-11	0.93765
rs2573652	ADAMTS17	Locus288	Round1	15	100514614	T/C	0.478217		0.0280584	0.00310604	3.4e-19		0.0163521	0.00717274	0.014		0.0262099	0.00285028	3.73043e-20	0.134221
rs145482150	ADAMTS17	Locus288	Round4	15	100533312	C/T	0.00252651		-0.274868	0.0359788	1.3e-14		-0.397687	0.0805293	2.8e-07		-0.295305	0.0328493	2.47964e-19	0.163775
rs397807524	ADAMTS17	Locus288	Round8	15	100592440	C/CAG	0.453674		0.0213419	0.00334581	1.7e-11		0.0270614	0.00765389	0.00048		0.0222595	0.0030657	3.84718e-13	0.49353
rs149578709	ADAMTS17	Locus288	Round3	15	100672408	A/G	0.0666421		-0.0600042	0.0073848	2.3e-17		-0.0437143	0.0163514	0.0051		-0.0572444	0.00673024	1.80731e-17	0.363912
rs76301628	ADAMTS17	Locus288	Round10	15	100723437	G/T	0.198384		-0.0203457	0.00405926	1.5e-08		-0.0207102	0.00922106	0.037		-0.0204049	0.00371521	3.96826e-08	0.97114
rs4467054	ADAMTS17	Locus288	Round2	15	100795372	G/T	0.334389		-0.0262233	0.00341451	2.9e-15		-0.0293195	0.00781099	0.00078		-0.02672	0.00312864	1.33683e-17	0.716453
rs28411867	ADAMTS17	Locus288	Round7	15	100854493	C/T	0.394307		-0.0213781	0.00337822	1.3e-11		-0.0241206	0.00756023	0.0018		-0.0218345	0.00308431	1.44948e-12	0.740499
rs12905213	PCSK6	Locus289	Round0	15	102015320	C/G	0.47908		0.0192187	0.00315252	1.6e-09		0.0232786	0.00723695	0.0011		0.0198662	0.0028902	6.25804e-12	0.607031
rs214246	AXIN1	Locus290	Round0	16	349293	A/G	0.38044		-0.0237622	0.00320731	3.3e-13		-0.0167843	0.00741677	0.0089		-0.0226629	0.00294384	1.37783e-14	0.387839
rs199866266	HAGHL	Locus290	Round3	16	779296	C/G	0.00763939		-0.120644	0.0225714	1.5e-08		-0.0572545	0.0436286	0.2		-0.10726	0.0200474	8.78027e-08	0.19689
rs61112891	NARFL	Locus290	Round2	16	783156	G/C	0.222842		0.0187995	0.00379457	4.9e-08		0.0171015	0.00859866	0.023		0.0185227	0.00347156	9.52521e-08	0.856632
rs596501	SSTR5-AS1	Locus290	Round1	16	1116213	G/A	0.257487		-0.0220009	0.0036309	9.2e-11		-0.00908163	0.00810824	0.15		-0.019843	0.00331381	2.12502e-09	0.14589
rs25849	PGP	Locus291	Round1	16	2265071	C/G	0.419729		0.0213532	0.00318897	9.7e-12		0.0298162	0.00726096	9.4e-05		0.0227217	0.00291978	7.13961e-15	0.285899
rs3112681	SRRM2	Locus291	Round0	16	2803956	C/T	0.40851		0.0228844	0.00322753	4e-12		0.0291865	0.00742194	0.00017		0.0238866	0.00295978	7.00685e-16	0.43617
rs397812377	ADCY9	Locus292	Round0	16	4029971	G/GCT	0.45577		0.0173152	0.00319005	9.9e-09		0.0150427	0.0072346	0.044		0.0169453	0.00291888	6.42143e-09	0.773795
rs34583040	CPPED1,SHISA9	Locus293	Round0	16	12903964	G/A	0.10368		-0.0294834	0.0051895	2.6e-09		-0.0278544	0.0116106	0.028		-0.0292122	0.00473779	7.01366e-10	0.898077
rs246185	MKL2,MIR193B	Locus294	Round0	16	14395432	T/C	0.49838		0.0278221	0.0031218	7.9e-20		0.017321	0.00714519	0.014		0.0261389	0.00286068	6.40375e-20	0.178063
rs34614532	NTAN1,PDXDC1	Locus294	Round1	16	15132908	T/C	0.444511		-0.0240622	0.00312968	1.2e-15		-0.0196885	0.00721376	0.021		-0.0233694	0.00287112	3.96999e-16	0.578068
rs3803647	POLR3E	Locus295	Round0	16	22334563	C/T	0.16014		-0.0271415	0.00424505	1.8e-11		-0.0120804	0.0097433	0.2		-0.0247386	0.00389172	2.06075e-10	0.156446
rs1386075	LINC01571,C16orf97	Locus296	Round0	16	51860916	C/A	0.32483		0.0194513	0.00346433	1.1e-08		0.00846777	0.00799741	0.2		0.0177159	0.00317889	2.50409e-08	0.207587
rs117968336	SMPD3	Locus297	Round0	16	68395371	G/A	0.14044		0.0416684	0.00491099	1.4e-19		0.0282887	0.0108369	0.0099		0.0393888	0.00447311	1.30052e-18	0.260776
rs6499255	WWP2	Locus297	Round1	16	69830328	A/G	0.327697		-0.0298331	0.00335525	1.2e-17		-0.0194146	0.00778378	0.0092		-0.0282006	0.00308118	5.56209e-20	0.219013
rs149523885	CMIP	Locus298	Round0	16	81592748	CAGA/C	0.28805		-0.0184178	0.00344701	1.2e-08		1.15e-06	0.00786363	0.96		-0.0154491	0.00315702	9.90295e-07	0.0319334
NA	CRISPLD2	Locus299	Round0	16	84872195	G/C	0.00123		-0.292087	0.0479771	5.6e-10		0.0691164	0.118068	0.22		-0.240897	0.0444476	5.9666e-08	0.00459373
rs6540002	LOC440390,LOC101928708	Locus300	Round1	16	87108130	G/C	0.221703		0.0203593	0.00376262	1.8e-08		0.0100774	0.00861319	0.39		0.0187116	0.00344798	5.73639e-08	0.273992
rs137888851	LOC101928737	Locus300	Round0	16	87537311	C/T	0.15643		-0.0304352	0.00465753	6.7e-11		-0.0241202	0.0104951	0.029		-0.0293961	0.00425715	5.01608e-12	0.58233
rs7186082	PIEZO1	Locus301	Round1	16	88783903	A/G	0.174286		0.0234224	0.00414586	5.1e-09		0.00863485	0.00950693	0.48		0.0210596	0.00380023	2.99623e-08	0.153933
rs1126464	DPEP1	Locus301	Round0	16	89704365	G/C	0.32113		0.0438388	0.00332826	1.3e-41		0.044963	0.00770327	1.1e-08		0.0440156	0.00305528	4.71636e-47	0.893427
rs78088233	MIR497HG	Locus302	Round3	17	6921669	G/A	0.0651753		0.0399536	0.00658752	3.9e-09		0.0631819	0.0152193	3.6e-05		0.0436188	0.0060455	5.39044e-13	0.161315
NA	BCL6B	Locus302	Round1	17	6925490	C/T	0.00415889		0.202708	0.0263993	4.3e-15		0.218978	0.0570598	0.00036		0.205577	0.0239593	9.46596e-18	0.795802
rs55749333	ZBTB4	Locus302	Round2	17	7371932	C/T	0.297149		-0.0207193	0.00340582	1.5e-09		-0.024601	0.00791331	0.0025		-0.021326	0.00312838	9.30008e-12	0.6523
rs57985356	DNAH2	Locus302	Round0	17	7735063	T/G	0.30636		-0.026224	0.00338677	2.6e-15		-0.0123775	0.00761235	0.12		-0.0239361	0.00309434	1.03045e-14	0.0965337
rs1317349	KCNJ12	Locus303	Round0	17	21283507	T/G	0.33545		0.0252583	0.00329807	8.9e-15		0.000271882	0.00756417	0.63		0.021267	0.0030232	1.9984e-12	0.00246213
rs11650725	NONE,MIR4522	Locus304	Round0	17	25615547	T/C	0.24715		0.0196397	0.00368078	2e-08		0.0162052	0.00848776	0.06		0.0190961	0.00337692	1.55964e-08	0.710461
rs1043515	PIP4K2B	Locus305	Round1	17	36922196	A/G	0.245818		0.0280273	0.00361167	7.1e-16		0.0269208	0.00833372	0.00098		0.0278523	0.00331385	4.28501e-17	0.903037
rs4795393	GRB7	Locus305	Round2	17	37893484	C/T	0.491179		0.0181239	0.00318763	4.7e-09		0.00842099	0.00734154	0.28		0.0165848	0.00292391	1.41025e-08	0.225396
rs584438	IGFBP4	Locus305	Round0	17	38599172	C/A	0.42424		-0.028669	0.00318881	6.1e-21		-0.0194354	0.00736899	0.025		-0.0272126	0.00292655	1.42388e-20	0.250152
rs752313	EZH1,RAMP2-AS1	Locus306	Round0	17	40901824	T/C	0.4456		0.0212068	0.00313846	3.1e-12		0.0135616	0.00718354	0.11		0.0199814	0.00287596	3.71208e-12	0.329435
rs2285951	ATXN7L3	Locus307	Round1	17	42272909	C/T	0.0485587		-0.0468424	0.00731991	4.9e-10		-0.0280645	0.0164443	0.089		-0.043737	0.00668731	6.13956e-11	0.296845
rs4986172	ACBD4	Locus307	Round0	17	43216281	C/T	0.42726		-0.0192899	0.00314096	4.5e-10		-0.0182819	0.00720149	0.0042		-0.0191288	0.00287903	3.0493e-11	0.897913
rs2696685	NSFP1,ARL17A	Locus308	Round1	17	44573374	G/T	0.305884		-0.0215171	0.00398987	1.2e-08		-0.0131707	0.00933081	0.12		-0.0202269	0.00366856	3.51585e-08	0.410814
rs11869940	MRPL45P2,NPEPPS	Locus308	Round0	17	45578435	T/A	0.45616		0.0175853	0.00317699	7.7e-09		0.0309825	0.00736598	1.8e-05		0.0196866	0.00291722	1.49465e-11	0.094904
rs1057902	UBE2Z	Locus309	Round2	17	47005588	C/T	0.279022		-0.0252918	0.00351735	1.8e-13		-0.0222461	0.00806616	0.0011		-0.0248052	0.00322415	1.43086e-14	0.729257
rs16948048	LOC102724596	Locus309	Round1	17	47440466	A/G	0.133335		-0.0354602	0.00457343	3.9e-16		0.00121323	0.0106423	0.97		-0.0297432	0.00420186	1.45636e-12	0.00154531
rs201158957	CHAD	Locus309	Round0	17	48545926	C/A	0.00817		0.168763	0.0176735	9.8e-22		0.17135	0.0412646	7.9e-06		0.169164	0.0162461	2.17263e-25	0.954044
rs56335503	PCTP,ANKFN1	Locus310	Round2	17	54203655	G/A	0.472427		-0.0208218	0.00310928	1.4e-11		-0.00766514	0.00717596	0.45		-0.0187422	0.00285298	5.05413e-11	0.0925097
rs78245495	ANKFN1,NOG	Locus310	Round3	17	54605677	G/A	0.0427918		0.0457615	0.00855405	1.4e-08		0.0396314	0.0202934	0.023		0.0448366	0.0078824	1.28388e-08	0.78074
rs1401795	NOG,C17orf67	Locus310	Round1	17	54839652	A/G	0.285324		-0.025289	0.00355839	5.3e-13		-0.0383391	0.00811059	6.9e-06		-0.0273955	0.00325857	4.19828e-17	0.140631
rs703862	MSI2,CCDC182	Locus310	Round0	17	55758646	A/G	0.25062		0.0272254	0.00362243	1.2e-13		0.0124377	0.00829754	0.1		0.0248582	0.00331985	7.00724e-14	0.102403
rs7214743	C17orf82,TBX4	Locus311	Round0	17	59498052	A/G	0.34246		-0.0495058	0.00330634	2.6e-52		-0.0538543	0.00754386	5.7e-12		-0.0502065	0.00302826	9.82998e-62	0.597535
rs2008018	CSH2,GH2	Locus311	Round1	17	61954471	G/A	0.451867		-0.0404247	0.0031165	1.3e-44		-0.0424077	0.00717068	4.1e-09		-0.0407398	0.00285822	4.2616e-46	0.799786
rs201981153	CSH1,CSHL1	Locus311	Round2	17	61976011	G/T	0.00833593		-0.154183	0.0181824	5.4e-18		-0.202276	0.0429	2.4e-06		-0.161507	0.0167409	5.0393e-22	0.301993
rs112489358	SCN4A	Locus311	Round3	17	62016727	C/CACACATATAT	0.473222		0.036451	0.00480567	3.2e-14		0.0338943	0.0110144	0.002		0.0360421	0.00440468	2.77559e-16	0.831518
rs4790930	AXIN2	Locus311	Round4	17	63551384	C/A	0.376404		-0.0173806	0.00339159	5.6e-09		-0.0335705	0.00776989	4.8e-05		-0.0199717	0.00310837	1.31753e-10	0.0561759
rs4790941	BPTF	Locus312	Round0	17	65977132	G/A	0.28746		0.0221222	0.00346706	9.6e-11		0.0132795	0.00798401	0.11		0.0207193	0.00318016	7.26065e-11	0.309677
rs4793393	CASC17,LOC102723505	Locus313	Round0	17	69992847	T/C	0.06057		0.0433816	0.00652159	2.5e-12		0.0440378	0.0149272	0.007		0.0434868	0.00597613	3.41981e-13	0.967867
rs1656794	42987	Locus314	Round0	17	75386909	A/G	0.30323		0.020049	0.00342012	7e-09		0.0209641	0.00777401	0.0064		0.0201974	0.00313055	1.10601e-10	0.914197
rs6506015	THOC1	Locus315	Round0	18	258284	C/G	0.41147		0.0270207	0.00321076	1.1e-16		0.0270773	0.0073631	0.00039		0.0270297	0.00294311	4.15133e-20	0.994378
rs11082304	CABLES1	Locus316	Round1	18	20720973	G/T	0.47616		0.0205449	0.00361693	6.8e-09		0.00790798	0.0083076	0.23		0.0185312	0.00331626	2.29705e-08	0.163113
rs4369779	CABLES1	Locus316	Round0	18	20735408	T/C	0.20235		0.067662	0.00387535	2.7e-69		0.055679	0.0088946	1.4e-11		0.0657502	0.00355278	1.82369e-76	0.216799
rs8091632	ZNF521	Locus317	Round0	18	22842153	C/A	0.43542		-0.0175466	0.00317026	1.7e-08		-0.0267397	0.0072673	0.001		-0.0190164	0.0029058	5.97864e-11	0.246264
rs12971049	FHOD3	Locus318	Round0	18	34094939	C/G	0.48748		-0.016369	0.00313153	4.6e-08		-0.00392586	0.00719128	0.54		-0.0143856	0.00287112	5.43068e-07	0.112644
rs55696495	ZBTB7C,CTIF	Locus319	Round1	18	45876302	T/C	0.333271		-0.0185802	0.0033384	1e-08		-0.0101321	0.00763452	0.37		-0.0172241	0.00305875	1.79065e-08	0.310644
rs12458127	DYM	Locus319	Round0	18	46657358	C/T	0.34208		-0.0275971	0.00329882	1.2e-15		-0.0267374	0.00752735	0.00054		-0.0274586	0.00302141	1.00877e-19	0.916689
rs35614134	PMAIP1,MC4R	Locus320	Round0	18	57832856	A/AC	0.22603		0.0298131	0.00372535	4.8e-17		0.0220692	0.00864315	0.0064		0.0285999	0.0034211	6.28012e-17	0.41063
rs74494415	GALR1	Locus321	Round0	18	74972138	C/T	0.08854		-0.0326743	0.00559889	4.9e-08		-0.0246575	0.0132722	0.053		-0.0314632	0.00515866	1.06669e-09	0.577845
rs8090312	NFATC1	Locus322	Round0	18	77225154	A/G	0.39395		-0.0178278	0.00318884	2.8e-08		-0.0139462	0.00730402	0.031		-0.0172064	0.00292246	3.91748e-09	0.62623
rs35917214	AP3D1	Locus323	Round0	19	2135714	T/G	0.16325		-0.0375745	0.00458638	6.1e-19		-0.0305847	0.0102405	0.0034		-0.0364067	0.00418575	3.38486e-18	0.533323
rs60781577	NCLN	Locus323	Round2	19	3207865	G/T	0.215822		-0.024575	0.00387714	2.7e-11		-0.0039061	0.00884497	0.75		-0.0212437	0.00355097	2.19741e-09	0.0323378
rs4807467	NFIC	Locus323	Round1	19	3433202	T/A	0.462832		0.0262787	0.00314274	8.8e-18		0.0246941	0.00721568	0.0013		0.026026	0.00288131	1.67478e-19	0.840435
rs11085094	MIR7-3HG,FEM1A	Locus324	Round0	19	4781103	G/T	0.05995		-0.0418879	0.00653967	8e-10		-0.0254217	0.0150607	0.074		-0.0392758	0.00599857	5.84996e-11	0.315929
rs10421414	INSR	Locus325	Round1	19	7133935	T/C	0.483648		-0.0190789	0.00342553	8e-09		-0.015221	0.00723065	0.089		-0.0183717	0.0030957	2.94563e-09	0.629682
rs4804413	INSR	Locus325	Round0	19	7222655	C/T	0.40744		-0.0245098	0.00317958	1.4e-14		-0.0257301	0.00727671	0.0015		-0.0247054	0.00291358	2.26343e-17	0.87787
rs12980251	MYO1F	Locus326	Round0	19	8637967	C/A	0.16222		-0.0260266	0.00429075	1.2e-09		-0.0219771	0.00951969	0.023		-0.0253428	0.00391177	9.25668e-11	0.698157
rs199957421	ICAM1	Locus327	Round1	19	10392379	A/AC	0.0328184		-0.0600066	0.00959115	1e-11		-0.0457448	0.0219843	0.018		-0.0577261	0.00879096	5.14995e-11	0.552109
rs1560710	SLC44A2	Locus327	Round0	19	10742443	C/T	0.34189		-0.0387672	0.00332558	2.9e-34		-0.0436964	0.0076087	3.6e-08		-0.0395578	0.00304723	1.55655e-38	0.552771
rs60722046	ZNF763	Locus327	Round2	19	12076851	G/A	0.0757952		0.0338548	0.00620107	3.4e-08		0.00785068	0.0136824	0.59		0.0294236	0.00564807	1.89352e-07	0.08344
rs1042164	IER2	Locus328	Round0	19	13264398	C/T	0.02885		-0.0544133	0.00930603	5.5e-09		-0.0117071	0.0219034	0.33		-0.0478831	0.00856504	2.26377e-08	0.0727329
rs2305769	MYO9B	Locus329	Round0	19	17264961	G/C	0.33889		-0.0198366	0.00340929	1.9e-09		-0.00849278	0.00787795	0.57		-0.0180472	0.00312886	8.02296e-09	0.186333
rs17288409	GATAD2A	Locus330	Round0	19	19504167	T/C	0.25785		-0.0241312	0.00356732	3.9e-12		-0.023663	0.00827608	0.0071		-0.0240578	0.00327595	2.0765e-13	0.958567
rs17832737	DPY19L3	Locus331	Round0	19	32912622	A/G	0.48984		0.0190273	0.0031131	1.7e-09		0.00541942	0.00716644	0.39		0.0168671	0.00285533	3.47911e-09	0.0815771
rs147683721	ZNF793	Locus332	Round0	19	38021545	G/A	0.08659		-0.0303507	0.00559441	1.7e-09		-0.0148903	0.0127879	0.26		-0.0278671	0.0051254	5.41673e-08	0.268021
rs4674	BCKDHA	Locus333	Round0	19	41930396	A/G	0.47653		-0.0214569	0.00311859	2e-11		-0.032748	0.0071586	7.1e-05		-0.023258	0.00285907	4.12581e-16	0.148172
rs3213250	XRCC1	Locus334	Round0	19	44078228	ATTATT/A	0.26219		0.0195897	0.00358305	1.5e-08		0.0241059	0.00817368	0.0034		0.0203177	0.0032816	5.9633e-10	0.612826
rs36013629	RCN3	Locus335	Round0	19	50042867	T/TG	0.20094		0.0235562	0.00396327	8.4e-10		0.0182442	0.00897803	0.093		0.0226899	0.00362571	3.89832e-10	0.588319
rs67795913	TNNT1	Locus336	Round0	19	55653297	A/C	0.18883		-0.0247484	0.00430874	2.5e-09		-0.0100658	0.00985811	0.29		-0.0223934	0.0039481	1.41186e-08	0.172338
rs7264113	RNF24,SMOX	Locus337	Round0	20	4090802	G/A	0.11123		0.0405197	0.00507789	5.9e-17		0.0277531	0.0114202	0.021		0.0384123	0.0046399	1.24526e-16	0.307031
rs1000972	CASC20,BMP2	Locus338	Round0	20	6621717	T/A	0.07956		-0.045854	0.00570996	9.4e-18		-0.0537096	0.0133965	4e-05		-0.0470617	0.00525273	3.2621e-19	0.589586
rs74564651	CASC20,BMP2	Locus338	Round1	20	6673624	C/T	0.105281		0.0394952	0.00543907	2.1e-13		0.0588679	0.0124399	1.3e-06		0.0426043	0.00498354	1.24163e-17	0.153615
NA	NA	Locus339	Round0	20	8521304	C/<INS:ME:ALU>	0.1473		-0.0367064	0.00465212	1.6e-16		-0.0344333	0.0106527	0.0011		-0.0363423	0.00426331	1.5356e-17	0.844963
rs13734	RRBP1	Locus340	Round0	20	17594729	G/A	0.48724		-0.0183068	0.00311602	9.3e-10		-0.0105419	0.00716	0.18		-0.0170703	0.00285717	2.30726e-09	0.32003
rs6075733	RALGAPA2,KIZ	Locus341	Round1	20	20856254	T/C	0.252085		-0.0216532	0.00359474	7.5e-11		-0.00552269	0.00825891	0.57		-0.019084	0.00329606	7.04042e-09	0.0733217
rs398121251	KIZ	Locus341	Round0	20	21223946	G/GA	0.47786		-0.0275736	0.00312967	2.8e-19		-0.0174037	0.00718321	0.0089		-0.0259511	0.00286917	1.49944e-19	0.194306
rs17861031	PAX1	Locus341	Round2	20	21687344	G/A	0.158222		-0.0243634	0.00436659	3.5e-09		-0.0362919	0.0100555	0.00033		-0.0262559	0.00400525	5.5503e-11	0.27655
rs199766	LINC01427,LOC284788	Locus341	Round3	20	22375755	T/A	0.412212		0.0168774	0.00319926	3.3e-08		0.00906775	0.00735253	0.18		0.0156342	0.00293358	9.8548e-08	0.330074
rs34467919	C20orf203,COMMD7	Locus342	Round3	20	31272928	T/C	0.286158		-0.021497	0.00348349	7e-11		-0.00312658	0.00795502	0.83		-0.0185412	0.00319096	6.22733e-09	0.0343993
rs3213180	E2F1	Locus342	Round2	20	32263624	G/C	0.278885		-0.0235826	0.00350408	9.8e-11		-0.0215528	0.00816154	0.0036		-0.0232667	0.00321986	4.97468e-13	0.819234
rs143383	GDF5	Locus342	Round0	20	34025983	A/G	0.22522		0.062648	0.00371413	5.4e-67		0.0692281	0.00862524	9.7e-16		0.0636773	0.0034113	9.26029e-78	0.483498
rs6073782	RPN2,GHRH	Locus342	Round1	20	35871134	A/C	0.410324		0.0271123	0.00316968	4.2e-17		0.0369376	0.00728715	7.6e-06		0.0286755	0.00290662	5.87002e-23	0.216308
rs2235363	ZHX3	Locus343	Round0	20	39807769	G/A	0.46795		-0.0181819	0.00314232	1.2e-10		-0.0162446	0.00720413	0.064		-0.0178722	0.00288025	5.46633e-10	0.805305
rs11537645	UBE2C	Locus344	Round0	20	44441403	C/G	0.11317		-0.0307142	0.00493012	4.3e-10		-0.0343323	0.0112143	0.002		-0.0313002	0.00451323	4.05612e-12	0.767726
rs238164	DDX27	Locus345	Round0	20	47844341	A/G	0.09192		0.0297039	0.00543104	1.4e-08		0.0301684	0.0121199	0.017		0.0297816	0.00495618	1.86701e-09	0.9721
rs142530265	GNAS-AS1	Locus346	Round1	20	57406379	C/CT	0.0791353		-0.0578515	0.00605213	2.1e-21		-0.0181947	0.014008	0.29		-0.0516134	0.00555577	1.5421e-20	0.00935429
rs58744877	GNAS	Locus346	Round0	20	57432606	T/A	0.10626		-0.0634041	0.00519807	2.1e-35		-0.0540317	0.012042	2.4e-05		-0.061932	0.00477242	1.65104e-38	0.47487
rs2249350	ADAMTS5	Locus347	Round0	21	28322506	C/A	0.38134		0.017996	0.00327006	3.1e-08		0.0246094	0.00749297	0.0024		0.0190541	0.00299708	2.05005e-10	0.418553
rs11911974	ITSN1	Locus348	Round0	21	35243694	A/G	0.47427		-0.0178399	0.00313149	7.5e-09		-0.00766076	0.00719553	0.18		-0.016219	0.00287136	1.61815e-08	0.194585
rs7282733	LINC00310,KCNE2	Locus348	Round1	21	35708580	C/T	0.416276		0.0187029	0.003208	4.8e-08		0.0166731	0.00734721	0.018		0.0183779	0.00293997	4.07726e-10	0.800124
rs113382956	MORC3,CHAF1B	Locus349	Round0	21	37750829	T/C	0.49232		-0.0202117	0.00342651	2.6e-09		-0.00950983	0.00781953	0.13		-0.0184878	0.00313842	3.84339e-09	0.21001
rs140708629	KCNJ15,LINC01423	Locus350	Round0	21	39689979	T/TAAG	0.34226		-0.0292333	0.00345162	1.1e-17		-0.0233199	0.00791162	0.00053		-0.0282878	0.00316365	3.83967e-19	0.493297
rs34705151	PSMG1	Locus350	Round1	21	40553344	G/A	0.395583		-0.0199412	0.00319252	3.1e-10		-0.0128915	0.00732031	0.092		-0.0188146	0.00292633	1.28092e-10	0.377378
rs184395229	COL6A2	Locus351	Round0	21	47549363	G/C	0.01338		-0.0803251	0.0158031	4.9e-08		-0.122752	0.0367186	0.00072		-0.0869557	0.0145158	2.09304e-09	0.288536
rs145952310	ZNF70	Locus352	Round0	22	24087185	T/C	0.02924		-0.0590059	0.00924471	3.2e-10		0.00684513	0.0219803	0.75		-0.049108	0.00852166	8.2766e-09	0.005752
rs5753566	PATZ1	Locus355	Round1	22	31735212	A/G	0.449834		-0.0188392	0.0031458	1.6e-09		-0.00135503	0.00719128	0.84		-0.0160308	0.0028821	2.66393e-08	0.025914
rs114134839	SYN3	Locus353	Round0	22	33058602	G/A	0.29249		-0.0430332	0.00349344	1.3e-36		-0.04947	0.00802872	1.2e-09		-0.0440579	0.00320334	4.83609e-43	0.462251
rs11450220	MAFF	Locus354	Round0	22	38607534	T/TG	0.35355		-0.0164969	0.00329307	4.7e-08		-0.0229787	0.00749381	0.0024		-0.017546	0.00301482	5.88782e-09	0.428437
rs5766632	UPK3A,FAM118A	Locus354	Round1	22	45696695	G/A	0.45636		0.0225806	0.00317368	7.2e-14		0.0198461	0.00728157	0.015		0.0221441	0.00290935	2.71254e-14	0.730651
rs58280444	MIRLET7BHG	Locus355	Round0	22	46483917	G/A	0.10795		0.0572145	0.00533426	5.9e-27		0.0369758	0.0112601	0.0016		0.053505	0.00482069	1.26792e-28	0.104305
rs7058676	FAAH2	Locus356	Round0	X	57348523	C/T	0.297265		-0.0337505	0.00315774	1.16e-26		-0.0278641	0.00773668	0.000316312		-0.03291	0.0029236	2.14729e-29	0.481167
rs4844299	BCYRN1	Locus357	Round0	X	70854274	T/C	0.447262		0.017445	0.0029325	2.7e-09		0.00499975	0.00708025	0.480092		0.0156227	0.00270931	8.10262e-09	0.104384
rs5938929	MIR325,FGF16	Locus358	Round0	X	76436875	G/C	0.272113		-0.0410057	0.00325741	2.44e-36		-0.0418552	0.00782399	8.81e-08		-0.0411312	0.00300719	1.38143e-42	0.920158
rs12837147	ATP7A	Locus358	Round1	X	77169575	C/T	0.431		-0.0302242	0.00290514	2.38e-25		-0.0337196	0.00708461	1.94e-06		-0.0307274	0.00268793	2.9061e-30	0.648041
rs140498234	MUM1L1,CXorf57	Locus359	Round0	X	105477754	T/C	0.0248086		0.0675189	0.0102213	3.96e-11		0.0129159	0.0260346	0.619819		0.0602266	0.0095143	2.44991e-10	0.0509075
rs3848873	SLC25A43,SLC25A5-AS1	Locus360	Round0	X	118594422	T/C	0.416118		0.0243704	0.00290188	4.54e-17		0.0350045	0.00692476	4.3e-07		0.0259589	0.00267638	3.03758e-22	0.156676
rs148300465	RAB33A,ZNF280C	Locus361	Round0	X	129325425	T/C	0.063291		0.0469157	0.00670455	2.6e-12		0.0472338	0.0154724	0.00226736		0.0469659	0.00615182	2.26743e-14	0.984948
rs7065171	LINC00629	Locus362	Round0	X	133683590	C/G	0.216952		0.0274576	0.00373208	1.88e-13		0.0208468	0.00892814	0.0195461		0.0264743	0.00344334	1.48818e-14	0.4945
rs426349	LOC389895,SOX3	Locus363	Round0	X	139282091	C/T	0.497077		0.0225859	0.00330375	8.12e-12		0.0229539	0.00791624	0.00373652		0.0226405	0.00304889	1.12076e-13	0.965789
aChromosomes and positions are based on Build37 (hg19).
bWe used BOLT-LMM for autosomes, and mach2qtl for X chromosome, respectively.
MAF, minor allele frequency.
