# Supplementary material for: Characterizing rare and low-frequency height-associated variants in the Japanese population
Source: Nat Commun. 2019 Sep 27;10:4393. doi: 10.1038/s41467-019-12276-5 (PMC6764965; doi:10.1038/s41467-019-12276-5)
Supplement: Supplementary file 9 — Supplementary Data 7 [file 41467_2019_12276_MOESM9_ESM.xlsx]

## Sheet: Supplementary Data 7
Supplementary Data 7. Nonsynonymous variants in LD with height associated variants.
rsID	CHRa	POSa	REF/ALT	Lead variant of the locus				refGene				EAS specific		ALT frequency in 1000G (2014)					ALT freq in Exac
				Chr:posa	Replication status	r2		Gene	Function	Amino acid change				EAS	EUR	AFR	AMR		AFR	AMR	EAS	FIN	NFE	OTH	SAS
rs3170740	1	17312743	C/T	1:17312743	Bonferroni level	1		ATP13A2	nonsynonymous SNV	ATP13A2:NM_001141974:exon27:c.G3214A:p.A1072T		NO		0.246	0.5099	0.1445	0.4553		0.2451	0.5477	0.3343	0.5603	0.5549	0.5181	0.4875
rs3014246	1	46086077	C/T	1:46089225	Nominal	0.945586		CCDC17	nonsynonymous SNV	CCDC17:NM_001114938:exon13:c.G1739A:p.S580N		NO		0.6925	0.7207	0.7292	0.6542		0.75	0.6668	0.6771	0.7828	0.7159	0.7254	0.6696
rs28375469	1	46195375	T/C	1:46089225	Nominal	0.988881		IPP	nonsynonymous SNV	IPP:NM_001145349:exon4:c.A791G:p.K264R		NO		0.3135	0.2833	0.2504	0.3473		0.2406	0.338	0.3433	0.2617	0.2933	0.2958	0.3603
rs78469326	1	47904000	G/A	1:47902817	Nominal	0.99705		FOXD2	nonsynonymous SNV	FOXD2:NM_004474:exon1:c.G193A:p.A65T		NO		0.1796	0.0755	0.0696	0.0562		0.1471	.	0.6667	.	0.2778	.	0.1667
rs11588753	1	146714427	G/C	1:146813358	Nominal	0.917555		CHD1L	nonsynonymous SNV	CHD1L:NM_001256338:exon1:c.G74C:p.R25P		NO		0.131	0.1133	0.062	0.1383		0.1147	0.2975	0.2971	0.2971	0.1814	0.2333	0.2784
rs2275249	1	146759320	C/G	1:146813358	Nominal	0.922674		CHD1L	nonsynonymous SNV	CHD1L:NM_001256338:exon13:c.C1616G:p.S539C		NO		0.127	0.1143	0.0174	0.1383		0.0295	0.1285	0.1664	0.1305	0.0926	0.1043	0.1446
rs146128753	1	153750682	G/A	1:153750682	Not replicated	1		SLC27A3	nonsynonymous SNV	SLC27A3:NM_024330:exon5:c.G1348A:p.G450R		NO		0.0139	0.001	0.0008	.		0.0005	0.0003	0.0166	0	0.0001	0	0.0007
rs13306731	1	179320578	A/G	1:179339262	Nominal	0.973967		SOAT1	nonsynonymous SNV	SOAT1:NM_001252511:exon14:c.A1403G:p.Q468R		NO		0.3016	0.0736	0.0053	0.1499		0.0144	0.1845	0.3361	0.0956	0.0709	0.0872	0.1484
rs20563	1	183085755	A/G	1:183024469	Not replicated	0.972809		LAMC1	nonsynonymous SNV	LAMC1:NM_002293:exon7:c.A1372G:p.I458V		NO		0.628	0.5636	0.3321	0.6254		0.364	0.6881	0.6295	0.5977	0.5535	0.5969	0.6584
rs20558	1	183094547	T/C	1:183024469	Not replicated	0.970639		LAMC1	nonsynonymous SNV	LAMC1:NM_002293:exon15:c.T2663C:p.L888P		NO		0.628	0.5636	0.3321	0.6254		0.3638	0.6878	0.6287	0.5977	0.5534	0.5969	0.6583
rs11676272	2	25141538	A/G	2:25150758	Nominal	0.845503		ADCY3	nonsynonymous SNV	ADCY3:NM_004036:exon1:c.T319C:p.S107P		NO		0.4286	0.4642	0.913	0.3876		0.8526	0.308	0.4337	0.417	0.4634	0.4603	0.4813
rs1260326	2	27730940	T/C	2:27730940	Nominal	1		GCKR	nonsynonymous SNV	GCKR:NM_001486:exon15:c.T1337C:p.L446P		NO		0.5188	0.5895	0.9062	0.6383		0.8646	0.6786	0.5061	0.6545	0.5892	0.6578	0.7605
rs2286965	2	72360160	C/T	2:72360160	Nominal	1		CYP26B1	nonsynonymous SNV	CYP26B1:NM_001277742:exon4:c.G913A:p.E305K		YES		0.0238	.	.	.		0.0001	0	0.0271	0	0.0001	0.0011	0.0004
rs2241057	2	72361960	A/G	2:72359312	Nominal	0.949278		CYP26B1	nonsynonymous SNV	CYP26B1:NM_001277742:exon3:c.T566C:p.L189S		NO		0.0754	0.165	0.2897	0.2104		0.2939	0.3308	0.0705	0.1386	0.1492	0.1837	0.0896
rs560855336	2	97482681	C/G	2:97523885	Nominal	0.90014		CNNM3	nonsynonymous SNV	CNNM3:NM_017623:exon1:c.C667G:p.P223A		NO		0.0288	0.005	0.0098	.		0.25	0	0.0714	.	0.0814	0.0833	0.0609
rs59900519	2	135988127	T/A	2:136376515	Nominal	0.931413		ZRANB3	nonsynonymous SNV	ZRANB3:NM_001286568:exon13:c.A1910T:p.E637V		NO		0.2173	0.1312	0.3601	0.268		0.3584	0.2574	0.2139	0.0754	0.1055	0.1617	0.3342
rs935615	2	135988416	C/T	2:136376515	Nominal	0.931413		ZRANB3	nonsynonymous SNV	ZRANB3:NM_001286568:exon13:c.G1621A:p.E541K		NO		0.2173	0.1312	0.3306	0.2651		0.3362	0.2565	0.2146	0.0754	0.1069	0.1603	0.306
rs201104642	2	219894893	T/A	2:219894893	Nominal	1		CCDC108	nonsynonymous SNV	CCDC108:NM_001278296:exon9:c.A1004T:p.E335V		YES		0.002	.	.	.		0	8.642e-05	0.0035	0	0	0.0011	0
rs200216644	2	219919943	C/T	2:219919943	Nominal	1		IHH	nonsynonymous SNV	IHH:NM_002181:exon3:c.G1222A:p.G408R		YES		0.001	.	.	.		0	0.0018	0.0026	0	0	0	0.0002
rs4434138	3	52556890	A/G	3:52557038	Nominal	0.98776		STAB1	nonsynonymous SNV	STAB1:NM_015136:exon62:c.A6844G:p.I2282V		NO		0.4385	0.4732	0.1528	0.4957		0.1858	0.5742	0.4385	0.4862	0.4776	0.4631	0.2562
rs2289247	3	52727257	G/A	3:52557038	Nominal	0.810625		GNL3	nonsynonymous SNV	GNL3:NM_014366:exon11:c.G1099A:p.V367M		NO		0.4276	0.4294	0.5575	0.513		0.5269	0.5662	0.4299	0.4049	0.4331	0.4283	0.2654
rs6617	3	52740182	C/G	3:52557038	Nominal	0.813991		SPCS1	nonsynonymous SNV	SPCS1:NM_014041:exon1:c.C121G:p.P41A		NO		0.4286	0.4304	0.5575	0.5144		0.5845	0.5372	0.4865	0.4471	0.4969	0.4888	0.2849
rs1029871	3	52797634	G/C	3:52557038	Nominal	0.817652		NEK4	nonsynonymous SNV	NEK4:NM_001193533:exon4:c.C406G:p.P136A		NO		0.4246	0.4175	0.1278	0.4553		0.1521	0.5388	0.4286	0.3954	0.4093	0.3932	0.2045
rs148051196	3	145794588	T/C	3:145794588	Nominal	1		PLOD2	nonsynonymous SNV	PLOD2:NM_000935:exon14:c.A1595G:p.Q532R		YES		0.003	.	.	.		0	0	0.0014	0	0	0	0
rs1055153	3	149374873	G/T	3:149375592	Nominal	1		WWTR1	nonsynonymous SNV	WWTR1:NM_001168280:exon2:c.C221A:p.P74Q		NO		0.1478	0.0666	0.0582	0.0418		0.0867	0.0519	0.1626	0.1148	0.1154	0.1007	0.0847
rs7652177	3	171969077	C/G	3:171999283	Bonferroni level	0.832412		FNDC3B	nonsynonymous SNV	FNDC3B:NM_001135095:exon6:c.C536G:p.T179S		NO		0.5536	0.5169	0.9228	0.5634		0.8617	0.5385	0.5061	0.5307	0.5057	0.531	0.5782
rs3796529	4	57797414	C/T	4:57798189	Bonferroni level	0.965883		REST	nonsynonymous SNV	REST:NM_001193508:exon4:c.C2390T:p.P797L		NO		0.377	0.1849	0.2738	0.2248		0.2538	0.2268	0.4042	0.2289	0.1946	0.2081	0.2346
rs6180	5	42719239	A/C	5:42731772	Nominal	1		GHR	nonsynonymous SNV	GHR:NM_001242460:exon8:c.A1564C:p.I522L		NO		0.5694	0.4185	0.379	0.4006		0.3888	0.3247	0.5955	0.3683	0.4533	0.4742	0.4694
rs154001	5	127685135	C/T	5:127685135	Not replicated	1		FBN2	nonsynonymous SNV	FBN2:NM_001999:exon23:c.G2893A:p.V965I		NO		0.9167	0.67	0.5991	0.7565		0.6221	0.8277	0.9366	0.7146	0.6911	0.7196	0.7366
rs3776096	5	140530529	G/A	5:140564263	Nominal	0.998068		PCDHB6	nonsynonymous SNV	PCDHB6:NM_018939:exon1:c.G691A:p.V231I		NO		0.5298	0.2416	0.0129	0.3141		0.0418	0.3785	0.4966	0.2265	0.237	0.2583	0.3346
rs55834559	5	140531592	C/T	5:140564263	Nominal	0.994197		PCDHB6	nonsynonymous SNV	PCDHB6:NM_018939:exon1:c.C1754T:p.T585I		NO		0.5308	0.2416	0.0136	0.3141		0.0443	0.3802	0.4971	0.2258	0.2373	0.2589	0.3346
rs1811237	5	140554481	G/T	5:140564263	Nominal	0.996142		PCDHB7	nonsynonymous SNV	PCDHB7:NM_018940:exon1:c.G2065T:p.V689L		NO		0.5278	0.2465	0.2504	0.3516		0.238	0.388	0.4924	0.2451	0.2426	0.2727	0.3275
rs17844646	5	140563579	C/T	5:140564263	Nominal	0.961349		PCDHB16	nonsynonymous SNV	PCDHB16:NM_020957:exon1:c.C1445T:p.T482I		NO		0.5308	0.2376	0.0129	0.3069		0.0417	0.3753	0.5025	0.2167	0.2273	0.2472	0.3213
rs17844664	5	140564048	G/C	5:140564263	Nominal	0.990436		PCDHB16	nonsynonymous SNV	PCDHB16:NM_020957:exon1:c.G1914C:p.Q638H		NO		0.5308	0.2306	0.0129	0.3012		0.0408	0.3569	0.4757	0.2114	0.219	0.2429	0.3179
rs13176519	5	140564088	C/T	5:140564263	Nominal	0.998068		PCDHB16	nonsynonymous SNV	PCDHB16:NM_020957:exon1:c.C1954T:p.R652C		NO		0.5298	0.2306	0.0484	0.3055		0.0644	0.3752	0.4969	0.217	0.2254	0.2482	0.3201
rs17844666	5	140564263	C/T	5:140564263	Nominal	1		PCDHB16	nonsynonymous SNV	PCDHB16:NM_020957:exon1:c.C2129T:p.A710V		NO		0.5288	0.2306	0.0477	0.3055		0.0613	0.3748	0.4971	0.2158	0.2245	0.2455	0.3183
rs799833	5	140581220	C/A	5:140564263	Nominal	0.988485		PCDHB11	nonsynonymous SNV	PCDHB11:NM_018931:exon1:c.C1873A:p.R625S		NO		0.5278	0.2296	0.0136	0.2997		0.0569	0.4408	0.5322	0.2924	0.2696	0.2804	0.3411
rs618506	5	140626566	A/C	5:140564263	Nominal	0.941759		PCDHB15	nonsynonymous SNV	PCDHB15:NM_018935:exon1:c.A1420C:p.S474R		NO		0.5258	0.2316	0.0113	0.2911		0.0404	0.3715	0.4941	0.2331	0.2273	0.2461	0.2972
rs1966265	5	176516631	G/A	5:176516631	Nominal	1		FGFR4	nonsynonymous SNV	FGFR4:NM_022963:exon1:c.G28A:p.V10I		NO		0.5069	0.1799	0.0182	0.3184		0.055	0.3238	0.5234	0.2441	0.2232	0.22	0.2192
rs351855	5	176520243	G/A	5:176516631	Nominal	0.941896		FGFR4	nonsynonymous SNV	FGFR4:NM_002011:exon9:c.G1162A:p.G388R		NO		0.4633	0.2942	0.1097	0.3098		0.1323	0.4337	0.4495	0.3358	0.3029	0.3112	0.358
rs3733875	5	176637240	G/T	5:176653520	Nominal	0.911813		NSD1	nonsynonymous SNV	NSD1:NM_022455:exon5:c.G1840T:p.V614L		NO		0.5119	0.1193	0.0749	0.2147		0.0763	0.2505	0.5123	0.1839	0.1226	0.1569	0.2251
rs28932178	5	176637576	T/C	5:176653520	Nominal	0.913529		NSD1	nonsynonymous SNV	NSD1:NM_022455:exon5:c.T2176C:p.S726P		NO		0.5119	0.1441	0.1059	0.2233		0.1053	0.2585	0.5125	0.2128	0.1479	0.1806	0.2519
rs9379084	6	7231843	G/A	6:7231843	Bonferroni level	1		RREB1	nonsynonymous SNV	RREB1:NM_001003698:exon10:c.G3511A:p.D1171N		NO		0.1587	0.1322	0.0061	0.111		0.0253	0.06	0.1358	0.1132	0.1187	0.1023	0.1163
rs111588693	6	7727271	G/A	6:7702659	Bonferroni level	0.858077		BMP6	nonsynonymous SNV	BMP6:NM_001718:exon1:c.G83A:p.R28Q		NO		0.2371	0.4523	0.2035	0.317		0.5	.	.	.	0.6667	.	.
rs7766641	6	26184102	G/A	6:26207175	Bonferroni level	1		HIST1H2BE	nonsynonymous SNV	HIST1H2BE:NM_003523:exon1:c.G79A:p.G27S		NO		0.7579	0.2833	0.0204	0.3732		0.0532	0.3761	0.7435	0.4379	0.2924	0.3502	0.3929
rs2242416	6	43273604	A/G	6:43276390	Not replicated	0.966501		CRIP3	nonsynonymous SNV	CRIP3:NM_206922:exon8:c.T563C:p.I188T		NO		0.621	0.5765	0.0719	0.4035		0.1414	0.3727	0.6822	0.6482	0.5923	0.5631	0.5189
rs798488	7	2802522	T/C	7:2758982	Bonferroni level	0.925323		GNA12	nonsynonymous SNV	GNA12:NM_001282440:exon1:c.A1G:p.M1V		NO		0.2232	0.2893	0.1823	0.2723		0.2121	0.3171	0.2159	0.4	0.2977	0.1875	0.25
rs2644275	7	2854010	G/A	7:2758982	Bonferroni level	0.865055		GNA12	nonsynonymous SNV	GNA12:NM_001282441:exon2:c.C68T:p.T23I		NO		0.2321	0.3986	0.3434	0.4741		0.3506	0.532	0.2125	0.4588	0.4293	0.377	0.2943
rs116907627	7	12610578	C/T	7:12610578	Not replicated	1		SCIN	stopgain	SCIN:NM_001112706:exon1:c.C166T:p.R56X		NO		0.0288	0.001	.	.		0	0	0.0121	0.0016	0.0004	0.0103	0.0018
rs17847676	7	45954540	C/T	7:45954540	Nominal	1		IGFBP3	nonsynonymous SNV	IGFBP3:NM_000598:exon4:c.G755A:p.R252H		YES		0.001	.	.	.		0	0	0.0015	0	4.513e-05	0	0
rs56833874	7	99662512	TAGT/-	7:99625796	Not replicated	0.803992		ZNF3	frameshift deletion	ZNF3:NM_017715:exon6:c.292_295del:p.T98fs		NO		0.4067	0.2763	0.1573	0.232		0.1862	0.2077	0.3877	0.3155	0.2742	0.2456	0.2911
rs117494579	8	19363306	G/A	8:19363306	Nominal	1		CSGALNACT1	nonsynonymous SNV	CSGALNACT1:NM_001130518:exon4:c.C40T:p.R14W		YES		0.0347	.	.	.		0.0003	0.0003	0.0309	0	6.054e-05	0.0022	0.0004
rs35883156	8	57078933	G/T	8:57138676	Bonferroni level	0.867569		PLAG1	nonsynonymous SNV	PLAG1:NM_001114635:exon3:c.C1126A:p.P376T		NO		0.0893	0.1928	0.0144	0.1441		0.0316	0.0946	0.0781	0.1473	0.1886	0.1777	0.1464
rs4144738	8	130760850	A/G	8:130720646	Nominal	0.807868		GSDMC	nonsynonymous SNV	GSDMC:NM_031415:exon14:c.T1424C:p.M475T		NO		0.744	0.4702	0.9402	0.6427		0.8917	0.6717	0.7467	0.3885	0.4575	0.4978	0.5883
rs11136336	8	145007187	G/A	8:145008443	Not replicated	0.958581		PLEC	nonsynonymous SNV	PLEC:NM_201378:exon14:c.C1469T:p.A490V		NO		0.1399	0.4066	0.0605	0.2867		0.1189	0.2699	0.188	0.4465	0.4276	0.4073	0.3649
rs202237966	9	5089770	G/A	9:5089770	Not replicated	1		JAK2	nonsynonymous SNV	JAK2:NM_004972:exon20:c.G2668A:p.E890K		YES		0.001	.	.	.		0	0	0.0003	0	0	0	0
rs17723637	9	109687403	A/G	9:109685461	Nominal	0.982913		ZNF462	nonsynonymous SNV	ZNF462:NM_021224:exon3:c.A1210G:p.M404V		NO		0.0804	0.167	0.0726	0.0994		0.0856	0.0707	0.0955	0.1488	0.152	0.1267	0.1845
rs3814541	9	109689752	C/T	9:109685461	Nominal	1		ZNF462	nonsynonymous SNV	ZNF462:NM_021224:exon3:c.C3559T:p.P1187S		NO		0.0794	0.162	0.0151	0.0908		0.0307	0.0688	0.093	0.1477	0.1516	0.122	0.1841
rs7021366	9	111727670	C/G	9:111664178	Nominal	0.988332		CTNNAL1	nonsynonymous SNV	CTNNAL1:NM_001286974:exon11:c.G1579C:p.E527Q		NO		0.3155	0.2694	0.0166	0.3199		0.0517	0.29	0.3054	0.2871	0.2831	0.2638	0.2459
rs1051474	9	111881856	T/C	9:111664178	Nominal	0.882695		TMEM245	nonsynonymous SNV	TMEM245:NM_032012:exon1:c.A338G:p.H113R		NO		0.2937	0.2793	0.0174	0.3256		0.0917	0.4534	0.4086	0.536	0.4003	0.3235	0.2252
rs12001627	9	111882167	G/C	9:111664178	Nominal	0.882695		TMEM245	nonsynonymous SNV	TMEM245:NM_032012:exon1:c.C27G:p.D9E		NO		0.2937	0.4543	0.3124	0.4222		0.325	0.3684	0.2972	0.5741	0.5552	0.6364	0.3986
rs2230469	10	22839628	T/C	10:22847893	Nominal	0.894916		PIP4K2A	nonsynonymous SNV	PIP4K2A:NM_005028:exon7:c.A752G:p.N251S		NO		0.3839	0.3131	0.0696	0.134		0.0954	0.1367	0.4196	0.3089	0.3167	0.2605	0.1872
rs11000217	10	73964243	G/C	10:73991472	Nominal	0.956824		ASCC1	stopgain	ASCC1:NM_001198799:exon4:c.C233G:p.S78X		NO		0.123	0.0089	0.2784	0.0259		0.2461	0.035	0.1405	0.0043	0.0103	0.0194	0.0692
rs11558719	10	73972957	C/T	10:73991472	Nominal	0.956824		ASCC1	nonsynonymous SNV	ASCC1:NM_001198798:exon2:c.G100A:p.D34N		NO		0.123	0.0089	0.2648	0.0245		0.2297	0.0142	0.1377	0.0058	0.0109	0.0287	0.0684
rs10770125	11	2169014	A/G	11:2186335	Bonferroni level	0.81343		INS-IGF2	nonsynonymous SNV	INS-IGF2:NM_001042376:exon4:c.T431C:p.L144P		NO		0.3958	0.4563	0.1233	0.5778		0.1935	0.6039	0.4311	0.575	0.4881	0.5156	0.3075
rs10743108	11	9537904	G/C	11:9537416	Nominal	0.975179		ZNF143	nonsynonymous SNV	ZNF143:NM_001282657:exon13:c.G1588C:p.E530Q		NO		0.7788	0.9732	0.9864	0.8617		0.9799	0.7632	0.7481	0.9492	0.9752	0.9409	0.8844
rs149580940	11	27016411	A/G	11:27016411	Nominal	1		FIBIN	nonsynonymous SNV	FIBIN:NM_203371:exon1:c.A338G:p.E113G		YES		0.0228	.	.	.		0	0.0005	0.0302	0.0003	0.0004	0.0012	0.0011
rs17150243	11	56019925	T/G	11:55601016	Not replicated	0.933009		OR5T3	nonsynonymous SNV	OR5T3:NM_001004747:exon1:c.T250G:p.W84G		NO		0.0992	.	0.0008	0.0533		0.0031	0.1815	0.1362	0.0085	0.0013	0.0166	0.005
rs143532828	12	2973887	C/A	12:2973887	Not replicated	1		FOXM1	nonsynonymous SNV	FOXM1:NM_001243088:exon6:c.G1007T:p.R336L		YES		0.004	.	.	.		0	0	0.0037	0	0	0	0
rs199673881	12	53722361	G/A	12:53722361	Nominal	1		SP7	nonsynonymous SNV	SP7:NM_152860:exon2:c.C865T:p.R289W		YES		0.003	.	.	.		0	0	0.0034	0	4.766e-05	0	0
rs2277339	12	57146069	T/G	12:57146069	Not replicated	1		PRIM1	nonsynonymous SNV	PRIM1:NM_000946:exon1:c.A14C:p.D5A		NO		0.2063	0.1113	0.1989	0.1268		0.2613	0.2182	0.2905	0.166	0.1647	0.2	0.1192
rs671	12	112241766	G/A	12:112241766	Nominal	1		ALDH2	nonsynonymous SNV	ALDH2:NM_001204889:exon11:c.G1369A:p.E457K		NO		0.1736	.	0.0015	0.0029		0.0001	0.0011	0.266	0	6.2e-05	0.0045	0.0002
rs2291256	12	133393323	C/T	12:133419838	Not replicated	0.971725		GOLGA3	nonsynonymous SNV	GOLGA3:NM_001172557:exon3:c.G209A:p.G70E		NO		0.129	0.0696	.	0.0634		0.012	0.0399	0.134	0.0505	0.0844	0.0569	0.0506
rs33912345	14	60976537	C/A	14:61108825	Bonferroni level	0.933959		SIX6	nonsynonymous SNV	SIX6:NM_007374:exon1:c.C421A:p.H141N		NO		0.2133	0.5974	0.0318	0.6599		0.1105	0.6915	0.2285	0.7299	0.5843	0.5717	0.4264
rs1051340	14	92441066	C/T	14:92435065	Bonferroni level	0.966362		TRIP11	nonsynonymous SNV	TRIP11:NM_004239:exon19:c.G5479A:p.G1827S		NO		0.3065	0.3131	0.2095	0.1643		0.2228	0.1821	0.339	0.3379	0.3394	0.3217	0.349
rs2273607	14	101198426	G/A	14:101196269	Nominal	0.907728		DLK1	nonsynonymous SNV	DLK1:NM_003836:exon4:c.G310A:p.V104M		NO		0.0556	0.002	.	0.0058		9.623e-05	0.0125	0.0711	0.0189	0.0018	0.0132	0.0028
rs2306331	15	51217361	T/C	15:51341867	Bonferroni level	0.914901		AP4E1	nonsynonymous SNV	AP4E1:NM_001252127:exon5:c.T262C:p.C88R		NO		0.625	0.4662	0.379	0.389		0.4007	0.3189	0.5757	0.4347	0.4525	0.4427	0.3945
rs200432446	15	85657252	T/C	15:85574143	Bonferroni level	1		PDE8A	nonsynonymous SNV	PDE8A:NM_173454:exon13:c.T1196C:p.V399A		YES		0.003	.	.	.		0	0	0.0017	0	0	0	0.0003
rs4932439	15	89401109	A/G	15:89387904	Nominal	0.814081		ACAN	nonsynonymous SNV	ACAN:NM_001135:exon12:c.A5293G:p.I1765V		NO		0.494	0.8101	0.9909	0.6527		0.9637	0.4848	0.4607	0.7225	0.8228	0.7533	0.7462
rs2573652	15	100514614	T/C	15:100514614	Nominal	1		ADAMTS17	nonsynonymous SNV	ADAMTS17:NM_139057:exon22:c.A3281G:p.N1094S		NO		0.5575	0.665	0.8374	0.5692		0.8123	0.5388	0.5611	0.7462	0.6634	0.6542	0.6655
rs145482150	15	100533312	C/T	15:100533312	Bonferroni level	1		ADAMTS17	nonsynonymous SNV	ADAMTS17:NM_139057:exon20:c.G2890A:p.E964K		YES		0.001	.	.	.		0.0003	0	0.0009	0.0008	0.0001	0	0.0001
rs1135999	16	15131962	A/G	16:15132908	Nominal	0.98681		NTAN1	nonsynonymous SNV	NTAN1:NM_001270767:exon8:c.T544C:p.S182P		NO		0.37	0.3072	0.1838	0.5331		0.2187	0.5569	0.408	0.3324	0.303	0.3447	0.3884
rs1136001	16	15131974	G/T	16:15132908	Nominal	0.98493		NTAN1	nonsynonymous SNV	NTAN1:NM_001270767:exon8:c.C532A:p.H178N		NO		0.3661	0.3072	0.1838	0.5331		0.2191	0.557	0.4073	0.3325	0.3029	0.3447	0.3878
rs1126464	16	89704365	G/C	16:89704365	Bonferroni level	1		DPEP1	nonsynonymous SNV	DPEP1:NM_001128141:exon10:c.G1051C:p.E351Q		NO		0.3562	0.2505	0.0772	0.3343		0.1179	0.4607	0.3527	0.3322	0.2465	0.2519	0.2361
rs57985356	17	7735063	T/G	17:7735063	Not replicated	1		DNAH2	nonsynonymous SNV	DNAH2:NM_020877:exon82:c.T12696G:p.F4232L		NO		0.2837	0.0626	0.0045	0.268		0.0203	0.2889	0.2455	0.0753	0.0835	0.1057	0.1852
rs62059713	17	7751050	C/T	17:7735063	Not replicated	0.967191		KDM6B	nonsynonymous SNV	KDM6B:NM_001080424:exon11:c.C1444T:p.P482S		NO		0.2748	0.1402	0.0083	0.2853		0.0286	0.2964	0.3571	0.3846	0.1767	0.1849	0.1863
rs377654044	17	7751859	CACCAC/-	17:7735063	Not replicated	0.952913		KDM6B	nonframeshift deletion	KDM6B:NM_001080424:exon11:c.2253_2258del:p.751_753del		NO		0.2827	0.0686	0.0068	0.255		0.0295	0.0163	0.0156	0.0168	0.0237	0.0203	0.023
rs12453250	17	7761512	C/A	17:7735063	Not replicated	0.939514		CYB5D1	nonsynonymous SNV	CYB5D1:NM_144607:exon1:c.C60A:p.F20L		NO		0.2728	0.0934	0.3472	0.2867		0.3061	0.3319	0.2366	0.1018	0.1122	0.1493	0.227
rs6561	17	25628820	T/C	17:25615547	Not replicated	0.927329		WSB1	nonsynonymous SNV	WSB1:NM_015626:exon2:c.T47C:p.L16S		NO		0.2609	0.3887	0.649	0.3718		0.6329	0.407	0.2718	0.3502	0.4225	0.4317	0.5159
rs1058808	17	37884037	C/G	17:37893484	Not replicated	0.909469		ERBB2	nonsynonymous SNV	ERBB2:NM_004448:exon27:c.C3508G:p.P1170A		NO		0.4018	0.673	0.1921	0.4784		0.2308	0.5699	0.3758	0.6763	0.6733	0.6637	0.691
rs2291725	17	47039132	T/C	17:47005588	Nominal	0.938844		GIP	nonsynonymous SNV	GIP:NM_004123:exon4:c.A307G:p.S103G		NO		0.6835	0.5497	0.0651	0.451		0.136	0.4498	0.7083	0.5186	0.528	0.5045	0.4916
rs201158957	17	48545926	C/A	17:48545926	Bonferroni level	1		CHAD	nonsynonymous SNV	CHAD:NM_001267:exon1:c.G249T:p.Q83H		YES		0.001	.	.	.		0	0	0.0003	0	0	0	0
rs9907379	17	59489893	T/C	17:59498052	Bonferroni level	0.944697		C17orf82	nonsynonymous SNV	C17orf82:NM_203425:exon1:c.T557C:p.L186P		NO		0.7004	0.8002	0.7769	0.6571		0.7756	0.6738	0.7363	0.8635	0.7999	0.7527	0.7184
rs201165777	17	61994853	C/T	17:61976011	Bonferroni level	0.954268		GH1	nonsynonymous SNV	GH1:NM_022560:exon4:c.G350A:p.G117D		YES		0.003	.	.	.		0	0	0.0015	0	0	0	0
rs9891146	17	65988049	T/C	17:65977132	Not replicated	0.843085		C17orf58	nonsynonymous SNV	C17orf58:NM_181655:exon3:c.A274G:p.I92V		NO		0.2659	0.7286	0.3094	0.6455		0.356	0.6239	0.2758	0.6796	0.7265	0.6365	0.6367
rs2288904	19	10742170	A/G	19:10742443	Bonferroni level	0.99598		SLC44A2	nonsynonymous SNV	SLC44A2:NM_001145056:exon7:c.A455G:p.Q152R		NO		0.7103	0.7644	0.9675	0.8516		0.9363	0.8883	0.6909	0.8227	0.7906	0.7753	0.7697
rs1042164	19	13264398	C/T	19:13264398	Not replicated	1		IER2	nonsynonymous SNV	IER2:NM_004907:exon2:c.C398T:p.A133V		NO		0.0129	0.175	0.0159	0.1124		0.0642	0.1286	0.0384	0.3979	0.2356	0.1667	0.0941
rs10853751	19	41903220	G/A	19:41930396	Bonferroni level	0.939385		EXOSC5	nonsynonymous SNV	EXOSC5:NM_020158:exon1:c.C14T:p.T5M		NO		0.4315	0.5875	0.8555	0.4798		0.8262	0.4629	0.4321	0.6531	0.5991	0.5947	0.5903
rs284662	19	41932275	T/C	19:41930396	Bonferroni level	0.94566		B3GNT8	nonsynonymous SNV	B3GNT8:NM_198540:exon3:c.A409G:p.S137G		NO		0.4335	0.5974	0.8646	0.4928		0.8371	0.4758	0.4376	0.6546	0.6145	0.5971	0.5938
rs1043413	19	41939297	C/G	19:41930396	Bonferroni level	0.93436		ATP5SL	nonsynonymous SNV	ATP5SL:NM_001167871:exon4:c.G395C:p.C132S		NO		0.5694	0.4095	0.5938	0.5504		0.5592	0.5503	0.5677	0.3465	0.3977	0.42	0.4061
rs2231940	19	41944237	T/C	19:41930396	Bonferroni level	0.891406		ATP5SL	nonsynonymous SNV	ATP5SL:NM_001167867:exon2:c.A119G:p.N40S		NO		0.5635	0.4066	0.1604	0.5144		0.1995	0.5341	0.5626	0.3463	0.4008	0.4073	0.404
rs1132274	20	17596155	C/A	20:17594729	Not replicated	0.825148		RRBP1	nonsynonymous SNV	RRBP1:NM_004587:exon23:c.G2672T:p.R891L		NO		0.5238	0.1342	0.0424	0.2305		0.067	0.2268	0.5114	0.1467	0.1566	0.2047	0.3314
rs4911494	20	33971914	C/T	20:34025983	Bonferroni level	0.906487		UQCC1	nonsynonymous SNV	UQCC1:NM_018244:exon3:c.G152A:p.R51Q		NO		0.7113	0.6203	0.3056	0.7104		0.3564	0.751	0.7076	0.5692	0.5994	0.5672	0.4391
rs224331	20	34022387	A/C	20:34025983	Bonferroni level	0.983827		GDF5	nonsynonymous SNV	GDF5:NM_000557:exon2:c.T826G:p.S276A		NO		0.2857	0.3539	0.466	0.2608		0.4588	0.2331	0.2941	0.4009	0.3677	0.3825	0.4612
rs11537645	20	44441403	C/G	20:44441403	Nominal	1		UBE2C	nonsynonymous SNV	UBE2C:NM_001281741:exon1:c.C69G:p.S23R		NO		0.1091	0.004	0.0008	0.0159		0.0075	0.0974	0.2018	0	0.0147	0.0814	0.084
rs11553387	20	47841660	G/T	20:47844341	Nominal	0.97553		DDX27	nonsynonymous SNV	DDX27:NM_017895:exon6:c.G617T:p.G206V		NO		0.0427	0.2008	0.1959	0.1729		0.1932	0.1752	0.0439	0.2123	0.2107	0.1696	0.0806
rs6512577	20	47865784	C/T	20:47844341	Nominal	0.975459		ZNFX1	nonsynonymous SNV	ZNFX1:NM_021035:exon14:c.G3777A:p.M1259I		NO		0.0427	0.2018	0.1778	0.1686		0.1759	0.1741	0.0439	0.2122	0.2117	0.1678	0.0822
rs2056844	21	40670460	G/C	21:40553344	Not replicated	0.8396		BRWD1	nonsynonymous SNV	BRWD1:NM_001007246:exon5:c.C247G:p.Q83E		NO		0.4355	0.4831	0.4342	0.5663		0.4482	0.5847	0.4402	0.5738	0.4618	0.5044	0.5138
rs184395229	21	47549363	G/C	21:47549363	Nominal	1		COL6A2	nonsynonymous SNV	COL6A2:NM_058174:exon28:c.G2715C:p.R905S		YES		0.0079	.	.	.		0	0	0.0035	0	1.586e-05	0	0.0009
rs145952310	22	24087185	T/C	22:24087185	Not replicated	1		ZNF70	nonsynonymous SNV	ZNF70:NM_021916:exon2:c.A143G:p.Y48C		NO		0.0198	.	0.0008	.		0.0002	0.0006	0.0207	0	0	0.0011	6.056e-05
rs2074734	22	31535995	C/G	22:31735212	Not replicated	0.905362		PLA2G3	nonsynonymous SNV	PLA2G3:NM_015715:exon1:c.G346C:p.E116Q		NO		0.3909	0.0467	0.1747	0.134		0.1324	0.1917	0.3883	0.0448	0.0532	0.0784	0.0506
rs3747154	22	31673116	A/G	22:31735212	Not replicated	0.996309		LIMK2	nonsynonymous SNV	LIMK2:NM_001031801:exon15:c.A2051G:p.Q684R		NO		0.3958	0.002	0.0915	0.1095		0.0725	0.162	0.3729	0.0035	0.0033	0.0452	0.029
rs2240424	22	31722886	T/G	22:31735212	Not replicated	0.978121		PATZ1	nonsynonymous SNV	PATZ1:NM_032050:exon4:c.A1917C:p.E639D		NO		0.3839	0.002	0.0893	0.111		0.0732	0.1661	0.3709	0.0036	0.0034	0.0468	0.0318
rs11556482	22	45723807	G/C	22:45696695	Nominal	0.836849		FAM118A	nonsynonymous SNV	FAM118A:NM_017911:exon4:c.G385C:p.V129L		NO		0.5258	0.2932	0.8548	0.402		0.7668	0.3696	0.492	0.3056	0.2953	0.3709	0.4379
rs6007594	22	45728370	G/A	22:45696695	Nominal	0.85998		FAM118A	nonsynonymous SNV	FAM118A:NM_017911:exon6:c.G716A:p.R239H		NO		0.5218	0.2724	0.8411	0.3905		0.7552	0.3614	0.4869	0.2411	0.2789	0.3403	0.4219
rs146117325	X	105912531	A/T	X:105477754	Not replicated	0.941411		CXorf57	nonsynonymous SNV	CXorf57:NM_001184782:exon12:c.A2117T:p.D706V		YES		0.004	.	.	.		0	0	0.0041	0	0	0	0
rs371749	X	118603844	T/G	X:118594422	Bonferroni level	0.869696		SLC25A5	nonsynonymous SNV	SLC25A5:NM_001152:exon2:c.T332G:p.L111R		NO		0.5188	0.5686	0.7489	0.5735		0.8634	0.6807	0.5957	0.7065	0.7084	0.7451	0.7749
aChromosomes and positions are based on Build37 (hg19).
