# Supplementary material for: Characterizing rare and low-frequency height-associated variants in the Japanese population
Source: Nat Commun. 2019 Sep 27;10:4393. doi: 10.1038/s41467-019-12276-5 (PMC6764965; doi:10.1038/s41467-019-12276-5)
Supplement: Supplementary file 10 — Supplementary Data 6 [file 41467_2019_12276_MOESM10_ESM.xlsx]

## Sheet: Supplementary Data 6
Supplementary Data 6. Associations of Japanese GWAS at reported variants in large-scale European GWAS.
rsID	CHRa	POSa	REF/ALT		Biobank Japan					GIANT+UKB (Yengo et al. 2018)
					Alt freq	BETA	SE	P valueb		BETA	SE	P value
rs385039	1	2077409	A/G		0.169687	0.0131	0.00411	0.0011		0.0205	0.0016	9.2e-38
rs12743493	1	2224836	G/A		0.509644	0.00889	0.0031	0.0029		0.0139	0.0016	4.9e-19
rs16823193	1	2847985	A/T		0.253297	0.00381	0.00356	0.13		0.0112	0.0016	1.1e-11
rs6704012	1	3038530	T/C		0.307864	0.0103	0.00344	0.00079		0.0084	0.0018	3.7e-06
rs10909940	1	3316756	G/A		0.00549782	0.0101	0.021	0.53		0.0113	0.0015	5.8e-14
rs17404435	1	3766286	G/T		0.434772	-0.0114	0.00313	0.00013		-0.0091	0.0015	2.6e-09
rs12046884	1	6594561	G/A		0.135364	-0.0118	0.0045	0.018		-0.015	0.0022	2.9e-11
rs11581328	1	8507773	G/A		0.098622	0.0279	0.00531	2.5e-07		0.0158	0.0018	2.2e-18
rs743973	1	9260900	A/C		0.227686	-0.0228	0.00371	1.9e-09		-0.0116	0.0015	5e-15
rs2239560	1	9304731	G/A		0.110235	0.00428	0.00492	0.59		0.0269	0.002	1e-39
rs11590326	1	9339205	A/G		0.689015	0.0128	0.00345	0.00015		0.0156	0.0016	2.7e-22
rs916380	1	9341038	C/T		0.687	0.0102	0.00333	0.0019		-0.0041	0.0015	0.0056
rs2275457	1	9427869	G/A		0.72518	0.00114	0.00345	0.53		0.0073	0.0018	7.8e-05
rs17393468	1	9438540	T/C		0.118673	-0.00763	0.00488	0.15		-0.0124	0.0019	1.2e-10
rs10157778	1	9542612	G/A		0.174393	0.00945	0.00405	0.0032		0.014	0.0015	2.2e-21
rs6661326	1	10242231	T/C		0.386563	0.00381	0.00316	0.41		0.0108	0.0014	6.9e-14
rs17396340	1	10286176	G/A		0.0185014	0.0488	0.0115	3.2e-05		0.025	0.0021	9.5e-32
rs742824	1	11274022	G/A		0.79392	-0.00528	0.00385	0.15		-0.019	0.0016	6.1e-34
rs164867	1	13868527	A/G		0.822895	-0.00895	0.00417	0.059		-0.0118	0.0018	4.8e-11
rs1739843	1	16343254	T/C		0.710047	0.000395	0.00339	0.72		0.0092	0.0014	2.4e-10
rs696606	1	16828640	G/A		0.928879	0.00122	0.00851	0.74		-0.0083	0.0015	2.5e-08
rs2284746	1	17306675	C/G		0.314161	0.0397	0.00332	7.6e-32		0.0398	0.0014	1.5e-171
rs9661719	1	19440107	A/G		0.848725	0.0147	0.0043	0.00032		0.0043	0.0015	0.0043
rs1472565	1	19755030	T/C		0.518784	-0.00121	0.00308	0.34		-0.0187	0.0014	1.3e-39
rs212525	1	21584585	A/G		0.842454	0.0089	0.00426	0.05		0.0207	0.0014	2.5e-46
rs3121206	1	21907604	G/A		0.779134	0.00312	0.0037	0.77		0.0108	0.0018	3.2e-09
rs6688119	1	22270907	C/T		0.139187	-0.00766	0.00448	0.076		-0.0123	0.0015	2.2e-16
rs7542242	1	22477493	C/T		0.243781	-0.00871	0.0036	0.0075		-0.0202	0.0016	2.8e-38
rs12734979	1	22522927	T/C		0.466592	0.015	0.00308	4.4e-07		0.0155	0.0017	1.7e-20
rs1571466	1	23449183	T/C		0.49164	-0.000778	0.00309	0.99		-0.0191	0.0014	3.8e-41
rs16829945	1	25040315	C/T		0.464386	-0.0114	0.00313	0.00012		-0.0126	0.0016	1.2e-14
rs10903108	1	25188940	G/T		0.350372	0.00793	0.00322	0.0065		0.0146	0.0015	3.1e-22
rs2135756	1	25279180	C/T		0.564839	0.000805	0.00311	0.8		-0.0098	0.0014	7.6e-12
rs4644442	1	25301913	C/T		0.00671545	0.0329	0.0191	0.11		0.0125	0.0021	3.8e-09
rs11248974	1	25378513	C/T		0.308867	0.00921	0.00333	0.0098		0.0177	0.0016	3.2e-29
rs926438	1	25753638	C/T		0.329027	0.0145	0.00327	4.2e-05		0.0107	0.0014	5.5e-14
rs17163588	1	26450009	C/T		0.00468921	0.012	0.0225	0.35		0.0264	0.0019	5.8e-46
rs2219320	1	26803430	T/C		0.143474	-0.0177	0.00438	2.1e-05		-0.0255	0.0016	2.4e-54
rs12735646	1	27078366	G/A		0.00474009	0.0293	0.0224	0.3		0.0231	0.0026	5e-19
rs6693012	1	31523976	C/T		0.859755	0.00462	0.00453	0.1		0.008	0.0016	4.3e-07
rs2292989	1	32135773	A/G		0.652256	-0.0105	0.00324	0.00018		-0.015	0.0015	8.2e-24
rs684484	1	32371137	C/G		0.383055	0.00776	0.00317	0.0098		0.0315	0.0021	1.7e-51
rs4653017	1	33776728	C/T		0.812913	0.012	0.00399	0.0041		0.0135	0.0015	9.6e-19
rs12116935	1	36789546	A/G		0.0633088	-0.0108	0.00632	0.14		-0.0122	0.0015	1e-16
rs7544462	1	37962756	A/C		0.00270648	-0.0323	0.0296	0.25		-0.0299	0.0026	2.5e-31
rs4072980	1	38456106	G/A		0.572353	0.0206	0.00311	6.1e-11		0.02	0.0015	3.5e-42
rs2275767	1	39945297	C/T		0.612912	-0.00762	0.00316	0.011		-0.0107	0.0015	1e-12
rs11207870	1	40789927	C/T		0.48169	-0.0119	0.00308	3e-05		-0.0255	0.0018	2.1e-43
rs11209363	1	41485077	T/C		0.264	-0.00482	0.00349	0.077		0.011	0.0022	8.7e-07
rs6678816	1	41485589	G/T		0.0500964	0.0133	0.00707	0.085		0.0399	0.0017	4.1e-119
rs11209799	1	41755556	T/G		0.339522	0.00374	0.00325	0.097		-0.0199	0.0014	2.7e-43
rs349427	1	42245081	T/C		0.514234	0.00726	0.0031	0.0079		0.0098	0.0014	6.2e-12
rs2297976	1	43415465	G/T		0.19529	0.0111	0.00389	0.0012		0.0115	0.0019	8.8e-10
rs2782641	1	44013355	G/A		0.760197	-0.0116	0.00361	0.0002		-0.0114	0.0015	8.4e-15
rs3014216	1	46035760	A/T		0.647018	-0.0206	0.00325	1e-11		-0.0165	0.0014	4e-31
rs2230659	1	46078884	C/T		0.636589	-0.0198	0.00321	4.3e-11		-0.0173	0.0015	6.6e-29
rs564914	1	47915233	A/T		0.41076	0.0192	0.00313	1.2e-09		0.0209	0.0014	4.5e-47
rs12855	1	51440093	C/T		0.0922143	0.0507	0.00532	7.7e-23		0.0436	0.0025	1.4e-68
rs474668	1	51750909	G/A		0.690013	-0.00591	0.00338	0.12		0.0047	0.0015	0.0024
rs12734773	1	51754726	C/T		0.0752076	0.032	0.00583	1.4e-08		0.0028	0.0026	0.27
rs6672470	1	53085337	C/T		0.000597665	-0.0174	0.075	0.57		0.0172	0.003	5.5e-09
rs7523761	1	53250915	T/C		0.708915	0.00783	0.00339	0.024		0.0107	0.0014	8.5e-14
rs12096165	1	53518049	T/G		0.0404326	-0.0102	0.00781	0.16		-0.0247	0.0033	1.6e-13
rs1288380	1	53581972	C/G		0.0434273	0.00857	0.00774	0.43		0.0187	0.0018	3.8e-25
rs17387330	1	54119578	G/A		0.0409016	0.0253	0.00795	0.0017		0.0155	0.0015	1.5e-24
rs4244644	1	54883163	C/T		0.363624	-0.00758	0.0032	0.026		-0.0151	0.0014	1.8e-26
rs6691924	1	54954245	C/T		0.805116	0.0165	0.00412	5.4e-05		0.0278	0.0023	5.2e-34
rs6666716	1	55327492	C/T		0.407074	0.00809	0.00314	0.039		0.0104	0.0016	1.1e-10
rs709397	1	56090323	C/T		0.603562	-0.00883	0.00315	0.005		-0.0103	0.0014	4.9e-13
rs778417	1	56644567	T/C		0.378445	0.0176	0.00318	5e-08		0.0187	0.0017	7e-28
rs1361823	1	56990399	G/A		0.0158374	0.00131	0.0124	0.93		-0.0106	0.0017	7.6e-10
rs3015321	1	59305996	A/G		0.304235	0.00691	0.00338	0.013		0.0097	0.0015	1.2e-10
rs835362	1	59813880	G/A		0.149689	0.00507	0.00432	0.15		0.0131	0.0021	8.2e-10
rs4072369	1	62505044	T/A		0.24373	0.00696	0.00361	0.098		0.0078	0.0016	1.1e-06
rs12067831	1	63861013	T/G		0.407184	-0.00764	0.00315	0.0046		-0.0089	0.0015	4.1e-09
rs17497947	1	67457199	G/T		0.0707754	-0.0278	0.00601	5.5e-06		-0.02	0.0017	2e-30
rs344916	1	68142619	A/G		0.193638	0.00275	0.00389	0.42		0.0099	0.0017	1.3e-08
rs11209745	1	71537943	A/G		0.726631	0.00501	0.00346	0.16		0.0148	0.0016	2.5e-20
rs6691430	1	73115205	G/A		0.722469	-0.0017	0.00343	0.77		0.0104	0.0016	2.3e-10
rs7545219	1	76527518	T/C		0.928997	-0.00522	0.00609	0.36		-0.0108	0.0015	1.3e-13
rs3011996	1	76603112	G/C		0.783193	-0.0021	0.00376	0.7		-0.0105	0.0015	8.4e-13
rs12035349	1	77557339	A/G		0.0946257	0.00605	0.00527	0.15		0.0169	0.0022	1.5e-14
rs17520547	1	84248333	C/G		0.103044	0.00193	0.00507	0.58		0.006	0.0014	2.7e-05
rs12743049	1	85897386	G/A		0.0644388	-0.0028	0.00628	0.9		-0.0154	0.0017	7.1e-19
rs11161635	1	86008940	T/C		0.274558	0.0134	0.00345	2.2e-05		0.0131	0.0017	3.4e-15
rs12097932	1	86182216	A/G		0.518246	0.00551	0.0031	0.094		0.0033	0.0014	0.02
rs1842579	1	86289082	C/T		0.0933597	-0.00181	0.00529	0.81		-0.0139	0.0014	4.3e-22
rs12076366	1	86621453	T/G		0.309474	-0.0119	0.00334	0.0013		-0.0198	0.0025	1.5e-15
rs17363646	1	86823503	A/G		0.0377894	0.0143	0.00808	0.26		0.0136	0.002	2.8e-11
rs548440	1	87312631	T/C		0.0665266	-0.0118	0.00618	0.018		-0.0107	0.0019	2.5e-08
rs11590929	1	88214437	G/A		0.0742876	0.00138	0.0059	0.59		-0.0064	0.0014	5.9e-06
rs1002436	1	89146852	A/G		0.545155	0.0312	0.00309	2.4e-25		0.0266	0.0014	1e-76
rs7525985	1	89460948	C/T		0.635632	-0.0197	0.00323	2.6e-10		-0.0126	0.0014	2.7e-18
rs12032393	1	90179532	A/G		0.293481	0.0114	0.00338	0.0016		0.0119	0.002	5e-09
rs6662366	1	91230809	A/G		0.401278	-0.00632	0.00317	0.029		-0.0094	0.0016	1.3e-09
rs17501512	1	92012481	G/C		0.0789196	-0.00798	0.00578	0.28		-0.0078	0.0014	5.1e-08
rs10782997	1	92177394	T/A		0.0830927	0.0131	0.00557	0.019		0.0048	0.0014	0.00076
rs12076549	1	92201699	A/C		0.287165	-0.015	0.0034	1.2e-06		-0.0096	0.0015	4.6e-11
rs284182	1	92228645	G/A		0.855381	-0.00596	0.00447	0.17		-0.0147	0.0019	7.7e-15
rs284200	1	92239336	C/T		0.224638	-0.00898	0.00371	0.014		0.001	0.0015	0.5
rs12132114	1	92293721	G/A		0.389065	-0.00658	0.00317	0.056		-0.006	0.0017	0.00061
rs4847370	1	93259193	C/T		0.966039	-0.0113	0.00851	0.098		0.0238	0.0023	3.6e-24
rs12733767	1	93383672	C/T		0.000105173	-0.271	0.26	0.31		-0.0235	0.0024	9.5e-23
rs945631	1	93426167	G/A		0.0037753	0.0338	0.0256	0.12		0.0404	0.0039	9.7e-26
rs698927	1	93836218	A/C		0.334325	0.00733	0.00328	0.12		0.0179	0.0018	1.6e-22
rs1413227	1	97704898	T/C		0.976014	-0.00492	0.0101	0.65		-0.0064	0.0015	2.3e-05
rs1327589	1	102390702	G/A		0.543719	0.00368	0.00318	0.25		0.0087	0.0014	1.5e-09
rs12144747	1	103229485	T/C		0.338345	0.00388	0.00324	0.22		0.014	0.0018	8.3e-15
rs7517682	1	103519589	G/A		0.934147	-0.0307	0.00629	1.3e-06		-0.0241	0.0014	7.4e-63
rs12740374	1	109817590	G/T		0.0721764	0.0153	0.00594	0.033		0.0159	0.0017	1.4e-20
rs12130243	1	113169667	T/G		0.483303	-0.0184	0.00308	3.8e-10		-0.0228	0.0017	4.5e-39
rs3767802	1	118042757	A/C		0.459959	-0.0055	0.00308	0.052		0.0073	0.0015	2.3e-06
rs319469	1	118249041	C/T		0.409428	-0.0017	0.00312	0.54		0.0057	0.0014	7.7e-05
rs1321666	1	118492052	T/C		0.471335	7.89e-05	0.00309	0.9		0.0105	0.0014	1.7e-13
rs17038164	1	118862669	T/C		0.515065	-0.0473	0.00309	4.8e-57		-0.0419	0.0016	4.7e-146
rs10923634	1	119176012	T/C		0.105918	0.0133	0.00501	0.033		-0.0019	0.0016	0.23
rs10923672	1	119306866	C/G		0.345884	0.0037	0.00323	0.18		0.0143	0.002	3.5e-13
rs17013645	1	119484849	G/A		0.0241963	-0.0119	0.01	0.27		-0.0015	0.0015	0.33
rs10923724	1	119546842	C/T		0.615769	0.0189	0.00317	2e-09		0.0119	0.0014	1.7e-16
rs12144094	1	120264823	C/G		0.000458094	0.00495	0.11	0.73		-0.0278	0.002	9.3e-44
rs11576360	1	146740576	G/A		0.596803	0.0159	0.00314	9.2e-08		0.0237	0.0021	1.3e-28
rs6695965	1	147060091	C/T		0.553541	0.00334	0.00331	0.3		0.0185	0.0024	8.4e-15
rs2297961	1	147102157	T/C		0.679729	0.00772	0.0033	0.018		0.012	0.0023	2.3e-07
rs11205303	1	149906413	T/C		0.208949	0.0459	0.0038	1.6e-35		0.049	0.0015	2.8e-236
rs1868992	1	149908108	A/G		0.469644	-0.0265	0.00308	1.1e-16		-0.0265	0.0016	1.6e-59
rs12022725	1	150000165	A/G		0.504348	0.0145	0.00332	4.7e-06		0.0106	0.0015	1.6e-12
rs17646887	1	150229450	G/A		0.00450991	0.000163	0.0386	0.86		-0.0014	0.0036	0.7
rs509345	1	150276022	A/G		0.730268	0.00158	0.00347	0.72		-0.0044	0.0014	0.0019
rs6655975	1	150542128	A/G		0.649805	0.000922	0.00323	0.72		-0.0055	0.0015	0.00021
rs267738	1	150940625	T/G		0.0448202	0.0203	0.00745	0.0046		-0.0115	0.0017	2.3e-11
rs11204755	1	150961827	T/G		1.08e-05	-0.793	1.61	0.39		-0.0082	0.0028	0.0032
rs1722784	1	150961869	A/G		0.196291	0.000699	0.00388	0.66		-0.0049	0.0014	0.00059
rs6690662	1	150988961	C/T		0.858861	0.00656	0.00444	0.2		0.0142	0.0016	2e-18
rs11204764	1	151016396	T/C		0.0719242	-0.0157	0.00597	0.0021		-0.0027	0.0037	0.47
rs2864700	1	151028929	C/T		0.872481	-0.00509	0.00464	0.15		0.0051	0.0015	0.00045
rs2298265	1	151259043	C/T		0.0815186	-0.0207	0.00561	0.00055		-0.0265	0.0023	9.1e-32
rs11204828	1	151458193	C/T		0.214235	0.0101	0.00376	0.004		0.0137	0.0019	1.3e-12
rs7554707	1	151541715	G/T		0.452283	-0.00308	0.0031	0.26		0.006	0.0015	9e-05
rs3748606	1	151552372	T/A		0.127563	0.0022	0.00462	0.46		0.0035	0.0023	0.13
rs1781419	1	151747799	G/A		0.675973	0.00405	0.0033	0.28		0.0077	0.0015	4.3e-07
rs3811418	1	151805049	A/G		0.201058	0.00293	0.00385	0.8		0.0146	0.0021	9.2e-12
rs9426902	1	153718746	G/A		0.473469	-0.0133	0.0031	6.9e-05		-0.0114	0.0014	2.9e-15
rs962242	1	154592140	T/C		0.132175	0.0138	0.00456	0.0025		0.014	0.0017	2e-16
rs7523890	1	154622234	T/C		0.179082	0.00141	0.00405	0.52		0.0113	0.0019	4.7e-09
rs905938	1	154991389	T/C		0.0376177	0.0206	0.00815	0.0035		0.0191	0.0016	1.7e-31
rs476000	1	156106369	G/A		0.0122494	0.0189	0.014	0.25		0.0245	0.0029	2.2e-17
rs2072499	1	156169610	A/G		0.168833	-0.00106	0.00412	0.78		0.0085	0.0015	1.2e-08
rs12136856	1	156473114	C/G		0.71549	-0.012	0.00341	0.00038		-0.0122	0.0015	3.5e-16
rs1572416	1	156952054	C/A		0.428241	-0.0226	0.00311	2.1e-12		-0.0119	0.0018	1.3e-10
rs12744299	1	160392154	A/G		0.0741286	-0.00763	0.00589	0.088		-0.0114	0.0016	5.7e-13
rs6697469	1	162658773	C/G		0.21886	0.0226	0.00373	3.7e-09		0.0175	0.0024	5.9e-13
rs4147594	1	165600606	C/T		0.807608	-0.0118	0.0039	0.0028		-0.0093	0.0014	9.8e-11
rs4657698	1	167679398	T/C		0.0261231	0.0117	0.00966	0.38		0.0192	0.0031	8.1e-10
rs12145349	1	170052715	A/T		0.00019802	-0.0168	0.143	0.95		0.0136	0.0025	5.7e-08
rs16863369	1	170452449	G/T		0.104078	0.0047	0.00502	0.26		0.0108	0.0021	3.2e-07
rs12744534	1	170658355	A/G		0.480159	0.0188	0.0031	1.2e-09		0.0227	0.0022	1.5e-25
rs10919470	1	170762680	G/A		0.538952	0.0209	0.00309	1.6e-11		0.0171	0.0015	1.3e-28
rs17350579	1	172066592	G/T		0.0544811	0.0197	0.00681	0.00091		0.0373	0.0016	1.7e-121
rs12125882	1	172141403	A/T		0.267145	0.0146	0.00348	1.2e-05		0.0307	0.0014	1.8e-100
rs12075079	1	172219995	A/G		0.253309	0.0209	0.00353	1.2e-09		0.045	0.0017	9e-149
rs2255707	1	172254777	G/A		0.0450703	-0.0335	0.00741	8.1e-06		-0.0321	0.0039	2.2e-16
rs17369123	1	172355841	C/T		0.0114736	-0.0181	0.0145	0.05		0.0269	0.0018	1.6e-49
rs794706	1	173537838	T/C		0.0474356	-0.00444	0.00733	0.92		0.0041	0.0017	0.016
rs12563301	1	174060062	A/G		0.539229	0.00457	0.0031	0.12		0.0055	0.0014	0.00012
rs2157541	1	174926123	T/C		0.101206	0.00587	0.00512	0.046		0.0062	0.0016	0.00018
rs6425309	1	174966431	G/A		0.547812	0.00323	0.00312	0.21		0.0019	0.0016	0.23
rs6690229	1	175086461	A/G		0.416568	-0.0101	0.00312	0.004		-0.0084	0.0015	7.9e-09
rs4233168	1	176500060	A/T		0.999328	-0.0817	0.0864	0.29		-0.0289	0.0028	1.1e-25
rs7349092	1	176701423	G/A		0.10776	-0.00621	0.00514	0.24		0.0065	0.0018	0.00033
rs1014719	1	176802766	G/T		0.704056	0.0309	0.00337	1.2e-19		0.0281	0.0014	1.5e-86
rs12094387	1	176819875	T/C		0.0903863	-0.0223	0.0054	4.2e-05		-0.0148	0.0017	1.8e-17
rs1118030	1	177695777	G/A		0.549018	-0.0072	0.00309	0.015		-0.0101	0.0025	3.9e-05
rs410589	1	179232077	A/G		0.326718	0.0192	0.00329	7.9e-08		0.0106	0.0015	5.9e-12
rs4652527	1	180725342	G/A		0.224075	-0.00499	0.0037	0.13		-0.0091	0.0016	1.1e-08
rs3795503	1	180905694	C/T		0.49028	0.0107	0.00316	0.001		0.0162	0.0016	2.2e-24
rs10797829	1	183033228	A/G		0.630629	-0.0203	0.00318	5.5e-11		-0.019	0.0014	3.1e-40
rs10797923	1	183901966	T/C		0.0840292	0.000339	0.00558	0.77		0.0122	0.0015	3.6e-15
rs2986559	1	183949180	A/G		0.723007	0.00651	0.00347	0.063		0.0211	0.0018	3.4e-30
rs3814333	1	184007119	C/T		0.423483	0.0378	0.00313	4.1e-36		0.0456	0.0015	4e-192
rs1938376	1	198151143	A/G		0.163387	-0.0137	0.00418	0.00016		-0.0169	0.0025	1.3e-11
rs6669877	1	199328001	T/C		0.216205	-0.00603	0.00374	0.14		-0.0067	0.0016	4.8e-05
rs7528943	1	199797615	C/T		0.849037	0.00652	0.00431	0.13		0.0119	0.0014	2e-16
rs2737662	1	200055867	T/G		0.470352	0.012	0.00315	0.00016		0.0097	0.0014	8.5e-12
rs2816991	1	200147594	C/G		0.399231	0.00332	0.00317	0.5		0.0123	0.0016	3.9e-15
rs7354862	1	200265345	C/T		0.319445	0.00384	0.00332	0.29		0.0093	0.0015	1.3e-09
rs2809346	1	200596217	T/C		0.699437	-0.0018	0.00336	0.6		-0.0071	0.0014	5.5e-07
rs239980	1	201722102	C/T		0.865099	-0.00932	0.00451	0.07		-0.0114	0.0019	7.1e-10
rs4951022	1	203784993	T/C		0.647186	0.00515	0.00322	0.11		0.015	0.0016	2.4e-21
rs7540438	1	204279027	C/T		0.562791	-0.0117	0.00311	8.3e-05		-0.0102	0.0018	3.1e-08
rs823114	1	205719532	G/A		0.507328	-0.00683	0.00308	0.013		-0.0182	0.0014	1.7e-37
rs1044145	1	207217359	T/C		0.214367	-0.00399	0.00376	0.3		-0.0113	0.0014	4e-15
rs4844620	1	207980901	G/A		0.00275492	-0.0188	0.03	0.76		0.0107	0.0017	8.5e-10
rs11808690	1	209891450	T/G		0.140632	0.0102	0.00443	0.017		0.0085	0.0018	3.6e-06
rs2970592	1	212220847	G/A		0.444822	0.00942	0.00311	0.00062		0.0151	0.0014	1.3e-25
rs4951440	1	212339800	C/T		0.90578	-0.00101	0.00537	0.61		-0.0069	0.0014	1.1e-06
rs351376	1	212426172	C/G		0.630142	-0.0093	0.00319	0.0019		-0.0135	0.0014	9.8e-21
rs7540350	1	213205898	T/C		0.480833	0.00174	0.0031	0.76		0.0061	0.0015	3.5e-05
rs6540832	1	214627139	G/A		0.45989	-0.0243	0.0031	9.2e-14		-0.0221	0.0015	7.3e-50
rs10494981	1	214721975	C/G		0.0036884	-0.00181	0.0258	0.85		-0.0215	0.003	5.3e-13
rs10864136	1	215038587	G/A		0.741208	-0.00895	0.00356	0.013		-0.0126	0.0015	2.5e-17
rs10779651	1	215345938	C/T		0.694809	0.00407	0.00335	0.39		-0.0089	0.0016	2.6e-08
rs1397180	1	218021662	A/G		0.114	0.00735	0.00488	0.11		0.0121	0.0014	7e-17
rs6658835	1	218520995	A/G		0.350995	0.00932	0.00323	0.0025		0.0214	0.0016	4e-40
rs991967	1	218615451	A/C		0.749694	0.0352	0.00356	2.2e-23		0.0368	0.0016	2.9e-122
rs6692090	1	218687418	A/T		0.29523	-0.00204	0.00338	0.39		0.0169	0.0024	2.1e-12
rs2378017	1	218963142	G/A		0.117872	-0.00811	0.00481	0.055		-0.0212	0.0015	2.4e-43
rs11118178	1	219104226	C/T		0.302265	-0.00898	0.00335	0.0036		-0.0153	0.002	7.9e-15
rs17526679	1	219554317	G/A		0.0682522	0.00158	0.00611	0.52		0.0131	0.0022	3.6e-09
rs17551179	1	219969217	C/T		0.134204	0.0045	0.00452	0.21		-0.0109	0.0018	6.4e-10
rs2807848	1	221010513	T/G		0.129436	0.00438	0.00459	0.33		0.0095	0.0015	4.8e-10
rs4595370	1	221298122	G/A		0.460263	0.0151	0.0031	2.5e-06		0.0194	0.0015	8.2e-36
rs10863632	1	221696457	G/A		0.921655	0.008	0.00572	0.19		-0.0084	0.0015	4.3e-08
rs10916617	1	224637070	C/T		7.6e-05	-0.144	0.271	0.79		-0.0221	0.0017	1.2e-37
rs2615075	1	225934295	A/G		0.296086	0.000794	0.00337	0.6		0.0098	0.0015	3.1e-11
rs12081061	1	227525760	A/G		0.481878	0.0143	0.00308	6.1e-07		0.0134	0.0016	3.7e-16
rs3014276	1	227587082	C/G		0.300911	0.0118	0.00337	0.00071		-0.0253	0.0016	3.3e-56
rs12120182	1	227814332	G/A		0.0347374	-0.0229	0.00841	0.0043		-0.0379	0.0018	1.6e-98
rs3820623	1	228107262	G/A		0.395158	-0.0152	0.00323	2.7e-06		-0.0149	0.0018	3.3e-16
rs11585206	1	228824848	C/T		0.0253234	-0.0162	0.00999	0.1		-0.0112	0.0018	8.4e-10
rs11122624	1	231067236	C/T		0.678757	0.00487	0.0033	0.14		0.0102	0.0014	6.5e-13
rs7541554	1	234763265	A/G		0.249494	0.0128	0.00356	0.001		0.012	0.0015	8.3e-16
rs946027	1	235346286	T/C		0.27786	-0.00697	0.00346	0.013		-0.0144	0.0015	9.4e-22
rs10926168	1	240376531	A/G		0.0993119	0.0024	0.00521	0.67		0.0093	0.0014	1.1e-10
rs4658574	1	243650716	T/C		0.3891	4.42e-05	0.00319	0.96		0.0159	0.0017	5.6e-21
rs17038954	2	1645673	C/T		0.000628291	0.0156	0.0772	0.83		0.03	0.003	4.7e-24
rs736870	2	1748702	T/C		0.62461	0.00587	0.00318	0.035		0.0158	0.0016	1.1e-22
rs10206204	2	5825923	G/T		0.935767	-0.00525	0.0063	0.17		-0.0097	0.0014	2.4e-11
rs12623864	2	6421045	G/A		0.528237	0.00806	0.00314	0.013		0.0105	0.0014	2.4e-13
rs10211501	2	6539705	C/G		0.883328	0.00589	0.00479	0.11		0.0087	0.0015	1.5e-08
rs12475630	2	9634381	C/T		7.33e-05	-0.0381	0.194	0.82		0.0155	0.0015	8.7e-24
rs3885668	2	10178479	C/T		0.844038	-0.0193	0.0043	2.7e-07		-0.022	0.0014	9.9e-53
rs1686497	2	10961184	A/G		0.714707	-0.00506	0.00342	0.33		-0.0081	0.0015	6.1e-08
rs6705170	2	11502656	A/G		0.5184	-0.00558	0.00307	0.035		-0.0106	0.0014	1.4e-13
rs2304402	2	11774324	G/A		0.326053	0.0126	0.00328	9.7e-05		0.0083	0.0014	8.9e-09
rs17547925	2	12108433	C/G		2.69e-05	-0.704	0.521	0.17		-0.0176	0.0033	1.3e-07
rs6432244	2	12129329	T/C		0.210782	-0.0072	0.00377	0.036		-0.0142	0.0015	6.1e-21
rs6735681	2	16123173	T/C		0.507931	-0.0162	0.00308	3e-09		-0.0219	0.0024	1e-19
rs300152	2	17986683	G/T		0.915517	-0.00609	0.00551	0.21		-0.0129	0.0018	8.8e-13
rs3761715	2	18583011	T/C		0.334548	-0.0186	0.00326	5.3e-10		-0.0138	0.0018	4e-14
rs9677265	2	18695331	A/G		0.851806	0.0135	0.00431	0.0024		-0.0088	0.0015	5.8e-09
rs13398721	2	19629304	T/C		0.72384	0.000705	0.00343	0.98		-0.0159	0.0021	3.1e-14
rs6732272	2	20042817	C/T		0.725724	-0.00996	0.00345	0.0017		-0.0114	0.0014	2.1e-15
rs16987211	2	20095847	T/C		0.269439	-0.00895	0.00346	0.0015		-0.029	0.0027	4.4e-26
rs3731667	2	20205197	C/A		0.145155	3.01e-05	0.00438	0.97		-0.0056	0.0021	0.0067
rs12233028	2	20270146	G/A		0.413987	-0.00819	0.00313	0.0095		-0.0271	0.0022	9.3e-35
rs10179429	2	20524350	C/T		0.0082314	0.0104	0.0171	0.61		0.0258	0.0037	5e-12
rs10495709	2	20928042	T/C		0.341232	0.00747	0.00324	0.011		0.0101	0.0016	2.6e-10
rs13386930	2	23871024	G/A		0.124837	-0.000183	0.00481	0.96		0.0168	0.0021	4.7e-15
rs12105433	2	23904703	G/A		0.00165794	0.0218	0.0391	0.85		-0.0432	0.0038	3.1e-30
rs7608623	2	23948953	G/T		0.816551	0.0147	0.00397	0.00012		0.0217	0.0014	1.2e-50
rs2551337	2	24006886	C/T		0.0515682	-0.0408	0.00699	5.6e-10		-0.0232	0.0019	9e-36
rs925229	2	24234440	A/G		0.836036	0.0113	0.00415	0.0054		0.0293	0.0014	6.6e-92
rs6737037	2	24530308	A/G		0.0571494	0.00593	0.00662	0.33		-0.0002	0.0026	0.95
rs1545255	2	24739410	A/G		0.779649	-0.0073	0.00371	0.068		0.0259	0.0017	9.8e-51
rs17046434	2	24872463	C/T		0.210936	-0.0272	0.00379	1.2e-14		-0.0236	0.0028	4e-17
rs12713362	2	24875110	C/A		0.891321	-0.00204	0.00496	0.62		-0.0155	0.0016	1.8e-23
rs1812504	2	25007923	A/G		0.196485	0.007	0.00392	0.11		-0.0011	0.0047	0.82
rs10182181	2	25150296	A/G		0.473608	-0.0311	0.0031	3e-27		-0.0346	0.0014	1.2e-131
rs2289195	2	25463483	G/A		0.237013	0.0205	0.0037	2.9e-09		0.0375	0.0014	2.5e-148
rs734693	2	25463871	C/T		0.351668	-0.00302	0.00326	0.45		0.0068	0.0016	3.4e-05
rs17047143	2	26017889	G/C		1.41e-05	-0.223	0.59	0.6		-0.0184	0.0027	2.2e-11
rs3914571	2	26041469	T/C		0.0961317	-0.0124	0.00531	0.012		-0.0094	0.0014	3.7e-11
rs1260326	2	27730940	T/C		0.440387	0.0231	0.0031	1.5e-13		0.0205	0.0014	3.1e-45
rs6705961	2	28325201	C/T		0.381224	0.0133	0.00317	2.1e-05		0.0116	0.0014	1.3e-15
rs17323225	2	31593265	T/C		3.83e-05	0.783	0.603	0.25		-0.006	0.004	0.14
rs206859	2	31619559	A/G		0.391277	-9.82e-05	0.00316	0.75		0.0048	0.0015	0.0016
rs206834	2	31709417	T/G		0.141378	0.0144	0.0044	0.0055		0.0096	0.0017	2.4e-08
rs2300697	2	31786637	C/T		0.52461	0.00177	0.00308	0.44		0.0034	0.0014	0.016
rs11675297	2	31793419	G/A		0.0698476	-0.00631	0.00613	0.2		0.0024	0.004	0.54
rs2064813	2	32212935	T/G		0.317291	-0.00445	0.0033	0.16		-0.0058	0.0018	0.0014
rs17428810	2	32736043	T/C		0.564735	0.000529	0.00312	0.71		-0.0102	0.0015	4.7e-11
rs6743661	2	32933095	T/G		0.33049	0.000773	0.00327	0.59		0.0033	0.0017	0.051
rs3769573	2	32981965	T/C		0.386263	-0.00651	0.00317	0.017		-0.008	0.0014	3.9e-08
rs6761468	2	33082158	G/A		0.379975	-0.00133	0.00319	0.94		0.0011	0.0017	0.52
rs10204733	2	33218139	A/G		0.0263539	0.000514	0.00973	0.85		-0.0197	0.0027	8.3e-13
rs2008845	2	33263907	T/G		0.0013682	-0.0478	0.0508	0.31		-0.0147	0.0015	2.6e-21
rs219123	2	33318509	C/G		0.999835	-0.113	0.147	0.76		0.015	0.0023	7.2e-11
rs4670893	2	33360848	G/C		0.985963	0.00538	0.0131	0.95		0.0309	0.0016	1.4e-83
rs6743685	2	33389595	A/C		0.479128	0.0223	0.00309	1.2e-12		0.0211	0.0014	3.8e-49
rs11694765	2	33504308	T/C		1.55e-05	-0.358	0.769	0.89		-0.05	0.0035	1.2e-45
rs13015373	2	33613324	C/A		0.122536	-0.00292	0.00524	0.81		-0.0046	0.0016	0.0034
rs4627543	2	33815948	T/C		0.080172	-0.0101	0.00565	0.12		-0.0145	0.0018	2.3e-16
rs1357664	2	36174035	A/C		0.693261	-0.000363	0.00334	0.93		-0.0068	0.0014	2.7e-06
rs711245	2	36768875	G/A		0.790391	-0.0236	0.00378	1.9e-10		-0.0236	0.0015	6.2e-54
rs10181664	2	36783215	C/T		0.190952	0.0227	0.00393	1.7e-08		0.0191	0.0015	8.1e-36
rs10490666	2	36932493	A/T		0.0679306	-0.0133	0.00629	0.053		-0.0074	0.0016	1.6e-06
rs2058717	2	37649362	A/G		0.530355	-0.0201	0.00321	3.1e-11		-0.0113	0.0019	1.5e-09
rs4670745	2	37863583	G/C		0.577746	0.0132	0.00315	7.4e-05		0.0023	0.0016	0.15
rs17511102	2	37960613	A/T		0.000388834	-0.015	0.107	0.86		0.0456	0.0025	5.3e-72
rs9973704	2	37999909	G/A		0.991429	-0.00697	0.0196	0.88		0.0199	0.0018	2.7e-29
rs13002603	2	38005260	G/A		0.356458	-0.0215	0.00322	3e-11		-0.0083	0.0022	0.00018
rs6706045	2	38115194	T/C		0.765766	0.00648	0.00363	0.1		0.0099	0.0015	1.4e-11
rs6745929	2	38553453	C/T		0.174446	-0.00112	0.0041	0.56		0.0059	0.0016	0.00018
rs9309037	2	39556784	C/T		0.776847	-0.00999	0.00369	0.00062		-0.0122	0.0019	2.9e-10
rs11675643	2	40854895	G/T		0.365457	-0.00995	0.00319	0.0019		-0.0089	0.0014	4.1e-10
rs6728179	2	42182063	T/C		0.550247	-0.00917	0.00314	0.0044		-0.0129	0.0017	1.6e-13
rs222486	2	42649664	C/T		0.0968397	-0.0135	0.00521	0.012		-0.0233	0.0021	2.5e-28
rs2004578	2	43146858	A/C		0.355426	-0.00964	0.00322	0.0035		-0.0091	0.0014	2.9e-10
rs4952672	2	43422557	G/A		0.816352	0.0189	0.004	3.1e-06		0.009	0.0014	4.7e-10
rs6726917	2	43753913	A/C		0.00873765	-0.0197	0.0166	0.34		0.0206	0.0023	2.2e-19
rs6712748	2	43880489	A/G		0.0961083	0.0145	0.00522	0.0046		0.0088	0.0019	4.2e-06
rs7602070	2	44388614	G/A		0.800829	-0.0278	0.004	5.8e-12		-0.0296	0.0018	2.3e-60
rs7583741	2	44775055	G/C		0.424466	-0.013	0.00311	2e-05		-0.0219	0.0016	7.4e-42
rs17390720	2	44952254	C/G		0.00720761	-0.0198	0.028	0.47		-0.0178	0.0016	1.2e-27
rs343971	2	44958514	C/T		0.00237599	-0.0483	0.0399	0.53		0.0201	0.0019	3.7e-25
rs10205197	2	45702115	G/C		0.128457	-0.0152	0.00463	0.0012		-0.0195	0.0026	3.3e-14
rs650508	2	45880122	G/C		0.0674842	-0.00696	0.00631	0.22		-0.0071	0.0016	4.5e-06
rs12999972	2	46174418	T/C		0.681177	0.00386	0.0033	0.58		0.0096	0.0015	5.6e-10
rs10211665	2	46526096	T/C		0.124023	-0.0143	0.00511	0.002		-0.0081	0.0015	3.8e-08
rs12474201	2	46921285	G/A		0.15909	0.016	0.00435	3.7e-05		0.0263	0.0015	1.1e-70
rs6740539	2	47004788	G/T		0.528291	-0.00899	0.00308	0.0023		-0.0221	0.0015	6.1e-46
rs940737	2	47288401	G/C		0.964797	-0.0175	0.00834	0.039		-0.0152	0.0018	6e-17
rs3811522	2	48667744	G/C		0.17904	0.0109	0.00405	0.0077		0.0111	0.0018	1.6e-09
rs12328732	2	54724992	C/T		0.156244	-0.0192	0.00429	4.6e-06		0.0343	0.0037	6.6e-21
rs2567842	2	54941951	G/A		0.277654	0.000598	0.00344	0.71		-0.0131	0.0014	2.5e-20
rs11674193	2	55062336	C/T		0.00107495	0.112	0.0542	0.033		0.0106	0.0039	0.0064
rs4671978	2	55070508	G/C		0.241158	0.00454	0.00364	0.29		-0.0027	0.0031	0.39
rs2116491	2	55074978	G/A		0.898455	0.0142	0.00511	0.0055		0.0182	0.0027	1.6e-11
rs2033412	2	55079412	G/A		0.848095	0.00627	0.00428	0.17		0.0074	0.0024	0.0023
rs12713283	2	55082149	A/C		0.085918	0.00992	0.00551	0.079		0.0037	0.0014	0.011
rs17417731	2	55093784	T/A		0.184313	0.00331	0.00397	0.32		0.0015	0.0016	0.35
rs9309259	2	55115152	C/T		0.526021	0.00712	0.0031	0.025		0.0105	0.0016	6.9e-11
rs4671996	2	55151543	C/T		0.844933	0.00654	0.00425	0.11		-0.0018	0.0025	0.47
rs17046514	2	55185862	G/A		0.161655	-0.00364	0.00417	0.4		-0.0019	0.0031	0.53
rs12464196	2	55312854	T/C		0.000809611	-0.252	0.0862	0.0082		-0.0499	0.0055	1.4e-19
rs6747682	2	55438227	A/G		0.975391	-0.0133	0.00992	0.092		0.0087	0.0047	0.063
rs10169395	2	55628936	G/C		0.461761	-0.0105	0.0031	0.00011		-0.01	0.0015	7.2e-11
rs17369434	2	56004396	A/G		0.0108575	0.0182	0.0148	0.28		0.048	0.0027	2.1e-68
rs13409792	2	56034163	A/G		0.0816164	0.0404	0.00561	2.1e-14		0.0297	0.0021	2.7e-47
rs7571341	2	56071062	G/A		0.0208751	0.0505	0.0108	5.6e-07		0.0218	0.0029	9.5e-14
rs7607070	2	56078417	A/T		0.866753	-0.0527	0.00457	1.1e-34		0.0014	0.0014	0.33
rs1346789	2	56092052	T/C		0.751387	-0.0554	0.00358	1.8e-60		-0.0619	0.0017	4.8e-277
rs3791679	2	56096892	A/G		0.755295	-0.063	0.00357	6e-77		-0.0666	0.0017	0
rs3791673	2	56113538	G/A		0.0327282	0.0389	0.00873	1.7e-05		-0.0097	0.0036	0.0072
rs11900078	2	56180136	C/G		0.0641784	0.0229	0.00632	0.00042		0.0447	0.0026	7.3e-68
rs7562381	2	56582387	G/C		0.173117	0.0105	0.00406	0.019		0.0095	0.0019	6.3e-07
rs2194701	2	60137193	C/T		0.511639	-0.00863	0.00308	0.00098		-0.0136	0.0014	2.6e-21
rs10189857	2	60713235	A/G		0.832863	0.0013	0.00412	0.94		-0.0106	0.0014	1.8e-13
rs11892786	2	61060607	G/C		0.148344	-0.00813	0.00435	0.059		-0.0145	0.0023	2.3e-10
rs10496091	2	61482261	G/A		0.0383356	-0.0359	0.00808	4e-05		-0.0143	0.0016	1e-19
rs10184281	2	61957981	C/G		0.200441	0.00123	0.00384	0.62		0.0075	0.0015	2.9e-07
rs6545925	2	62539349	G/C		0.390891	-0.00529	0.00317	0.11		-0.0044	0.0015	0.0025
rs1021268	2	62818996	T/C		0.85808	0.00359	0.0044	0.24		0.0053	0.0023	0.022
rs12617665	2	62889778	C/A		0.117011	0.00303	0.00532	0.39		-0.0023	0.0027	0.38
rs2539979	2	63200294	A/G		0.915161	0.00155	0.00552	0.7		0.0002	0.0018	0.92
rs1829526	2	63464879	A/G		0.0915052	-0.00783	0.00536	0.23		-0.0071	0.0018	5.4e-05
rs12991228	2	63485625	G/C		0.0420459	-0.00682	0.00774	0.19		0.0052	0.0019	0.006
rs12988868	2	64235205	C/G		0.186307	-0.00302	0.00399	0.4		0.0065	0.0016	2.5e-05
rs13007342	2	64271155	T/A		0.0828317	-0.00533	0.00561	0.29		-0.0024	0.0017	0.16
rs12990348	2	64527604	T/A		0.0650734	-0.00961	0.00629	0.21		-0.0117	0.0017	3.9e-12
rs4671636	2	65200618	C/A		0.413911	-0.00903	0.00312	0.0077		-0.0072	0.0015	9.1e-07
rs1370394	2	65680310	T/G		0.732884	0.0111	0.00354	0.0022		0.0091	0.0015	1.5e-09
rs702942	2	65756965	G/A		0.48157	0.0062	0.00307	0.054		0.0142	0.0015	2.4e-21
rs6749629	2	67639546	A/T		0.615117	0.00423	0.00316	0.3		0.0095	0.0016	6.1e-09
rs11679294	2	68107869	C/T		0.33129	0.00726	0.00326	0.018		0.0089	0.0015	2.1e-09
rs17035043	2	68380184	C/G		0.00186569	-0.0419	0.0363	0.26		-0.0292	0.0027	8.6e-28
rs2120335	2	68495002	G/A		0.435424	-0.0133	0.00314	2.8e-05		-0.0148	0.0015	2.8e-24
rs4627609	2	68880436	T/C		0.361085	0.00185	0.00326	0.81		0.0088	0.0015	4e-09
rs4312527	2	69297441	G/C		0.160449	0.016	0.00418	0.00012		0.008	0.0014	2.4e-08
rs4241349	2	69330284	G/A		0.705747	-0.0224	0.00337	2.5e-11		-0.015	0.0017	2.5e-19
rs10198416	2	69371634	A/G		0.422841	0.0119	0.00312	0.00014		0.0147	0.0016	5.3e-20
rs7564412	2	69431269	A/G		0.913737	0.000775	0.00547	0.68		0.0111	0.0014	9.2e-15
rs4852864	2	69818033	T/C		0.635228	-0.000644	0.00318	0.6		-0.0078	0.0014	7.8e-08
rs7571713	2	70241214	G/A		0.199268	-0.00772	0.00385	0.076		-0.0239	0.0031	2e-14
rs4852777	2	71534161	G/C		0.262232	-0.0336	0.00349	2.5e-22		-0.0297	0.0014	1e-93
rs6719073	2	71785943	C/G		0.272873	-0.0167	0.00381	4.2e-06		-0.0166	0.0015	9.9e-27
rs11896727	2	71842826	C/T		0.222402	-0.0153	0.00395	0.00029		-0.0081	0.0015	6.5e-08
rs4417739	2	71958303	A/G		0.0718411	0.00635	0.00596	0.28		0.0148	0.0015	2.7e-23
rs7575536	2	72336974	G/T		0.00099131	0.0281	0.0489	0.77		0.0309	0.004	1.3e-14
rs4852902	2	73090001	A/G		0.985122	-0.0276	0.0127	0.072		-0.0178	0.0023	1.7e-14
rs1050146	2	74128433	C/T		0.476613	1.74e-05	0.0031	0.86		-0.0126	0.0018	8.8e-13
rs2231250	2	74756176	G/C		0.833498	0.0255	0.00419	6.5e-10		0.0148	0.002	1.9e-13
rs14976	2	85818886	C/T		0.0632102	0.0149	0.00631	0.022		0.0169	0.0015	9.2e-28
rs7596717	2	86766212	C/A		0.670378	0.01	0.00328	0.0018		0.0092	0.0015	2.6e-10
rs867529	2	88913273	G/C		0.410752	0.0294	0.00312	5.1e-24		0.0304	0.0016	1.5e-83
rs2320433	2	96057011	G/A		0.54082	-0.00259	0.00308	0.4		-0.0033	0.0015	0.025
rs12996789	2	96061242	C/G		0.0895932	0.00612	0.00549	0.29		-0.0323	0.0039	2.3e-16
rs7570074	2	96407037	T/C		0.591381	-0.00513	0.00321	0.089		-0.0001	0.0015	0.93
rs1808357	2	96421425	A/G		0.81	-0.00678	0.00407	0.13		-0.0002	0.0018	0.92
rs4907311	2	97011362	C/T		0.311672	-0.00174	0.00331	0.97		-0.0012	0.0015	0.44
rs631746	2	97065499	A/G		0.710328	-0.00725	0.0034	0.029		0	0.0015	0.98
rs6746896	2	97410949	A/G		0.277153	-0.0267	0.00343	9.3e-16		-0.0089	0.0015	4.3e-09
rs1257022	2	97614936	C/T		0.246596	-0.00461	0.00356	0.21		-0.0044	0.0015	0.0043
rs11692010	2	98397301	C/T		0.185437	0.00266	0.00397	0.58		0.0018	0.0015	0.22
rs2278206	2	99172244	A/G		0.281816	-0.0141	0.00341	1.8e-05		-0.0102	0.0016	5.3e-10
rs7586377	2	102297982	T/C		0.762456	0.0143	0.00368	0.00013		0.0109	0.0015	1.8e-12
rs7568278	2	104936545	A/G		0.00706289	-0.0479	0.0184	0.0099		-0.022	0.0031	1.3e-12
rs6739701	2	105132332	A/G		0.501637	0.0157	0.00318	4.6e-07		0.0151	0.0015	2.9e-25
rs1159965	2	105481485	A/G		0.838934	-0.00718	0.00419	0.2		-0.0094	0.0015	5.7e-10
rs4640402	2	105999009	A/C		0.51031	0.00883	0.00308	0.0029		0.0123	0.0014	1.2e-17
rs12996345	2	106730576	A/T		0.0170054	0.0143	0.012	0.13		0.0192	0.002	2.9e-21
rs10203795	2	109055717	C/T		0.754008	0.00646	0.00375	0.095		0.0118	0.0014	3.8e-16
rs17269605	2	109717094	T/C		0.00169474	0.0229	0.0626	0.62		0.0172	0.0028	7.3e-10
rs1560386	2	109835594	G/T		0.847114	-0.00259	0.00427	0.5		-0.0077	0.0016	1.8e-06
rs3789131	2	111685417	C/T		0.265815	-0.00491	0.0035	0.093		-0.0098	0.0015	4.4e-11
rs3789068	2	111909247	A/G		0.400626	0.00656	0.00314	0.028		0.012	0.0014	2.8e-17
rs7586668	2	113319186	C/T		0.631368	-0.00126	0.00319	0.67		-0.0081	0.0014	1.7e-08
rs4848320	2	114010791	C/T		0.208971	0.0124	0.00378	0.00055		0.0083	0.0016	2.6e-07
rs6542180	2	114653871	A/T		0.0697693	0.00504	0.00605	0.44		0.0113	0.0015	1.4e-14
rs2422241	2	119043036	G/A		0.444084	-0.0116	0.00312	0.00047		-0.0084	0.0014	6.1e-09
rs655935	2	119426720	C/G		0.20244	-0.0121	0.00384	0.0012		-0.0086	0.0016	1.3e-07
rs3111726	2	120665655	G/A		0.172522	0.00205	0.00406	0.77		0.0096	0.0015	2.3e-10
rs4848115	2	121526871	T/C		0.164414	0.0121	0.00417	0.005		0.0109	0.002	7e-08
rs17005238	2	121575289	C/T		0.118178	-0.0376	0.00475	6.9e-16		-0.0369	0.0032	4.9e-30
rs2166898	2	121612659	G/A		0.0706758	-0.0395	0.00599	3.5e-12		-0.0303	0.0019	1.8e-56
rs12711538	2	121747406	G/A		0.471716	-0.00977	0.00309	0.003		-0.0081	0.0016	8.4e-07
rs6753288	2	128169899	G/A		0.0932096	0.0113	0.00528	0.092		0.0101	0.0014	2.9e-12
rs11676142	2	128754197	A/G		0.140529	0.00923	0.0045	0.027		-0.004	0.0017	0.018
rs10803593	2	128854625	T/C		0.644365	-0.00108	0.00321	0.57		-0.0148	0.0014	4.7e-25
rs7586881	2	129053866	T/A		0.791241	-0.00587	0.00377	0.17		-0.0117	0.0014	3.6e-16
rs4369918	2	134488999	C/A		0.163394	-0.00724	0.00415	0.11		-0.0146	0.0018	1.8e-15
rs1584239	2	134493642	T/C		0.0149953	0.0335	0.0127	0.0022		0.0205	0.002	8.1e-25
rs9798267	2	136129791	A/G		0.222945	-0.0209	0.00371	2.6e-09		-0.0259	0.0027	1.3e-21
rs6755392	2	145242122	A/G		0.452041	-0.00453	0.00309	0.086		-0.0106	0.0015	3.3e-12
rs12467963	2	145345343	A/T		0.329169	-0.00318	0.00327	0.48		-0.0109	0.0015	2e-13
rs17236969	2	156752459	C/T		0.0399124	0.00691	0.00785	0.46		0.012	0.002	1.9e-09
rs7589499	2	157143309	A/G		0.573935	0.0138	0.00341	1.1e-05		0.0116	0.0018	3.6e-10
rs7561404	2	157464770	C/T		0.161634	0.0011	0.0042	0.98		-0.0098	0.0016	3.4e-10
rs448513	2	159964552	T/C		0.700273	-0.00591	0.00335	0.076		-0.01	0.0015	5.5e-11
rs7425274	2	161203395	T/C		0.51465	0.0119	0.00308	5.2e-05		0.0124	0.0014	4.2e-18
rs16848690	2	164456639	C/T		0.548563	-0.00514	0.00308	0.04		-0.0184	0.0024	1.1e-14
rs2060199	2	166196681	T/A		0.445142	0.00911	0.0031	0.0027		0.0082	0.0014	9.1e-09
rs494120	2	169670729	C/T		0.0280183	-0.0254	0.00932	0.0016		-0.0152	0.0024	1.9e-10
rs540652	2	169707428	C/T		0.525194	0.0109	0.00308	1.9e-05		0.0231	0.0014	8.4e-60
rs12993143	2	169719500	T/G		0.322603	-0.0137	0.00329	2e-06		-0.0138	0.0014	2.8e-22
rs3770433	2	171874024	A/G		0.934399	0.022	0.00628	0.00055		0.0176	0.0015	1e-32
rs6722670	2	172172864	G/A		0.999905	0.0401	0.36	0.93		-0.0228	0.0016	3e-46
rs6433300	2	172464008	C/T		0.0102877	0.0184	0.0153	0.23		0.0154	0.0017	8.5e-20
rs6433457	2	174816356	G/A		0.0809593	0.00507	0.00569	0.53		-0.0189	0.0016	1.8e-30
rs4972426	2	174910651	T/C		0.820533	0.00527	0.00401	0.18		0.0043	0.0015	0.005
rs711812	2	176964304	C/A		0.0349199	-0.000983	0.00837	0.99		0.0105	0.0015	4.2e-12
rs717852	2	177031623	C/T		0.795072	-0.0197	0.0038	4.9e-07		-0.0082	0.0015	8.7e-08
rs6726253	2	178648610	T/C		0.367544	0.00404	0.00321	0.28		0.0143	0.0015	1.2e-20
rs12464787	2	179440029	G/A		0.0565189	4.53e-05	0.00665	0.7		-0.0121	0.0015	2.6e-15
rs1877945	2	180531008	G/A		0.00750802	-0.0121	0.0178	0.36		-0.0092	0.0019	1.7e-06
rs833149	2	183223013	T/C		0.970472	-0.00716	0.0092	0.4		-0.0131	0.0014	1.3e-19
rs16823787	2	183692791	A/G		0.0867762	0.00356	0.00552	0.42		0.0189	0.0026	4.9e-13
rs288326	2	183703336	G/A		0.00478849	0.0199	0.0306	0.53		0.0237	0.0022	3.4e-26
rs13432509	2	188092417	A/T		0.0595	0.00969	0.00649	0.24		0.0091	0.002	8.3e-06
rs13395317	2	191580683	T/C		5.35e-05	-0.387	0.389	0.45		-0.0158	0.0017	6.8e-20
rs2203715	2	191808883	T/C		0.522333	0.0151	0.00308	4.4e-08		0.0171	0.0016	6.5e-26
rs6744584	2	199238013	T/C		0.18019	-0.0175	0.00399	0.00015		-0.0162	0.0017	1.2e-20
rs1878664	2	199705711	C/T		0.0750103	0.00103	0.00583	0.87		0.0106	0.0017	8.7e-10
rs2347287	2	201007114	T/C		6.6e-06	1.81	1.63	0.36		-0.0117	0.0019	7.5e-10
rs10497854	2	201854175	C/A		0.00156079	-0.0612	0.0422	0.22		0.0251	0.0039	1.1e-10
rs2280509	2	202897368	C/T		0.282223	-0.00997	0.00343	0.0031		-0.0121	0.0018	7.1e-11
rs6735994	2	203198147	A/G		0.0644453	0.00141	0.00631	0.86		-0.0177	0.0016	5.4e-27
rs2222413	2	204426761	A/G		0.270981	-0.00495	0.00346	0.048		-0.0092	0.0015	7.9e-10
rs11896555	2	208756352	C/T		0.24536	-0.0105	0.0036	0.019		-0.0119	0.0016	6.8e-14
rs7570090	2	210880893	C/T		0.472049	0.0081	0.0031	0.013		0.0092	0.0014	1.3e-10
rs1354617	2	213314225	G/A		0.0257728	0.0252	0.00982	0.0095		0.0103	0.0014	1.2e-12
rs1384397	2	213879274	A/G		0.035417	0.0104	0.00832	0.19		0.0077	0.0016	1.9e-06
rs13020766	2	216275771	G/A		0.0372905	-0.00297	0.00817	0.71		-0.0031	0.0015	0.031
rs1250259	2	216300482	T/A		0.940126	-0.00101	0.00648	0.96		-0.0148	0.0016	9.8e-20
rs4425077	2	216410516	G/C		0.599638	-0.00917	0.00313	0.00094		-0.0146	0.0014	5.5e-24
rs1898711	2	216485141	T/A		0.999854	0.0347	0.175	0.66		-0.0143	0.0018	1.7e-15
rs2024486	2	217579305	C/G		0.41278	0.0129	0.00316	2.1e-05		0.0224	0.0031	5.6e-13
rs10178069	2	217720468	A/G		0.000816019	-0.00571	0.0541	0.82		-0.0173	0.0019	2.1e-19
rs10211546	2	217892397	G/A		0.970584	0.0181	0.00911	0.047		0.0145	0.0015	1.6e-21
rs17181956	2	218146080	C/T		0.0540324	-0.00717	0.00764	0.4		-0.0262	0.0023	1.1e-29
rs1863188	2	218153043	G/A		0.655548	-0.00317	0.00323	0.55		-0.0197	0.0017	1.9e-29
rs1600212	2	218279110	T/C		0.327341	0.0227	0.00328	1.2e-13		0.0274	0.0015	5.9e-72
rs6754424	2	218592780	A/G		0.972636	0.0271	0.00988	0.0037		0.0293	0.0023	1.5e-36
rs13429408	2	219142860	C/A		0.602305	0.0211	0.00316	1.1e-11		0.0217	0.0014	1.3e-51
rs492400	2	219349752	C/T		0.788929	0.0324	0.00378	8.4e-18		0.0279	0.0014	2.8e-83
rs12989189	2	219497928	A/C		0.113256	-0.0113	0.00486	0.036		-0.0107	0.0022	1.7e-06
rs371825	2	219863656	A/G		0.520076	-0.00581	0.00307	0.044		-0.0001	0.002	0.96
rs9967806	2	219878756	G/A		0.0515393	0.00534	0.00695	0.75		0.0251	0.0043	5.3e-09
rs17608593	2	219890663	G/T		0.378958	0.0381	0.00326	8.9e-34		0.06	0.0039	7.7e-54
rs10172691	2	219938004	G/A		0.0100127	-0.0498	0.0179	0.022		0.0133	0.0015	8.6e-18
rs17608747	2	219982100	C/T		0.172599	-0.0127	0.00411	0.0006		-0.0174	0.0018	2.4e-21
rs2293081	2	220011092	A/C		0.184012	-0.025	0.00397	5.1e-11		-0.0355	0.0021	4.8e-63
rs3731900	2	220046975	C/A		0.261399	-0.0247	0.00349	1.8e-13		0.0094	0.0015	5.5e-10
rs7589023	2	220138586	C/T		0.957937	-0.0221	0.00769	0.0012		-0.0158	0.0019	2.1e-16
rs7591986	2	220172576	A/C		0.152343	-0.0351	0.00427	1.3e-17		-0.0336	0.0023	1.1e-49
rs824928	2	222800746	A/G		0.835152	0.00901	0.00415	0.08		0.0127	0.002	5.5e-10
rs2602673	2	225063126	A/G		0.646407	-0.00922	0.00322	0.0014		-0.0231	0.0014	3.1e-59
rs6725873	2	226557984	C/T		0.193557	-0.00502	0.00391	0.056		-0.0101	0.0016	9.1e-10
rs12694696	2	227277601	A/T		0.207409	0.0138	0.00379	8.4e-05		0.0054	0.0015	0.00031
rs11676298	2	227291731	C/G		0.0380552	-0.00332	0.00802	0.73		-0.0184	0.0018	1.9e-24
rs13015698	2	227700818	C/T		0.0231972	0.000717	0.0112	0.67		0.0099	0.0015	5.5e-11
rs4349340	2	228390086	T/C		0.739639	-0.0035	0.0035	0.22		-0.008	0.0015	1.8e-07
rs17440378	2	231979355	C/T		0.0993805	-0.00312	0.00514	0.54		0.0035	0.0019	0.072
rs12694890	2	232276553	A/T		0.220587	0.00219	0.00371	0.85		-0.0184	0.0017	1e-27
rs4398264	2	232338353	G/C		0.765546	-0.028	0.00364	6e-14		-0.0257	0.0014	1.4e-70
rs3107179	2	232788325	C/T		0.14171	0.0262	0.00441	9.8e-10		0.0241	0.0015	4.5e-57
rs5269	2	232789239	A/T		0.109865	-0.0198	0.005	0.00021		-0.0362	0.0023	5.2e-56
rs10084197	2	232810183	A/G		0.839343	-0.0361	0.00418	3.4e-17		-0.0083	0.0016	2.1e-07
rs17199879	2	233029165	C/T		0.00054909	-0.0373	0.102	0.52		-0.0931	0.0047	4e-88
rs4973036	2	233073680	G/C		0.550883	-0.0517	0.00312	2e-62		-0.0767	0.0049	4.4e-55
rs882098	2	233108857	C/T		0.473723	-0.045	0.00308	4.2e-50		-0.0286	0.0033	3.4e-18
rs4973517	2	233161818	T/C		0.340006	0.023	0.00324	2.3e-13		-0.0373	0.0016	3.3e-113
rs4973544	2	233435535	G/A		0.745463	0.00236	0.00359	0.43		0.0078	0.0017	4.2e-06
rs17296210	2	233446568	G/A		0.264562	-0.00465	0.00348	0.17		-0.0142	0.0016	1.6e-19
rs283468	2	233658309	C/T		0.269095	-0.00664	0.00347	0.044		-0.0187	0.0015	6.7e-36
rs12470285	2	233864457	C/T		0.354988	-0.00687	0.00321	0.03		-0.0187	0.0019	1.3e-22
rs7590181	2	236573580	G/A		0.453989	-0.0116	0.00317	0.00055		-0.0118	0.0018	1e-10
rs3790995	2	238259675	G/A		0.528152	0.00598	0.00315	0.092		0.0092	0.0015	3.9e-10
rs7340253	2	239374836	A/G		0.205904	-0.0084	0.00385	0.049		-0.0119	0.0014	2.1e-16
rs6714931	2	241750888	A/G		0.122995	-0.00855	0.0047	0.087		-0.0293	0.0034	5.9e-18
rs4676386	2	241774986	A/C		0.673445	-0.0174	0.00328	1.9e-07		-0.0174	0.0014	4.9e-34
rs7425888	2	241927005	G/A		0.153338	0.027	0.0045	6.7e-09		0.0137	0.0021	3.3e-11
rs10200024	2	241929228	A/G		0.891364	0.00294	0.00512	0.93		-0.0042	0.0015	0.0054
rs10933529	2	242028282	C/T		0.551886	0.0123	0.00309	9.5e-05		0.0131	0.002	5.8e-11
rs10933548	2	242234837	T/C		0.548846	0.0109	0.0031	0.0005		0.0168	0.0015	1.5e-30
rs876531	2	242500662	C/T		0.371342	-0.0243	0.00331	8.1e-14		-0.0218	0.0015	2.9e-48
rs250393	3	8915652	A/G		0.603189	0.00835	0.00318	0.0024		0.0135	0.0018	2.6e-13
rs9831613	3	8997137	G/C		0.181943	0.00705	0.00401	0.043		0.0153	0.0021	5e-13
rs2728923	3	9403515	G/T		0.912582	0.0154	0.00548	0.0078		0.0139	0.002	1.3e-11
rs6768339	3	10006079	A/C		0.198896	0.0173	0.00387	2.5e-06		0.0137	0.0017	2.1e-16
rs3172417	3	10142949	C/T		0.165808	0.0143	0.00416	0.00032		0.0115	0.0015	1.7e-14
rs703912	3	10391426	A/G		0.369317	0.000398	0.00321	0.67		-0.0123	0.0019	6.7e-11
rs2442795	3	11551200	T/G		0.977877	0.00541	0.0105	0.35		0.0085	0.0019	5e-06
rs2442778	3	11654412	G/A		0.8826	0.0307	0.00481	1.2e-10		0.0418	0.0033	7.9e-37
rs2442807	3	12629965	G/C		0.113087	-0.0205	0.00489	8.6e-06		-0.0158	0.0014	9.9e-28
rs2597513	3	13555836	C/T		0.999571	-0.149	0.132	0.34		-0.0372	0.0023	7.8e-57
rs4525847	3	13810670	C/A		0.907386	-0.0015	0.00533	0.94		-0.0161	0.0016	4.1e-23
rs1156567	3	14446890	G/C		0.799319	0.0022	0.00421	0.84		-0.0117	0.0022	1.2e-07
rs4685234	3	14965466	C/T		0.547	0.00656	0.0031	0.021		-0.0119	0.0015	3.2e-15
rs13070935	3	15007714	A/C		0.123074	0.0131	0.00472	0.0035		0.0131	0.0021	1.7e-10
rs2596657	3	17238673	G/A		0.00637251	0.00911	0.0205	0.76		0.0083	0.0014	6.4e-09
rs13078875	3	23097388	C/T		0.00963	0.00814	0.0158	0.51		0.0082	0.0015	1.1e-07
rs4619807	3	23193928	G/A		0.843868	0.0101	0.00426	0.0052		0.0114	0.0015	8.9e-14
rs2089848	3	24106647	A/G		0.0493129	-0.00836	0.00715	0.18		-0.0149	0.002	1e-13
rs1511539	3	24152435	T/C		0.13446	-0.00233	0.00453	0.6		-0.0042	0.0031	0.18
rs9881663	3	24227093	G/T		0.100064	0.00967	0.00516	0.036		0.0262	0.0048	5.4e-08
rs12491199	3	24267842	A/G		0.362003	0.00255	0.00322	0.37		0.0062	0.0019	0.0015
rs9814223	3	24362252	A/G		0.413351	2.68e-05	0.00318	0.76		0.0132	0.0018	4.1e-13
rs1603983	3	25149547	A/C		0.878001	0.0042	0.00472	0.41		0.0134	0.0017	5.8e-15
rs1483831	3	25383666	G/A		0.132019	0.00952	0.00457	0.089		0.014	0.0017	9.1e-17
rs7624087	3	30078357	T/C		0.467571	0.00983	0.00313	0.0023		0.0122	0.0014	3.6e-17
rs7648704	3	32941852	G/T		0.721337	-0.00385	0.00347	0.33		0.0079	0.0015	1.6e-07
rs6810039	3	33194990	C/A		0.884854	-0.00889	0.00495	0.024		-0.0127	0.0015	7.3e-18
rs9850785	3	33559622	A/G		0.356692	0.00226	0.00323	0.38		0.0082	0.0014	1e-08
rs9816270	3	33566770	T/G		3.1e-05	0.443	0.364	0.33		0.0553	0.005	7.2e-29
rs9838846	3	33840742	C/T		0.373416	-0.00712	0.0032	0.027		-0.0023	0.0016	0.17
rs6550457	3	37182198	T/C		0.156671	-0.00483	0.00425	0.42		-0.0096	0.0014	3.1e-11
rs2886141	3	37716880	T/C		0.572442	-0.014	0.00313	2.6e-06		-0.0119	0.0014	1.5e-16
rs9826470	3	38019428	C/T		0.0552574	0.03	0.00676	2e-07		0.0223	0.0017	5.4e-40
rs4437116	3	41161343	C/T		0.185719	0.00648	0.00398	0.062		0.0124	0.0015	2.1e-17
rs4973930	3	41306063	A/C		0.495977	0.00277	0.00311	0.37		0.0161	0.0014	7.1e-29
rs3732858	3	43097765	G/A		0.121716	-0.0229	0.00473	2.2e-06		-0.0215	0.0019	1.9e-29
rs267239	3	45636213	C/G		0.686299	-0.00407	0.00334	0.18		-0.0097	0.0015	1.2e-10
rs7633770	3	46688562	G/A		0.201695	-0.0128	0.00386	0.0011		-0.0118	0.0015	4.8e-16
rs724448	3	46935734	A/C		0.552095	-0.023	0.00314	5.1e-14		-0.0136	0.0015	3.9e-19
rs17784714	3	47511698	T/C		0.00113021	-0.102	0.068	0.12		-0.0259	0.0018	1.9e-46
rs13098603	3	47534109	G/A		0.26119	-0.00577	0.00369	0.048		0.0095	0.0015	4.1e-10
rs1841178	3	48397046	G/A		0.2857	-0.0219	0.00342	3.7e-10		-0.0014	0.0015	0.34
rs1264194	3	48625266	T/C		0.392953	-0.0179	0.00322	2.2e-08		0.0178	0.0016	9.9e-28
rs11716445	3	49406095	G/A		0.000359307	-0.0339	0.0981	0.78		-0.0018	0.0025	0.47
rs4855842	3	49433133	G/A		0.927841	-0.00473	0.00597	0.28		-0.0033	0.0015	0.025
rs6797299	3	49609794	G/T		0.999975	0.0468	0.351	0.94		-0.0011	0.0019	0.58
rs2280405	3	49895052	G/C		0.846018	-0.00147	0.00447	0.95		0.001	0.0015	0.48
rs175634	3	50644134	C/T		0.635226	0.0156	0.00321	4.4e-06		-0.0321	0.0021	7.9e-55
rs13095652	3	51243837	T/C		0.218378	0.00251	0.00386	0.54		-0.0099	0.0015	1.5e-11
rs4355273	3	51706179	C/G		0.94713	0.00121	0.00696	0.68		-0.0264	0.002	3e-38
rs6446166	3	52047421	A/G		0.0721735	-0.00458	0.006	0.56		-0.0141	0.0036	7.3e-05
rs9866081	3	52070874	A/G		0.463318	-0.00567	0.0031	0.027		0.0139	0.0025	2e-08
rs1133415	3	52575831	G/A		0.524761	-0.0231	0.0031	2.5e-12		-0.0171	0.0014	3.7e-33
rs2163167	3	53131772	T/C		0.799554	-0.0294	0.00386	1.8e-14		-0.0296	0.0014	1.5e-94
rs750170	3	53201898	G/A		0.817698	-0.0198	0.00414	1.3e-06		-0.0109	0.0021	1.1e-07
rs793202	3	53511648	G/A		0.471042	-0.00666	0.00314	0.015		-0.0117	0.0014	4.7e-16
rs11709171	3	53669904	A/C		0.000194893	0.26	0.111	0.027		0.0123	0.0018	1e-11
rs358056	3	55063628	C/A		0.13374	-0.00999	0.00453	0.036		-0.0093	0.0016	1.9e-08
rs1499890	3	55489798	G/A		0.653639	0.00426	0.00326	0.23		0.0172	0.0014	3.6e-33
rs13067363	3	56571561	C/A		0.0375516	0.0317	0.00815	8.5e-05		0.001	0.0034	0.78
rs17235684	3	56594121	A/G		0.0460704	-0.0196	0.00735	0.0034		-0.0323	0.0029	4.4e-29
rs7619465	3	56695060	T/A		0.905216	-0.00992	0.00529	0.084		-0.0233	0.0014	1.1e-59
rs6808185	3	57179261	C/G		0.362645	0.0146	0.00324	3.2e-07		0.0103	0.0021	8.4e-07
rs9841271	3	57651283	T/A		0.495485	-0.00586	0.0031	0.038		-0.011	0.0014	1.4e-14
rs1658343	3	58009018	T/C		0.948737	-0.00428	0.00704	0.46		-0.0209	0.0015	4.2e-43
rs8640	3	58154327	C/T		0.932092	0.0177	0.00626	0.0039		0.0134	0.0016	3.1e-16
rs11713310	3	58320984	G/A		0.99916	0.0371	0.0535	0.65		0.0073	0.0015	1.6e-06
rs9837001	3	61512580	A/G		0.652298	0.00747	0.00327	0.043		0.0201	0.0014	2.5e-44
rs2886521	3	61514749	G/A		0.0685333	-0.0287	0.00616	1.2e-05		-0.0278	0.0023	3.3e-33
rs6445247	3	62005655	G/A		0.328867	-0.00126	0.00328	0.95		-0.0143	0.0016	5.1e-19
rs9790019	3	62135989	G/A		0.230553	0.0155	0.00367	8.2e-06		0.0161	0.0025	1.7e-10
rs17806888	3	67416322	T/C		0.0298138	-0.00667	0.00908	0.6		-0.0261	0.0022	4.2e-31
rs11924537	3	70331344	C/G		0.104	-0.00698	0.00509	0.28		-0.0105	0.0018	1e-08
rs11917612	3	71473987	T/C		0.0790392	0.0183	0.00577	0.00051		0.0124	0.0016	2.7e-14
rs9815886	3	72393312	A/C		0.614886	-0.0261	0.00317	2.9e-16		-0.0252	0.0014	1.7e-69
rs4677156	3	72417857	A/T		0.853134	0.0332	0.00446	1.5e-12		0.0344	0.0017	2e-87
rs6549499	3	73094058	C/T		0.412771	0.0149	0.00314	2.5e-06		0.0106	0.0014	1.2e-13
rs1836918	3	87032004	C/T		0.478148	0.0137	0.0031	3.6e-06		0.0093	0.0016	5.5e-09
rs300982	3	87325753	G/A		0.00102	0.136	0.0787	0.049		-0.0273	0.0032	4.1e-17
rs774544	3	98731366	G/C		0.695805	-0.00282	0.00336	0.5		-0.0113	0.0015	1.8e-13
rs1524217	3	98837799	C/T		0.635069	0.00684	0.00321	0.0069		0.0095	0.0016	1.4e-09
rs12494976	3	99088366	A/G		0.00541838	-0.0135	0.0211	0.74		0.0113	0.0019	5.3e-09
rs13086822	3	100443108	G/A		0.520615	-0.00391	0.0031	0.15		-0.0094	0.0016	1.4e-08
rs13088318	3	101242751	A/G		0.18442	0.000454	0.004	0.94		0.0108	0.0015	7.3e-13
rs3772554	3	105257485	G/A		0.0912078	0.00138	0.00536	0.98		-0.0112	0.002	1.8e-08
rs3772512	3	105495074	T/C		0.020931	-0.00649	0.0108	0.7		-0.0123	0.0024	5e-07
rs960062	3	107210730	G/A		0.780228	0.0208	0.00373	2e-08		-0.0011	0.0016	0.48
rs10933904	3	107233889	C/G		0.943708	2.31e-05	0.00681	0.92		-0.0099	0.0015	1.9e-11
rs1461107	3	112824912	G/C		0.567546	0.0163	0.0032	3e-07		0.0174	0.0015	4e-30
rs10511323	3	112958324	A/G		0.519771	-0.0113	0.00314	9.3e-05		-0.0173	0.0019	5.2e-20
rs12497585	3	114049780	C/G		0.00357228	0.0372	0.0273	0.18		0.0202	0.0042	2e-06
rs16823002	3	114327437	T/C		0.00121341	0.00357	0.0442	0.92		0.0248	0.0026	5.7e-21
rs1523266	3	114557105	T/C		0.985698	-0.0133	0.0131	0.14		-0.0334	0.003	3.4e-28
rs9848751	3	114984890	T/C		0.715163	0.00272	0.00342	0.51		0.0025	0.0018	0.17
rs11715566	3	117562436	C/T		0.629566	0.0179	0.0032	1.4e-07		0.0115	0.0014	5.9e-16
rs9289196	3	122268506	T/C		0.433979	-0.00122	0.00315	0.71		-0.0095	0.0019	6.4e-07
rs11708067	3	123065778	A/G		0.000137185	-0.0476	0.139	0.74		-0.0169	0.0017	9.9e-24
rs12488684	3	123897358	T/C		0.582844	0.00803	0.00314	0.018		0.0078	0.0015	3.7e-07
rs11717152	3	128201013	A/C		0.133406	0.00227	0.00457	0.53		0.0115	0.0017	1.9e-11
rs6765930	3	129020778	A/G		0.742538	0.0351	0.00353	3.1e-23		0.0385	0.0017	3.5e-108
rs6775488	3	129027158	T/G		0.00315322	0.0396	0.0277	0.29		0.0292	0.0024	2.2e-35
rs2285373	3	129308209	G/A		0.299412	0.0145	0.00338	4.1e-05		0.0251	0.0025	6.7e-23
rs17414558	3	132434156	T/C		0.103442	-0.0195	0.00508	0.00014		-0.016	0.0023	1.7e-12
rs10935070	3	133341988	T/C		0.0229456	0.00665	0.0103	0.74		-0.0069	0.0015	8e-06
rs7639683	3	133973731	G/A		0.199115	0.00827	0.00386	0.011		0.0148	0.0014	4e-25
rs4539979	3	134287597	C/T		0.75117	0.0307	0.00358	1.8e-17		0.022	0.0015	1.2e-47
rs7637801	3	134370585	T/A		0.148259	-0.027	0.00437	1.9e-09		0.0027	0.0016	0.097
rs1393786	3	135854035	C/A		0.00186299	0.0275	0.0573	0.54		-0.0293	0.0016	8.9e-74
rs4336059	3	136408414	A/G		0.00190845	0.0302	0.0579	0.37		-0.0193	0.0015	2.1e-37
rs1381251	3	136947138	T/G		0.212378	0.0106	0.00377	0.00058		-0.0127	0.0018	2.8e-12
rs9289540	3	137208809	C/T		0.80711	0.000204	0.00391	0.8		0.0072	0.0018	8.7e-05
rs9879724	3	137325391	T/C		0.165993	-0.00991	0.0044	0.027		-0.012	0.0018	3.4e-11
rs2871960	3	141121814	A/C		0.355246	0.0607	0.00324	7e-84		0.0773	0.0014	0
rs11919556	3	141135004	T/C		0.109415	0.0238	0.00498	5.4e-07		0.0185	0.0036	3.9e-07
rs16851441	3	141173521	A/G		0.296763	0.0544	0.00341	6.8e-60		-0.0117	0.0025	3.7e-06
rs6440018	3	141348062	G/A		0.99415	0.00275	0.0218	0.94		-0.0006	0.0015	0.69
rs2707982	3	142604476	G/A		0.604681	0.0133	0.00315	0.00012		0.0124	0.0015	2.3e-17
rs3804664	3	145810408	G/A		0.438994	0.0041	0.00312	0.19		0.012	0.0014	3.5e-17
rs323623	3	151978186	C/A		0.461454	0.00215	0.0031	0.44		0.0119	0.0015	3.5e-15
rs4513429	3	152187279	T/G		0.239841	0.00287	0.00365	0.42		-0.0101	0.0015	3.9e-11
rs4325879	3	156851984	C/T		0.56429	-0.0179	0.00318	1.3e-08		-0.0169	0.0017	3.6e-24
rs7652298	3	156983414	T/C		0.382473	-0.0169	0.00318	6.2e-07		-0.0185	0.0016	3.4e-29
rs9845687	3	157682536	T/C		0.481962	-0.0206	0.00309	8.9e-11		-0.0213	0.0016	9.7e-39
rs827179	3	157965389	T/A		0.602059	0.018	0.00316	1.4e-08		0.0204	0.0014	9.7e-46
rs16851782	3	167800290	T/C		0.616226	-0.00924	0.0032	0.0047		-0.0113	0.0015	1.2e-13
rs9820495	3	169049081	A/T		0.310161	-0.0113	0.00335	0.00025		-0.0095	0.0019	8.9e-07
rs1290786	3	169097381	C/T		0.132695	-0.0164	0.00456	0.00024		-0.0136	0.0014	4.5e-21
rs1997280	3	169238015	T/C		0.805046	-0.0205	0.00404	3e-07		-0.0144	0.0015	6e-23
rs1045210	3	170114078	A/C		0.514644	0.00026	0.00314	0.93		-0.0081	0.0015	1.1e-07
rs4894797	3	171783546	G/A		0.401893	0.0239	0.00317	9.4e-14		0.012	0.0014	7.8e-17
rs1874259	3	171963717	C/T		0.372967	0.0384	0.00322	1.4e-34		0.0354	0.0014	3.8e-136
rs9841671	3	172144466	C/G		0.336956	0.00994	0.00327	0.003		0.0127	0.0021	1.1e-09
rs572169	3	172165727	C/T		0.408607	0.0225	0.00314	1.5e-13		0.0328	0.0015	9.6e-101
rs10428248	3	183536663	G/C		0.330314	-0.00404	0.00333	0.24		-0.0195	0.0019	6.3e-24
rs263003	3	183546965	C/T		0.98882	-0.00631	0.0147	0.57		0.0051	0.0016	0.0019
rs11545169	3	184020542	G/T		0.00806072	-0.0132	0.0185	0.64		-0.0216	0.002	1.3e-26
rs2377115	3	184525971	C/T		0.590947	-0.00718	0.00315	0.032		-0.005	0.0018	0.0055
rs6765926	3	184528503	A/G		0.0397811	-0.000335	0.00794	0.84		-0.0076	0.0058	0.19
rs10513799	3	184549539	G/A		0.557018	-0.00607	0.00311	0.08		-0.0045	0.0018	0.012
rs7614739	3	184571085	C/G		0.0290723	-0.00823	0.00925	0.46		-0.0079	0.0057	0.17
rs4270485	3	184679442	A/G		0.373434	0.00349	0.00319	0.39		-0.0032	0.0015	0.029
rs9869435	3	184756694	G/A		0.100232	-0.00286	0.00516	0.99		0.0033	0.0019	0.08
rs7609665	3	185425976	G/A		0.458857	0.012	0.0031	6.2e-05		0.0008	0.0015	0.58
rs12636352	3	185469678	A/G		0.499634	0.0134	0.00313	2.5e-05		0.0052	0.0015	0.00068
rs6799330	3	185478957	T/G		0.203076	0.000948	0.00385	0.96		-0.0113	0.0018	2.8e-10
rs6801848	3	185499057	C/G		0.31151	0.0116	0.00335	0.00054		0.0015	0.0016	0.34
rs4686694	3	185514008	G/C		0.154247	0.00706	0.00428	0.084		-0.0165	0.004	3.9e-05
rs720390	3	185548683	G/A		0.163907	0.0134	0.00417	0.0013		0.0329	0.0015	5.8e-109
rs4686708	3	185629245	T/C		0.237306	0.0132	0.00372	0.00073		0.0055	0.0029	0.058
rs2300922	3	185651469	C/T		0.192293	0.0108	0.00396	0.002		0.0159	0.0014	3.8e-28
rs4686904	3	187438522	C/T		0.841001	-0.0314	0.00422	2.8e-14		-0.0203	0.0015	7e-42
rs7648069	3	187502713	T/C		0.510742	0.00575	0.00308	0.037		0.0062	0.0015	2.4e-05
rs10937325	3	187600070	T/G		0.0367864	0.0016	0.00829	0.87		-0.0114	0.0016	2.1e-12
rs9871418	3	187765339	G/A		0.00326109	-0.00672	0.0272	0.92		0.0136	0.0022	6.4e-10
rs9867814	3	187877584	A/G		0.155792	0.01	0.00427	0.012		0.0116	0.0015	1.9e-14
rs13076750	3	188059443	A/G		0.386179	0.00737	0.00317	0.046		0.0124	0.0016	3.2e-14
rs6444307	3	188307518	A/G		0.116452	0.00612	0.00633	0.28		0.0134	0.0015	1e-18
rs13079477	3	188540034	T/C		0.000577941	-0.0204	0.0751	0.74		0.0137	0.0018	1.3e-13
rs710550	3	189696326	T/C		0.0792007	-0.000393	0.00576	0.9		-0.0036	0.0016	0.026
rs6787151	3	189807632	G/C		0.193235	0.011	0.0042	0.0071		0.0128	0.0015	2.6e-17
rs1501604	3	190667598	G/A		0.372344	-0.0115	0.00339	0.0012		-0.0108	0.0015	7.2e-13
rs13058800	3	190804380	T/G		0.293386	-0.0229	0.00339	4.9e-12		-0.0147	0.0019	2.7e-14
rs6773834	3	190920516	G/A		0.435037	-0.00306	0.00313	0.27		-0.0119	0.0015	3.3e-15
rs9841435	3	191111160	A/G		0.219504	0.00294	0.00373	0.31		0.0142	0.0015	3.3e-20
rs6774653	3	194061561	G/A		0.348366	-0.0129	0.00324	3.2e-05		-0.0126	0.0015	3.7e-16
rs4393850	3	194652803	C/G		0.607	-0.00429	0.00317	0.18		-0.0096	0.0015	1.1e-10
rs9863270	3	194820658	A/G		0.251666	-0.00586	0.00357	0.054		-0.0127	0.0019	1.5e-11
rs17131824	4	1051512	G/C		0.194877	-0.000462	0.00402	0.68		-0.0178	0.0024	4.1e-14
rs1732100	4	1281761	C/T		0.541694	0.00473	0.00313	0.19		-0.0087	0.0014	1.2e-09
rs798754	4	1720757	A/G		0.823618	-0.0051085	0.00407866	0.47		0.0011	0.0018	0.53
rs2234570	4	1986542	C/T		0.526629	-0.00499929	0.00326589	0.14		0.0058	0.002	0.0044
rs11725821	4	1990425	A/G		0.569343	-0.00294576	0.00313373	0.4		-0.0068	0.0017	4.9e-05
rs6810591	4	2213819	A/G		0.294576	-0.0188213	0.00340123	2e-08		-0.0297	0.0031	3e-21
rs3762939	4	2266100	A/T		0.356692	-0.0168817	0.00333302	1.6e-07		-0.0181	0.0021	1.3e-17
rs3129317	4	3287655	A/G		0.205496	-0.00462809	0.00383664	0.51		-0.0143	0.0015	7.6e-21
rs3752442	4	3446883	A/G		0.429725	0.0163719	0.00313833	2e-07		0.0172	0.0018	9.1e-23
rs2498323	4	3451109	G/A		0.0193252	-0.014619	0.0112593	0.22		-0.0203	0.0024	4.5e-17
rs11730169	4	7765785	C/T		0.0455582	0.0259482	0.00751063	0.00061		-0.0033	0.0016	0.039
rs17770213	4	7896866	T/C		0.0340589	0.0254665	0.00854617	0.0053		0.0153	0.0014	2.5e-26
rs1949733	4	8503359	A/G		0.554743	0.0110318	0.0031107	0.0023		0.0131	0.0016	6.9e-17
rs2302580	4	8608634	C/T		0.558016	-0.0156794	0.00312503	9.4e-08		-0.0243	0.0015	3.5e-57
rs7677121	4	10654107	G/T		0.557836	0.00329	0.00312	0.43		0.0096	0.0014	4e-11
rs10939460	4	12866335	C/G		0.318631	0.016	0.00334	9.2e-07		0.0176	0.0016	2.3e-27
rs763318	4	12963574	G/A		0.495645	-0.0119	0.0031	9.7e-05		-0.0259	0.0014	1.6e-72
rs4834927	4	13194091	A/G		0.00224733	0.0127	0.0387	0.77		0.0193	0.0015	1.5e-37
rs10939485	4	13538956	A/G		0.948207	0.00945	0.00717	0.34		-0.0189	0.0018	5.7e-25
rs11941723	4	17812528	A/G		0.1611	-0.0821408	0.00422652	2.3e-88		-0.0581	0.0043	3.1e-41
rs16895971	4	17884986	T/C		0.239453	-0.0857419	0.00367394	2.8e-124		-0.0756	0.0021	5.3e-284
rs2724475	4	17946432	T/C		0.511806	-0.0590164	0.00310683	1.7e-84		-0.0536	0.0016	9.4e-238
rs6449377	4	18433152	G/A		0.481714	0.0159842	0.00310928	1.9e-08		0.0051	0.0014	0.00039
rs1512102	4	26016803	G/A		0.908779	0.00514767	0.00540568	0.55		-0.0114	0.0016	1.8e-12
rs1006181	4	38004280	T/C		0.395422	-0.0114067	0.0031781	0.0005		-0.0093	0.0017	2.7e-08
rs4833034	4	38318354	C/T		0.956356	0.00448088	0.007601	0.64		-0.0083	0.0015	6.7e-08
rs7688346	4	38677453	A/G		0.183014	-0.0054188	0.00404492	0.21		-0.0215	0.0021	1.1e-24
rs3796536	4	38692940	G/A		0.0624136	-0.0111153	0.00642778	0.078		-0.0185	0.0028	3.8e-11
rs6820957	4	38875139	A/G		0.0619585	0.0160003	0.00643695	0.011		0.0126	0.0016	8.2e-16
rs958633	4	39339933	T/C		0.624628	0.0167684	0.0032099	2.7e-07		0.0163	0.0014	2e-29
rs13104353	4	39643536	T/C		0.471918	0.00903591	0.00311877	0.0017		0.012	0.0015	3.4e-15
rs4861100	4	41390651	T/A		0.200549	-0.00458372	0.00394231	0.25		-0.0099	0.0016	1.7e-09
rs7689003	4	45125825	A/G		0.5763	-0.0119124	0.00313374	0.00029		-0.0123	0.0015	4.1e-16
rs924837	4	45972653	G/A		0.259671	-0.00198634	0.00352344	0.67		-0.0099	0.0015	1.3e-11
rs10029732	4	48498679	A/G		0.379417	0.0168002	0.00319465	2.7e-07		0.0182	0.0014	3.8e-37
rs6851073	4	52714511	C/G		0.609419	0.0111383	0.00317561	0.00028		0.0147	0.0016	1.1e-20
rs3817270	4	54307136	T/A		0.786499	-0.00605015	0.00379383	0.19		-0.014	0.002	2.8e-12
rs3805148	4	56306810	A/C		0.617973	0.0201717	0.00319822	2.7e-10		0.017	0.0015	4.1e-30
rs10517367	4	56935796	C/T		0.116351	-0.00489227	0.00485093	0.2		-0.0104	0.0016	7.2e-11
rs17081933	4	57822869	T/A		0.384988	0.0305073	0.00318772	2.3e-23		0.0337	0.0018	3e-75
rs2086530	4	73350822	G/A		0.259217	-0.00896735	0.00355229	0.015		0.0101	0.0015	6.5e-12
rs16845048	4	73515242	A/G		0.233466	0.0389058	0.00367918	1.6e-26		0.0378	0.0029	4.3e-38
rs7697556	4	73515313	T/C		0.581229	-0.0311765	0.00314371	1.5e-23		-0.0315	0.0014	1.2e-107
rs919047	4	73770378	G/A		0.52936	-0.0113377	0.00310684	0.00011		-0.0056	0.0017	0.0013
rs4694168	4	74372754	T/C		0.967039	0.0150838	0.0112504	0.14		0.0058	0.002	0.0032
rs12641279	4	74474264	A/G		0.220668	-0.00336231	0.00373645	0.3		0.0018	0.0017	0.31
rs7665555	4	74518829	G/A		0.309521	0.00191695	0.00335901	0.79		0.0022	0.0017	0.19
rs2703126	4	77819842	T/C		0.198053	0.0106438	0.00389824	0.0099		0.0104	0.0016	4.3e-11
rs13146627	4	81454215	G/C		0.071908	-0.00811281	0.00598253	0.13		-0.0005	0.0029	0.85
rs788860	4	82137639	T/A		0.298011	0.0335772	0.00347409	5.3e-23		0.0395	0.0016	5e-135
rs1901568	4	82187030	T/C		0.224678	0.0414544	0.00372018	1.1e-29		0.0443	0.0015	3.7e-181
rs1377059	4	82272961	A/G		0.385481	0.0285158	0.00321102	4.5e-19		0.0275	0.0016	3.8e-64
rs1427461	4	83241134	A/G		0.025639	-0.0330231	0.00985541	0.0016		-0.0156	0.0017	2.6e-19
rs12642612	4	85392995	G/A		0.476797	-0.00788843	0.00313978	0.028		-0.0105	0.0017	1.1e-09
rs2665881	4	86877187	G/C		0.0213755	-0.0104347	0.0108678	0.66		0.0118	0.0022	7.2e-08
rs12508545	4	87344017	A/T		0.00463686	-0.0259581	0.0228577	0.25		-0.0209	0.006	0.00046
rs1471251	4	87976359	A/T		0.373039	0.000732868	0.00321967	0.74		-0.0092	0.0015	3.7e-10
rs7691791	4	88286409	C/T		0.29806	-0.00214965	0.00339754	0.41		-0.012	0.0016	2.9e-14
rs10003497	4	88429759	A/G		0.707319	0.00449853	0.00341278	0.059		0.0016	0.0016	0.34
rs1545735	4	88578487	T/C		0.644816	-0.0110171	0.00324971	0.00029		-0.018	0.0014	4.5e-36
rs727420	4	88750736	A/T		0.0127909	-0.0245561	0.0138259	0.08		0.017	0.0016	1.3e-25
rs16996144	4	89897522	A/G		0.496807	-0.00505782	0.00309832	0.09		0.0091	0.0014	2e-10
rs4699384	4	100570681	T/A		0.463856	0.0131	0.00315	1.4e-05		0.0187	0.0018	1.9e-24
rs13107325	4	103188709	C/T		0.000316688	0.0166	0.156	0.98		-0.0302	0.0028	8.3e-27
rs10026360	4	104374596	T/C		0.183843	0.00626	0.004	0.057		0.0138	0.0016	3.4e-18
rs882920	4	105059801	T/C		0.179972	0.0079	0.00476	0.084		0.0097	0.0015	4.8e-11
rs10008015	4	106005247	C/T		0.902601	0.0282	0.00535	3.8e-08		0.027	0.0024	1.4e-29
rs10010325	4	106106353	C/A		0.532614	0.0219	0.00311	5e-13		0.0289	0.0014	6.8e-89
rs2726490	4	106271522	T/C		0.288127	-0.0121	0.00343	0.00016		-0.0255	0.0015	2.1e-68
rs10050189	4	106402089	G/A		0.373716	-0.0117	0.00321	0.00019		0.0058	0.0016	0.0003
rs4956038	4	109098163	C/A		0.334396	-0.00175	0.00333	0.91		-0.0121	0.0015	8.5e-17
rs1558172	4	109276830	G/A		0.482787	-0.00793	0.0031	0.015		-0.0133	0.0015	9.2e-18
rs17583662	4	109461985	A/G		0.0899769	0.0179	0.00541	0.0021		0.0193	0.0015	9.6e-39
rs6533498	4	111112788	C/A		0.296149	-0.00126	0.00339	0.99		-0.0093	0.0015	8.8e-10
rs2374218	4	114816990	C/T		0.496282	-0.00689	0.00313	0.011		-0.0115	0.0015	5.7e-15
rs6827199	4	114896904	G/A		0.233715	0.016	0.00375	1.3e-05		0.0141	0.0015	7.1e-20
rs7698598	4	119951647	A/G		0.822307	-0.00583	0.00406	0.24		0.0104	0.0021	5.9e-07
rs6838153	4	122720999	A/G		0.175982	0.017	0.00407	1.9e-05		0.0228	0.0015	4.9e-50
rs6815050	4	122735868	C/T		0.731031	-0.00259	0.0035	0.61		0.0005	0.0016	0.76
rs769242	4	122742217	T/C		0.962327	0.023	0.00815	0.0043		0.0248	0.0035	1e-12
rs12513181	4	123835656	C/A		0.934644	-0.0337	0.00628	2.1e-07		-0.019	0.0016	5.1e-31
rs1914902	4	124858900	T/A		0.258263	0.0159	0.00355	6e-06		0.0128	0.0015	1.1e-16
rs2421231	4	135141248	C/A		0.999355	-0.0297	0.109	0.96		-0.0081	0.0014	1.7e-08
rs11941589	4	140115744	G/A		0.623701	-0.018	0.0032	3.8e-08		-0.0113	0.0014	3.5e-15
rs6820313	4	140134659	G/T		0.848092	-0.00434	0.00432	0.6		0.0078	0.0014	7.9e-08
rs300904	4	144239825	A/G		0.750253	0.00223	0.00358	0.38		0.0147	0.0014	1.6e-24
rs17017911	4	144480634	G/A		0.538354	0.0185	0.00313	5.9e-10		0.0251	0.0018	2.2e-42
rs989346	4	145274770	T/C		0.723449	0.000766	0.00347	0.78		-0.0164	0.0016	1.6e-24
rs720485	4	145462588	A/C		0.331108	0.00312	0.00329	0.39		0.0165	0.0015	1.8e-29
rs7666523	4	145514872	C/T		0.186455	0.0105	0.00399	0.009		0.0261	0.0023	7.9e-30
rs7689420	4	145568352	T/C		0.594747	0.0289964	0.00315917	7.2e-21		0.0837	0.0019	0
rs13146972	4	145569692	C/T		0.197135	0.0443024	0.00424507	1.7e-27		0.0528	0.0014	6.5e-295
rs6817771	4	145626414	C/G		0.458747	0.0239837	0.0031172	3.9e-14		0.0386	0.0015	4.6e-153
rs6537316	4	145729543	C/T		0.38813	-0.00870724	0.00326511	0.0041		0.0021	0.0023	0.36
rs11100870	4	145822014	T/G		0.709595	-0.0312721	0.00345563	3.8e-21		-0.0395	0.0014	6e-167
rs17725600	4	146027434	G/T		0.0253621	0.109726	0.0114777	4.1e-21		0.0266	0.0022	3.7e-33
rs10519725	4	146042445	G/C		0.00537422	0.110148	0.030845	0.00027		0.0463	0.0035	5.8e-41
rs2118438	4	146428384	A/G		0.394015	-0.0079561	0.0033357	0.0058		-0.0034	0.0019	0.072
rs17020442	4	146546925	T/C		0.000475241	-0.0796778	0.109571	0.55		-0.0062	0.0028	0.027
rs17805818	4	146581369	A/G		0.000928816	-0.0252935	0.0685026	0.35		-0.014	0.003	3.7e-06
rs4835018	4	146753330	T/C		0.793258	-0.00260419	0.0038313	0.24		0.0102	0.0017	5.1e-09
rs11930385	4	146845752	C/T		0.680731	0.0151411	0.0033836	2.1e-06		0.0117	0.0015	1.3e-15
rs11100904	4	146904304	C/T		0.0787539	-0.00815793	0.00575402	0.13		0.0092	0.0015	2.1e-10
rs2884401	4	148984082	G/C		0.839201	0.0114768	0.00423432	0.0061		0.0094	0.0016	9.3e-09
rs6848368	4	149697086	A/C		0.0413445	0.0125634	0.00777792	0.064		0.0133	0.0018	1.2e-13
rs1443088	4	152450126	G/A		0.32855	-0.00706444	0.00329486	0.12		-0.0142	0.0014	1.2e-22
rs17299889	4	154831619	G/A		0.0970217	-0.00353209	0.00524113	0.79		0.0056	0.0015	0.00025
rs10517658	4	157788190	G/A		0.0749042	-0.0217951	0.00591782	0.00016		-0.0224	0.0026	2.5e-17
rs4504305	4	158903953	A/G		0.796891	0.00294661	0.00388516	0.23		0.0108	0.0015	1.1e-13
rs11734376	4	184192278	G/T		0.00890487	0.0327478	0.0289099	0.17		-0.004	0.0021	0.053
rs12643353	4	184200938	T/C		0.0374562	-0.039287	0.00816504	8.3e-07		-0.0407	0.0029	4.1e-44
rs955748	4	184215675	A/G		0.584462	0.0147566	0.00315068	4.2e-07		0.0246	0.0017	7.1e-49
rs2310357	4	186697494	T/C		0.70185	0.019464	0.00339118	2.2e-09		0.0158	0.0016	4.1e-22
rs769109	5	3118802	C/T		0.147189	0.00696397	0.00436932	0.13		-0.0125	0.002	9.5e-10
rs274679	5	6751426	A/C		0.632395	-0.0141528	0.00322797	0.0001		-0.0134	0.0015	8.2e-19
rs875525	5	14747247	C/T		0.177882	-0.00173614	0.00408623	0.58		-0.0096	0.0016	3.4e-09
rs860664	5	14960235	T/G		0.80216	0.0100917	0.00388405	0.0087		0.0161	0.002	2.9e-15
rs17409588	5	31528627	T/C		0.163606	0.0136814	0.00419769	0.00012		0.0164	0.0015	3.7e-26
rs752229	5	32679090	G/A		0.118591	-0.0264993	0.00482016	2.7e-08		0.0041	0.0022	0.066
rs976576	5	32722499	T/C		0.322862	-0.0223396	0.00331324	1.9e-13		-0.0048	0.0016	0.0037
rs1698027	5	32738654	G/A		0.316382	-0.000689302	0.00333104	0.74		0.0117	0.0015	3.8e-14
rs3811958	5	32772043	A/G		0.225654	0.0131177	0.00369912	0.00077		0.0298	0.0016	8.2e-75
rs13357303	5	32803690	C/T		0.252884	0.00237888	0.00358718	0.64		-0.0171	0.0017	2.8e-23
rs1173727	5	32830521	T/C		0.598039	-0.0126407	0.00315332	3.3e-06		-0.0368	0.0015	3.2e-141
rs1389874	5	32882962	C/G		0.19729	0.00619343	0.00390919	0.14		-0.0079	0.0018	9e-06
rs11744178	5	33005008	C/T		0.294386	0.0165816	0.00343921	5.5e-07		0.0227	0.0015	2.8e-55
rs1876658	5	33012520	A/C		2.02e-05	0.432409	0.415739	0.29		0.0439	0.0065	2e-11
rs1813313	5	33271984	C/A		0.604661	0.0160861	0.00317211	1.3e-07		0.0362	0.0024	1.7e-51
rs6896697	5	33330807	T/C		0.0265761	-0.000696466	0.00961821	0.47		0.0154	0.0015	1e-25
rs6895892	5	33816942	A/T		0.494646	0.00218845	0.00311195	0.78		0.0102	0.0018	2.5e-08
rs1609500	5	35211240	C/A		0.324957	0.00347055	0.00330564	0.25		0.0074	0.0015	1.2e-06
rs12656216	5	36160668	G/A		0.39909	0.00731853	0.00316954	0.029		0.0192	0.0018	4.2e-27
rs16902835	5	36225246	C/T		0.32297	-0.00109605	0.00332086	0.47		-0.0089	0.0014	7.7e-10
rs2731880	5	36603384	T/C		0.530621	-0.00678727	0.00311346	0.066		-0.0083	0.0014	7.4e-09
rs292168	5	36807189	A/G		0.477779	-0.0187105	0.0031265	9.2e-10		-0.0225	0.0014	3.1e-55
rs12519439	5	37567267	C/T		0.0105728	0.0059935	0.0235606	0.7		0.0004	0.0033	0.9
rs781794	5	37589295	G/A		0.586105	0.00558719	0.00314735	0.073		0.0125	0.0016	1.8e-14
rs16903690	5	37613299	T/G		0.15472	-0.0063955	0.00430559	0.2		-0.0106	0.002	1.1e-07
rs9292673	5	37791733	A/G		0.368725	0.00581745	0.00321262	0.064		0.0155	0.0019	1.2e-16
rs2973051	5	37813540	C/T		0.518879	-0.000341869	0.00309951	0.61		0.0032	0.0016	0.038
rs2973114	5	37857227	T/C		0.279463	0.00789419	0.00345587	0.022		0.0061	0.0021	0.0038
rs327267	5	38651230	A/G		0.123516	-0.00309667	0.00476622	0.43		-0.0069	0.0014	1.5e-06
rs9292741	5	39427155	A/G		0.263032	-0.0187705	0.00350778	1.5e-07		-0.0221	0.0016	3.1e-43
rs1867540	5	41279237	T/C		0.0130459	0.0085354	0.013965	0.55		0.0251	0.0034	1.2e-13
rs614990	5	41576196	G/A		6.61e-05	-0.23023	0.378624	0.56		-0.0224	0.0032	2.1e-12
rs17213962	5	41867930	C/A		0.389241	0.00297903	0.00327141	0.49		0.0065	0.0015	7.8e-06
rs17574650	5	42436916	A/C		0.00389558	0.0623313	0.0354434	0.037		0.0341	0.0024	1.2e-44
rs4242116	5	42655123	A/G		0.939572	-0.0186855	0.006493	0.0011		-0.0093	0.0016	1.6e-08
rs2972758	5	42819844	C/G		0.44792	0.0294163	0.00311723	1.4e-21		0.0218	0.0014	9.9e-52
rs316413	5	43094029	T/C		0.360248	0.00841383	0.00324722	0.0056		0.0035	0.0019	0.063
rs12152958	5	43940059	G/T		0.00421744	-0.05692	0.0280652	0.0053		0.017	0.0043	8.7e-05
rs12055151	5	50418925	T/A		0.656619	-0.0105289	0.00328792	0.0018		-0.0136	0.0015	3.2e-19
rs1423544	5	52037509	C/T		0.292154	0.00910024	0.00340713	0.0021		0.0073	0.0015	2e-06
rs6450136	5	52765331	C/A		0.562433	-0.00848315	0.00311863	0.0035		-0.0125	0.0016	1.3e-15
rs17251005	5	53274798	G/C		0.133791	-0.00183878	0.00458182	0.4		-0.013	0.0021	1e-09
rs35942	5	53603593	G/C		0.743511	0.0107397	0.00357081	0.0012		0.0095	0.002	2e-06
rs336081	5	54433393	G/A		0.577807	-0.0126032	0.00313732	3.7e-05		-0.0211	0.0015	4e-46
rs10940469	5	54846184	G/A		0.49451	-0.0221863	0.00322563	1.7e-12		-0.0027	0.0016	0.093
rs1396611	5	54878771	T/C		0.573553	-0.0231112	0.00314151	1.6e-13		-0.0304	0.0015	4.1e-86
rs6897117	5	54986775	T/C		0.752322	-0.0261712	0.00359351	6.6e-14		-0.032	0.0015	5.8e-95
rs3761772	5	55034088	A/G		0.318545	0.00967667	0.00331732	0.002		0.0029	0.0023	0.2
rs157845	5	55796639	T/C		0.128634	-0.00506302	0.00473085	0.3		-0.0112	0.0016	9.8e-12
rs702691	5	56114526	T/G		0.0968337	0.0126651	0.00521682	0.02		0.0181	0.0015	6.7e-34
rs854037	5	57091783	A/G		0.332	-0.00129609	0.00329115	1		-0.0117	0.0018	2.2e-10
rs7736186	5	58270494	C/T		0.00133211	0.0784779	0.074803	0.11		-0.0104	0.0045	0.021
rs11738454	5	58342120	C/T		0.675182	0.0118393	0.00331197	7e-05		0.0159	0.0021	1.9e-14
rs6877743	5	58454191	A/C		0.421096	-0.00934409	0.00314256	0.0063		-0.0098	0.0014	6.6e-12
rs7703022	5	58595606	C/T		0.0910777	0.00325117	0.00538048	0.75		-0.0139	0.0015	2e-21
rs3857267	5	63917733	A/G		0.603649	-0.00421362	0.00316106	0.062		0.0085	0.0027	0.0013
rs264759	5	64381897	T/G		0.455903	0.0122294	0.00311726	5e-06		0.0182	0.0015	4.9e-33
rs10053096	5	64573981	T/C		0.315452	0.0144507	0.00335121	1.2e-05		0.0024	0.0015	0.12
rs4700677	5	64666225	G/A		0.099917	0.0512687	0.0051938	1.7e-23		0.018	0.0039	3.9e-06
rs11738854	5	64673915	T/C		0.0192447	0.0440424	0.0113596	6e-06		0.023	0.0021	1.8e-27
rs456775	5	66199501	C/T		0.320386	0.00497516	0.00331956	0.072		0.0079	0.0014	3.5e-08
rs10515054	5	67106808	A/G		0.0125079	0.00205668	0.0146734	0.78		0.0432	0.0045	1.2e-21
rs7710020	5	67142633	A/G		0.456633	0.00967577	0.00311281	0.0025		0.0061	0.0014	2.6e-05
rs999826	5	67275356	G/A		0.0676616	-0.0040412	0.00640737	0.23		-0.0136	0.0017	1.7e-15
rs3886182	5	67432791	T/C		0.815915	0.00600234	0.00399826	0.14		-0.008	0.0014	2.6e-08
rs173703	5	67547326	G/A		0.393572	0.00712745	0.0031708	0.026		-0.0015	0.0018	0.39
rs2112208	5	67564327	T/C		0.19191	-0.0259903	0.00392906	2.4e-11		-0.012	0.0017	8.7e-13
rs3756668	5	67596088	G/A		0.395829	-0.0208625	0.00316654	4.8e-11		-0.0178	0.0014	3.5e-35
rs1423232	5	67828878	C/G		0.129382	-0.0206925	0.00465731	1e-05		-0.0083	0.0015	2.3e-08
rs415817	5	71844878	C/T		0.440938	-0.0152302	0.00314072	1e-06		-0.0129	0.0017	1.2e-13
rs11744267	5	72078389	T/A		0.0342055	-0.0199473	0.00851872	0.018		-0.0187	0.0019	8e-22
rs34651	5	72144005	C/T		0.848822	-0.0308773	0.00445303	9.9e-12		-0.0382	0.0027	6.9e-46
rs13160226	5	72434224	A/G		0.263451	0.00373222	0.00355318	0.42		0.0107	0.0017	4.8e-10
rs2454846	5	73959526	A/G		0.262285	0.00937494	0.00352933	0.016		0.0116	0.0016	5.2e-13
rs6877994	5	77146981	C/G		0.209211	0.00726094	0.0038189	0.045		0.0097	0.0014	1.7e-11
rs12520209	5	77506956	C/T		0.0917891	-0.0205118	0.00536629	6e-05		-0.0244	0.0017	2.9e-46
rs10805921	5	78150712	G/A		0.0034281	-0.00572931	0.0322655	0.78		-0.0156	0.002	3.1e-15
rs17223387	5	78310191	G/C		0.000348851	0.172908	0.130744	0.2		0.0118	0.0017	3.9e-12
rs7712162	5	78945171	C/T		0.234923	0.0203943	0.00364582	1.6e-07		0.0196	0.0019	1.8e-25
rs411840	5	81014958	C/T		0.240682	0.00487636	0.00362438	0.15		0.0098	0.0014	1.1e-11
rs457008	5	81074655	C/T		0.468561	-0.00478217	0.00309532	0.069		-0.0068	0.0014	2.7e-06
rs13163838	5	86204545	G/T		0.954775	-0.000906384	0.00744982	0.6		0.014	0.0016	8.2e-18
rs4421140	5	86656964	T/C		0.32785	0.0127075	0.00329895	0.00028		0.01	0.0017	9.6e-09
rs13187743	5	86958814	T/C		0.403021	0.00844159	0.00316343	0.0075		0.0178	0.0026	1.2e-11
rs10069251	5	87228571	C/A		0.00103449	0.0174647	0.0676642	0.97		-0.0076	0.0019	0.0001
rs10037512	5	88354675	T/C		0.66561	-0.0310136	0.00327677	6e-20		-0.0277	0.0014	1.8e-82
rs10942546	5	88396620	T/C		0.0989018	0.021898	0.00518859	1.8e-05		-0.0031	0.0026	0.24
rs11748980	5	88833522	T/C		0.282579	0.000594165	0.00344621	0.84		-0.0146	0.0014	5.1e-24
rs4489092	5	90420644	G/T		0.45218	-0.00474526	0.00315538	0.18		-0.0139	0.0015	3.7e-20
rs17085593	5	95630705	C/G		0.240264	0.00192422	0.00362191	0.3		0.0182	0.0015	2.2e-32
rs7700995	5	101013654	T/C		0.00134226	0.0549466	0.0604639	0.22		-0.0175	0.0036	1.1e-06
rs1393625	5	101876929	A/G		0.163661	0.00292894	0.00418583	0.94		-0.0051	0.0016	0.0013
rs6889967	5	108085135	A/G		0.157579	0.0147709	0.004282	0.003		0.016	0.0014	1.3e-28
rs3805600	5	108087810	A/G		0.0549351	0.0110914	0.00679404	0.16		0.0117	0.002	3.6e-09
rs9326750	5	108173003	G/A		0.0420655	0.00955199	0.00770966	0.34		0.0266	0.0017	1.1e-54
rs27755	5	111029070	A/T		0.65852	0.00530831	0.00326272	0.077		0.0135	0.002	2.8e-11
rs12719151	5	112026480	T/C		0.824975	-0.015501	0.00407273	5.6e-05		-0.0142	0.0014	2.4e-23
rs2020383	5	112074356	C/T		0.813527	-0.0164665	0.00399469	1.4e-05		-0.0159	0.0014	3.6e-28
rs4921010	5	115041671	C/T		0.349858	0.0213884	0.00324179	4.1e-12		0.0236	0.0016	4.4e-50
rs26537	5	115177014	T/C		0.448149	0.000817401	0.0031402	0.88		-0.0092	0.0015	2.7e-09
rs12523269	5	119867065	C/T		0.0241222	-0.00450567	0.0102635	0.63		-0.0132	0.0019	4e-12
rs10519693	5	121399673	T/A		0.0711967	0.0240685	0.00602007	1.4e-05		-0.0117	0.0034	0.00066
rs1428387	5	122705244	C/T		0.0745853	-0.00456389	0.00591125	0.61		-0.0117	0.0046	0.011
rs890913	5	122735750	A/T		0.468994	-0.0216091	0.00311336	1.3e-13		-0.0243	0.0014	3.3e-63
rs10463782	5	123930829	T/C		0.23582	0.000326728	0.00364845	0.7		0.0051	0.0015	0.0009
rs7717604	5	123989617	C/T		0.45452	0.00817297	0.00311532	0.016		0.0152	0.0015	5.8e-24
rs426120	5	126853492	G/C		0.561939	-0.0101757	0.00312513	0.00072		-0.0099	0.0015	5.8e-11
rs251215	5	127543622	C/A		0.246674	-0.026215	0.00358783	6.5e-13		-0.0164	0.0014	5.8e-30
rs12109794	5	127568650	G/A		0.000196062	-0.198931	0.148021	0.26		0.0768	0.0072	7.4e-27
rs17676694	5	127680042	A/T		2.32e-05	0.511833	0.677271	0.5		0.0223	0.0023	8.3e-23
rs154001	5	127685135	C/T		0.896263	0.0358965	0.00507646	4.3e-14		0.0173	0.0015	6.6e-30
rs6866701	5	129069848	A/G		0.999551	-0.0747864	0.0736606	0.4		-0.0402	0.0027	9.4e-51
rs11242043	5	130159918	G/A		0.146172	0.0106243	0.00437766	0.017		-0.0218	0.0062	0.00048
rs17692694	5	130330467	G/A		0.290813	-0.00814946	0.00354177	0.027		-0.0136	0.0023	3.7e-09
rs3891636	5	130439091	T/C		0.163164	-0.0039538	0.00419066	0.37		-0.0199	0.0017	1.7e-30
rs40990	5	130994429	G/A		0.478831	0.0146441	0.00323313	3.4e-06		0.0071	0.0017	2.5e-05
rs25887	5	131416061	C/A		0.593662	-0.0132823	0.00315241	7.5e-06		0.0141	0.0015	2.9e-22
rs7705189	5	131623358	A/G		0.00162783	0.00877078	0.058876	0.58		0.0352	0.0014	1.2e-130
rs3792884	5	131651261	A/G		0.0421052	-3.04e-05	0.00770296	0.77		0.0029	0.0023	0.22
rs2108665	5	134136333	C/T		0.380387	-0.0105107	0.00318681	0.0015		-0.0278	0.0023	7.4e-33
rs31198	5	134372685	T/C		0.603596	-0.0193248	0.00316392	3.4e-10		-0.0359	0.0016	1.7e-106
rs39881	5	134379311	C/A		0.978904	-0.0132794	0.0107964	0.15		-0.0189	0.0017	2.7e-28
rs12657484	5	134503751	T/C		0.659869	0.0149842	0.00332433	3.8e-05		0.0042	0.0016	0.0086
rs9327705	5	134510303	G/A		0.0161824	-0.012809	0.0122466	0.31		0.0167	0.0017	2.6e-22
rs6873027	5	134580868	C/G		0.845359	0.00214765	0.00432747	0.55		-0.0056	0.0015	0.00019
rs11959305	5	135386382	C/A		0.00319921	0.0456303	0.0392364	0.36		0.0165	0.0032	2.5e-07
rs4835672	5	137568867	T/C		0.515432	0.00763575	0.00310101	0.012		0.0138	0.0017	2.5e-15
rs356447	5	139033279	A/G		0.0380503	0.0336743	0.00818965	2e-05		0.0378	0.0034	3.4e-29
rs10040658	5	139051015	G/A		0.123217	0.0193567	0.00476635	9.5e-06		0.0175	0.0015	1.4e-31
rs2253378	5	139948802	A/G		0.253282	0.00651612	0.00357684	0.06		0.0077	0.0017	5.1e-06
rs2740584	5	140561768	C/T		0.543879	0.0187855	0.00312856	5.8e-10		0.0124	0.0017	1.6e-13
rs3749759	5	141041435	G/A		0.621412	-0.00623111	0.00318698	0.1		-0.0109	0.0015	5.2e-13
rs4912636	5	141637058	T/G		0.446104	-0.00863463	0.00311274	0.0025		-0.0103	0.0014	4.7e-13
rs6897876	5	141687639	T/C		0.315454	0.0109383	0.00333409	0.00027		0.0125	0.0014	4.6e-18
rs253438	5	141801216	A/G		0.774199	-0.0134423	0.00374588	5.2e-05		-0.0109	0.0014	2.4e-14
rs11167790	5	142068366	T/C		0.00358172	-0.0452895	0.0417836	0.28		0.0113	0.0016	7.9e-12
rs853170	5	142537474	T/C		0.538053	0.0100276	0.00310554	0.00039		0.0121	0.0016	1.3e-13
rs258763	5	142652361	T/A		0.186173	0.0019638	0.00398181	0.71		0.0144	0.0014	3.3e-23
rs6864427	5	143151880	T/C		0.646471	0.0103633	0.00324402	0.00046		0.0124	0.0014	5.1e-18
rs10060893	5	143523411	T/A		0.635054	-0.00274054	0.0033534	0.59		-0.0083	0.0016	4.9e-07
rs352347	5	148725199	A/G		0.417024	0.0108249	0.00314076	0.00051		0.0104	0.0014	3.6e-13
rs3776069	5	149315287	T/C		0.222674	0.0147077	0.00370785	0.00038		0.017	0.002	2.5e-17
rs6579789	5	149715264	G/A		0.388296	-0.0154769	0.003171	6.1e-06		-0.0113	0.0016	5.7e-12
rs3549	5	151041150	G/C		0.472901	-0.000881108	0.00310337	0.74		0.0069	0.0015	2.8e-06
rs11741790	5	156759177	G/A		0.0208398	-0.0157162	0.0108206	0.085		-0.0166	0.0017	2.4e-21
rs4921518	5	158432457	A/T		0.328548	-0.00723989	0.0033259	0.023		-0.0147	0.0015	1.5e-23
rs1469059	5	158503800	T/C		0.628198	-0.00746587	0.00321186	0.0067		-0.0128	0.0014	1.1e-18
rs1527825	5	165897317	A/C		0.184059	-0.00357964	0.00413875	0.77		-0.0097	0.0015	6.3e-11
rs4282339	5	168256240	G/A		0.204616	-0.0345103	0.00383106	1.8e-20		-0.0368	0.0018	1.7e-97
rs4620037	5	170875097	A/C		0.227251	-0.016195	0.00379426	9.4e-06		-0.0306	0.0018	2e-66
rs154363	5	171017095	A/G		0.825508	0.0234621	0.00408032	1.3e-08		0.0206	0.0015	1.5e-40
rs257365	5	171101894	T/C		0.529682	0.00167109	0.00314469	0.52		0.0065	0.0015	1.1e-05
rs33852	5	171189571	A/G		0.455411	0.0306143	0.00311067	5e-22		0.0279	0.0015	6.8e-75
rs702072	5	171203248	G/A		0.0490765	-0.0143882	0.00810259	0.1		0.0128	0.0019	4.3e-12
rs10079416	5	171268873	C/T		0.269789	-0.000144378	0.0034834	0.92		0.0082	0.0019	1.7e-05
rs702100	5	171275699	A/T		0.0412748	-0.00235178	0.00781222	0.81		0.013	0.0062	0.036
rs1368380	5	171285632	C/T		0.210429	0.0160683	0.00448664	0.00027		0.0314	0.0015	3.1e-103
rs793356	5	172530561	T/C		0.160946	-0.00932658	0.00422188	0.0092		-0.0136	0.0014	5e-21
rs17075791	5	172746026	T/C		0.10192	-0.0191401	0.0055825	0.0017		-0.0236	0.0041	7.1e-09
rs12515303	5	172762651	A/G		0.397608	-0.00729003	0.00353215	0.08		-0.0131	0.0016	3.2e-17
rs11954548	5	172779475	C/T		0.408511	0.00384589	0.00314263	0.093		0.0162	0.0017	1.8e-22
rs6878608	5	172794668	T/C		0.000833653	-0.0505709	0.0840222	0.76		0.0093	0.0019	9.1e-07
rs10780116	5	172839289	C/T		0.499433	0.00357687	0.00309666	0.33		0.0127	0.0014	1.1e-18
rs17052028	5	172968491	A/G		0.150901	-0.0095152	0.00432937	0.023		-0.011	0.0015	4.8e-13
rs889014	5	172984114	C/T		0.19093	-0.0286099	0.00393174	1.3e-13		-0.0257	0.0015	7.7e-67
rs370571	5	173022229	G/T		0.173299	0.0059934	0.00411176	0.15		0.0197	0.0014	1.3e-42
rs13173671	5	173026190	T/C		0.000280876	-0.054939	0.12577	0.59		-0.0314	0.0039	1.1e-15
rs2913731	5	175897220	C/G		0.390665	-0.0111747	0.00318216	0.00019		-0.0123	0.0014	9.4e-18
rs1966265	5	176516631	G/A		0.549387	0.0201224	0.00310994	1.2e-11		0.0453	0.0017	2.3e-150
rs12055154	5	176675423	A/G		0.0140262	-0.00731527	0.0131832	0.53		-0.075	0.0046	2.1e-60
rs335435	5	176867943	A/G		0.161597	-0.00794748	0.00420067	0.034		0.0071	0.0014	1e-06
rs6601211	5	177535370	A/G		0.76128	-0.00296199	0.00362548	0.23		-0.0109	0.0015	1.5e-12
rs2961684	5	177652086	A/G		0.115356	-0.00336314	0.00484417	0.48		-0.0082	0.0016	5.9e-07
rs11750568	5	178535713	A/G		0.884859	-0.0173737	0.00485227	0.00012		-0.019	0.0015	4.5e-36
rs2278221	5	178581859	G/A		0.40716	-0.0078359	0.00325168	0.0061		-0.0149	0.0017	1.7e-18
rs466522	5	178687676	G/A		0.00294793	0.0234358	0.0312931	0.44		-0.0135	0.0018	1.3e-13
rs6879260	5	179731014	T/C		0.819839	0.0101456	0.00403002	0.0065		0.0255	0.0015	4.5e-67
rs3733750	5	180235503	T/C		0.247697	0.0151531	0.00371019	0.00011		0.0161	0.0023	7.7e-12
rs13361994	5	180645211	T/C		0.0919793	-0.0176343	0.0054415	0.002		-0.0147	0.0019	1.4e-14
rs17714046	5	180661980	T/C		0.00188226	-0.120039	0.0359259	0.00051		-0.024	0.0037	1.1e-10
rs3778519	6	1771512	C/T		0.432879	-0.0167999	0.00314834	8.3e-08		-0.0139	0.0016	1.9e-17
rs1570534	6	1901495	C/T		0.479537	0.00717853	0.00309025	0.0059		0.015	0.0015	8.6e-23
rs9378684	6	2110941	C/T		0.278101	0.0133489	0.00347189	0.00021		0.0192	0.0018	6.4e-27
rs932445	6	2167225	T/C		0.471369	-0.0104647	0.00315945	0.004		-0.0174	0.0014	2.2e-33
rs9504925	6	6769438	G/A		0.320371	-0.0121816	0.00344759	0.0041		-0.0116	0.0016	3.7e-13
rs1887508	6	6887607	A/G		0.999075	0.0812089	0.0540823	0.076		0.0327	0.0022	1e-48
rs9379084	6	7231843	G/A		0.272344	-0.0372997	0.00365903	3.8e-25		-0.0421	0.0025	6.1e-65
rs3812163	6	7725760	A/T		0.215494	0.0205279	0.00375477	2.8e-09		0.0404	0.0014	9.4e-175
rs270417	6	7729614	C/T		0.971158	-0.0214153	0.00928088	0.011		0.0369	0.0016	7.5e-118
rs9328445	6	7792947	T/C		0.601778	0.00677767	0.0031548	0.033		0.0159	0.0014	2.2e-28
rs267195	6	7847928	C/T		0.776453	0.0028552	0.00372572	0.4		0.0106	0.0014	1.7e-13
rs1150579	6	11653479	G/A		0.64765	-0.01083	0.00323913	0.00077		-0.0092	0.0015	7.9e-10
rs2327506	6	12029424	T/C		0.424011	0.0103383	0.00312481	0.001		0.0089	0.0014	5.8e-10
rs504056	6	19014471	C/T		0.028685	0.00755034	0.00926198	0.72		0.0165	0.0023	8.7e-13
rs1047014	6	19841493	T/C		0.00350931	0.00659213	0.0449666	0.54		0.0312	0.0017	3.1e-77
rs12665526	6	19900521	T/C		0.524044	-0.000767795	0.00311421	0.69		0.0107	0.0015	2.1e-12
rs196051	6	22056131	A/G		0.904232	-0.00207075	0.00563668	0.73		-0.0134	0.0015	3e-20
rs6922886	6	22541789	G/C		0.393395	-0.00404716	0.00316918	0.053		-0.0102	0.0014	6.8e-13
rs7741044	6	23871293	T/C		0.0420715	-0.0109554	0.00772718	0.28		-0.0074	0.0015	1.3e-06
rs7766620	6	24455543	G/C		0.00283654	0.0404047	0.0314962	0.14		0.0089	0.0016	1.8e-08
rs2038135	6	24645967	T/G		0.901551	0.0072954	0.00518674	0.26		0.0101	0.0015	3.6e-11
rs9358839	6	25181447	C/T		0.506768	-0.00188179	0.00309053	0.66		-0.0099	0.0015	4e-11
rs1800562	6	26093141	G/A		0.000128502	0.25392	0.171846	0.16		0.0331	0.0027	2.2e-33
rs806794	6	26200677	A/G		0.835763	-0.0581522	0.00417448	9.2e-47		-0.0586	0.0016	2e-295
rs3799378	6	26404374	A/G		0.160366	0.00472459	0.00426384	0.24		0.0034	0.0017	0.041
rs12213722	6	26473083	A/G		0.0613845	-0.00950513	0.00644381	0.19		-0.0395	0.0023	3.8e-67
rs7768682	6	26598418	A/T		0.004123	-0.0324552	0.0248953	0.25		-0.0088	0.0026	0.00065
rs5030955	6	27213867	C/T		0.0466412	-0.0125486	0.00732918	0.091		-0.0422	0.0025	6.9e-65
rs13214703	6	27941387	T/C		0.000180725	0.20776	0.164284	0.19		0.0333	0.0025	6.7e-39
rs2277103	6	28109633	C/T		0.0949347	0.00895308	0.00525898	0.062		-0.0274	0.0052	1.4e-07
rs9461443	6	28194629	A/T		0.277712	-0.0047985	0.00344967	0.26		-0.0016	0.0016	0.34
rs2079705	6	28323968	G/A		0.0001359	0.122888	0.186457	0.63		-0.043	0.0028	7.9e-52
rs3131847	6	29649105	G/A		0.167556	-0.0186995	0.00413849	1e-06		-0.0189	0.0015	1.4e-34
rs2272874	6	29696245	T/C		0.224015	0.034024	0.00368126	1.9e-20		-0.026	0.0022	3.7e-32
rs9263699	6	31093699	G/A		0.215582	-0.00894229	0.00375876	0.011		-0.0098	0.002	1.3e-06
rs1265097	6	31106459	C/A		0.0429026	-0.0438377	0.00763156	2.8e-09		-0.0596	0.0025	5.4e-121
rs9501057	6	31106516	C/T		0.192488	-0.0121896	0.00391202	0.00058		-0.0131	0.0047	0.0051
rs1966	6	31107733	C/T		0.350734	-0.0202573	0.0032327	2.1e-09		-0.02	0.0018	1.9e-29
rs2233940	6	31107922	C/T		0.00252449	-0.03156	0.0308685	0.2		0.0109	0.005	0.029
rs3130922	6	31461089	A/G		0.634592	-0.0286944	0.00323322	2.5e-18		-0.0101	0.0015	3.1e-11
rs6916394	6	31464050	T/C		0.521238	0.0049262	0.00310611	0.09		-0.019	0.0015	5.4e-35
rs3130614	6	31476458	T/A		2.21e-05	0.153342	0.430084	0.76		0.0414	0.0021	1.5e-86
rs6916921	6	31520426	C/T		0.185316	-0.00845615	0.00396679	0.023		-0.0159	0.0027	4.1e-09
rs2844480	6	31564821	C/T		0.10447	-0.0268334	0.00505342	2.4e-07		-0.0397	0.0018	9.1e-103
rs11965547	6	31836151	G/A		0.271661	-0.0139463	0.00347704	6.7e-06		-0.0188	0.0025	3.7e-14
rs494620	6	31838713	G/A		0.572502	0.00805581	0.00311727	0.0055		-0.0217	0.0015	3.7e-50
rs2242664	6	31839331	C/T		0.639953	0.0120218	0.00321691	6.1e-05		-0.0268	0.0015	5.8e-75
rs389883	6	31947460	G/T		0.69826	-0.00230005	0.00336646	0.33		-0.0396	0.0015	2.2e-149
rs13199524	6	32066765	C/T		0.00300135	-0.0118987	0.0282351	0.51		-0.0103	0.0026	6.3e-05
rs9461776	6	32575735	A/G		0.0277128	-0.0196818	0.0110244	0.1		-0.0396	0.0032	3.2e-35
rs646984	6	32576592	A/C		0.297224	-0.0152373	0.0034038	1.2e-06		-0.0119	0.0015	1.8e-15
rs3830058	6	32634010	G/A		0.847003	-0.0322556	0.00431821	2.1e-13		-0.0208	0.0017	5.1e-34
rs3891175	6	32634467	C/T		0.00412926	-0.0133169	0.029292	0.36		0.0267	0.0017	7.1e-58
rs2857106	6	32787570	T/C		0.271166	-0.0115729	0.00347873	0.00039		-0.0252	0.0018	2.6e-42
rs3819714	6	32804217	G/A		0.403098	-0.00732242	0.00314917	0.031		-0.0022	0.0015	0.16
rs8842	6	32813161	G/C		6.69e-05	0.163967	0.190635	0.41		-0.025	0.0049	3.7e-07
rs9277935	6	33160425	G/T		0.659993	-0.013079	0.00325894	7.7e-05		-0.0178	0.0017	5.9e-25
rs420361	6	33555904	T/C		0.82203	-0.00474122	0.00402776	0.27		0.0198	0.0015	2.4e-39
rs9461905	6	33721933	T/C		0.947746	0.00113704	0.00692875	0.84		0.0182	0.0018	8.6e-25
rs11970492	6	33958000	G/C		0.0101627	0.0168586	0.0194349	0.44		-0.0204	0.0032	1.8e-10
rs9461939	6	33982796	C/T		0.00614329	-0.0488032	0.0204494	0.012		0.0421	0.0047	2.1e-19
rs1592269	6	34183057	G/A		0.864164	-0.0905631	0.00452646	7.6e-92		-0.0932	0.0034	1.9e-167
rs12214804	6	34188866	C/T		0.85611	-0.0870949	0.00440578	3.1e-90		-0.0881	0.0025	2.1e-261
rs11970421	6	34553163	C/T		0.234203	-0.00406381	0.00366963	0.18		-0.0473	0.0027	1.6e-67
rs2815005	6	34638847	G/A		0.00122484	0.108777	0.04412	0.012		0.06	0.002	5.6e-192
rs7752468	6	34887748	A/G		0.255252	-0.00580354	0.00353858	0.11		-0.0431	0.0034	9.9e-38
rs847849	6	34905616	A/G		0.267241	-0.00777999	0.00349836	0.018		0.0027	0.0026	0.3
rs1880090	6	34990968	C/T		0.900431	0.011057	0.00515418	0.051		0.0299	0.0016	2.8e-74
rs9462042	6	35002779	G/A		0.00211925	-0.00341792	0.0336706	0.98		-0.0038	0.0028	0.18
rs16872293	6	35117996	G/C		0.00282523	0.00473964	0.0327484	0.87		-0.0133	0.0035	0.00019
rs3800404	6	35137870	T/G		0.270695	-0.0102491	0.00347652	0.0011		-0.0136	0.0021	6.2e-11
rs732594	6	35206553	C/A		0.447927	0.0211295	0.00310646	2e-12		0.0111	0.0014	1.9e-14
rs9942465	6	35324213	C/A		0.000547113	-0.121311	0.0662298	0.015		0.0804	0.0051	3.7e-55
rs1051952	6	35465786	A/C		0.519589	-0.0157842	0.00310291	2.4e-08		0.0075	0.0015	3.4e-07
rs4713908	6	35647310	A/G		0.0827927	-0.0210921	0.00561464	9.2e-05		0.0625	0.0048	1.1e-38
rs9470191	6	35967058	A/G		0.280987	0.00310351	0.00343285	0.38		-0.0111	0.0014	4.8e-15
rs2395655	6	36645696	A/G		0.612422	-0.000295571	0.00317586	0.96		0.0091	0.0015	9.3e-10
rs9470482	6	37078818	T/A		0.00193383	-0.0476535	0.0354142	0.38		0.0218	0.0037	4e-09
rs9470811	6	38148584	A/G		0.168231	0.00277463	0.00413345	0.66		0.0095	0.0016	4.9e-09
rs2815116	6	39187886	G/A		0.854881	0.00581191	0.00447586	0.29		0.0141	0.0016	3.4e-19
rs9367004	6	39365546	C/T		0.246045	-0.000868655	0.00358601	0.66		0.0272	0.0038	1.6e-12
rs6458122	6	39769455	C/T		0.376217	0.016173	0.00322124	1.4e-06		0.0082	0.0014	8e-09
rs11754450	6	39877959	T/A		0.0295799	0.0067229	0.0104516	0.54		-0.01	0.0023	2.1e-05
rs3008841	6	40069436	G/T		0.559598	-0.00507016	0.00310879	0.076		0.0058	0.0014	4.7e-05
rs4714468	6	41452996	G/A		0.342725	-0.000277813	0.00325947	0.69		0.0123	0.0023	4.3e-08
rs2842647	6	41645564	G/A		0.104678	-0.0126351	0.00516742	0.0048		-0.0073	0.0019	0.00014
rs6916515	6	41666065	G/A		0.00316635	0.0397257	0.0368785	0.45		0.0116	0.0021	5.8e-08
rs6901756	6	41825590	T/C		0.00558817	0.0198728	0.0207682	0.41		-0.0205	0.0021	3.4e-22
rs3218100	6	41904483	C/T		0.00210588	0.117981	0.0544209	0.089		-0.0028	0.0028	0.33
rs13340461	6	41924278	C/T		0.184815	0.00489353	0.00397897	0.19		0.0232	0.0016	1.4e-47
rs10948007	6	42003084	C/T		0.232467	0.00452346	0.00389343	0.16		0.0246	0.0026	2.8e-21
rs2125738	6	43327750	A/G		0.647043	0.018358	0.00323082	2.1e-08		0.013	0.0015	3.9e-19
rs9463015	6	44695058	A/G		0.025049	-0.0372503	0.010859	0.00094		-0.0183	0.0028	2.9e-11
rs7749796	6	44890732	T/A		0.000479069	0.0913983	0.0947404	0.29		-0.0326	0.0025	4.1e-38
rs9395066	6	45095163	A/C		0.705228	0.0233974	0.00338863	1.7e-12		0.0232	0.0014	1.4e-58
rs12662272	6	45123889	C/A		0.276247	-0.0246197	0.00345686	3.6e-13		-0.018	0.0023	1.1e-15
rs1388244	6	45650154	T/C		0.617419	0.007376	0.00318468	0.016		0.0129	0.0018	7.6e-13
rs9395264	6	47475022	T/G		0.309298	0.0127061	0.00336019	0.00039		0.0219	0.0015	2.2e-46
rs614570	6	52319251	C/T		0.508914	-0.00655713	0.00309073	0.029		-0.0104	0.0014	2.4e-13
rs12527990	6	52945132	A/G		0.0841519	-0.0135031	0.00559493	0.014		-0.0133	0.0025	2e-07
rs12175817	6	53331144	A/C		0.468116	-0.00979909	0.00311614	0.0059		-0.014	0.0016	7.6e-19
rs4236130	6	55318527	C/A		0.436565	-0.000764496	0.00311821	0.68		-0.0039	0.0014	0.0067
rs9370463	6	55608017	T/C		0.127131	-0.00468436	0.00466372	0.22		-0.0147	0.0023	3.9e-10
rs2167460	6	56884451	T/C		0.835428	-0.00517429	0.00422197	0.16		0.0123	0.0018	7.2e-12
rs9370563	6	56969223	C/T		0.0472633	0.0188144	0.00727349	0.0049		0.0163	0.0026	5.2e-10
rs6459184	6	57160035	C/T		0.78962	-0.00125756	0.00379684	0.74		-0.0062	0.0014	1.5e-05
rs10949183	6	57670538	C/T		0.946818	-0.00735575	0.00687969	0.3		0.0077	0.0019	5.8e-05
rs9396464	6	58075480	G/A		0.876323	0.00612998	0.00475758	0.15		-0.0013	0.0015	0.38
rs9354469	6	67474281	A/G		0.487825	-0.0050071	0.00309532	0.085		-0.012	0.0017	7.1e-12
rs504139	6	72201407	G/A		0.116722	0.00451881	0.00481108	0.4		0.0154	0.0015	8.1e-24
rs12211255	6	76188330	C/A		0.138401	0.0364204	0.00448647	3.4e-16		0.0428	0.0023	1.3e-74
rs2133193	6	76406000	G/A		0.0305505	0.0179333	0.0089668	0.014		0.012	0.0015	4.4e-16
rs1213366	6	78176870	G/A		0.914754	0.005558	0.00552604	0.3		0.0087	0.0014	1.5e-09
rs11751181	6	80173649	C/G		0.000495434	-0.0204751	0.101549	0.91		0.013	0.0027	9.2e-07
rs16891209	6	80604428	C/A		0.428743	0.00251002	0.00311681	0.25		0.0034	0.0024	0.16
rs240224	6	80717288	G/T		0.803395	-0.00676164	0.00388462	0.13		-0.0079	0.0015	6.8e-08
rs12662365	6	80905389	T/A		0.41733	-0.024488	0.00314566	1.1e-15		-0.0308	0.0015	5.4e-91
rs12526876	6	80906539	T/G		0.00621519	-0.00425939	0.019695	0.94		0.0035	0.0026	0.18
rs1324119	6	80920423	T/G		0.165443	0.011469	0.00414671	0.0037		-0.005	0.0022	0.02
rs652576	6	80970576	G/A		0.956287	-0.00213397	0.00756571	0.82		0.0009	0.0023	0.69
rs3805901	6	80977740	G/T		0.107994	0.00638101	0.00506161	0.19		0.011	0.0022	8.6e-07
rs9350854	6	81072255	G/T		0.519543	-0.0117295	0.00309171	0.0002		-0.0051	0.0015	0.0007
rs9443804	6	81315597	A/G		0.460064	0.0208119	0.00309721	8.7e-12		0.0215	0.0014	7e-50
rs9361651	6	81473784	T/C		0.103316	0.0012712	0.00510028	0.7		-0.0219	0.0019	6e-31
rs1342975	6	81739782	G/A		0.104707	0.00386665	0.00505858	0.45		-0.0306	0.002	3.6e-53
rs6924063	6	81872212	T/C		0.538475	-0.00875968	0.00311994	0.0024		-0.021	0.0015	2e-42
rs9344126	6	81907559	T/C		0.743775	-0.00603941	0.0035371	0.032		-0.03	0.0014	2.6e-95
rs9352968	6	81921344	T/C		0.223269	-0.0167129	0.00385832	5.2e-06		-0.0362	0.0042	1.1e-17
rs511817	6	82162857	C/A		0.0550002	0.00179408	0.00684495	0.36		-0.0232	0.0036	1e-10
rs12208456	6	82270746	C/T		0.00193	0.034011	0.0468041	0.64		-0.0125	0.0052	0.015
rs4706898	6	82283489	T/G		0.409634	0.0059878	0.00313831	0.075		0.003	0.0015	0.039
rs3828760	6	82456984	C/T		0.0965689	0.00687922	0.00526384	0.15		0.0253	0.0021	5.4e-32
rs915125	6	82463376	C/T		0.244905	-0.00240116	0.00358451	0.61		-0.0146	0.0016	2.3e-20
rs1931634	6	82553395	G/A		0.937133	0.0143296	0.00636548	0.01		0.0162	0.0016	2.1e-23
rs1418296	6	82722804	G/A		0.898026	0.00342919	0.00510385	0.37		-0.0086	0.0015	1.9e-08
rs12209871	6	83746059	A/G		0.00849245	0.0347523	0.0168609	0.02		0.019	0.002	3.9e-21
rs12193281	6	84325184	T/C		0.354092	0.000999587	0.00322312	0.69		0.0128	0.0015	1.8e-17
rs761391	6	85448103	C/T		0.373134	-0.011199	0.00320508	0.00047		-0.016	0.0015	1.8e-27
rs9450325	6	86475814	C/T		0.384209	-0.000980137	0.00317045	0.95		0.0059	0.0014	4e-05
rs13203302	6	96007698	C/T		0.0836268	0.0177016	0.00557737	0.0022		0.0152	0.0026	3.8e-09
rs12110525	6	99629252	C/A		0.087081	-0.00436031	0.00547383	0.38		-0.0093	0.0017	2.1e-08
rs2894889	6	100161940	A/T		0.161261	0.00832922	0.00420707	0.033		0.013	0.0015	2.8e-18
rs12527523	6	100187748	G/A		0.170452	0.00616723	0.00411281	0.085		0.0049	0.0016	0.0015
rs395962	6	105397418	T/G		0.717553	-0.0386064	0.00342364	2.1e-31		-0.0478	0.0015	3.8e-218
rs314279	6	105402083	C/A		0.970664	-0.0289856	0.00926214	0.0028		-0.0484	0.0025	1e-81
rs9377684	6	105445364	A/G		0.22951	0.0376368	0.00368167	5e-26		0.0331	0.0018	6.8e-75
rs7750292	6	106347947	A/C		0.666674	-0.00184902	0.0032974	0.58		0.0096	0.0014	2.4e-11
rs6903903	6	106577507	A/G		0.494263	-0.00129285	0.00309105	0.89		-0.0073	0.0015	1.9e-06
rs1728122	6	108032798	T/C		0.643926	0.00901619	0.0032298	0.0097		0.0086	0.0016	1.3e-07
rs6927268	6	108865663	T/G		0.194225	-0.0158307	0.00391043	0.0011		-0.011	0.0018	3.5e-10
rs3813498	6	108944165	C/T		0.85292	0.018213	0.00439828	7.8e-05		0.0281	0.0018	2.7e-53
rs12206606	6	109353519	C/A		0.0573523	0.0243653	0.0066922	0.00073		0.015	0.0022	1.5e-11
rs1074766	6	109681466	T/C		0.585541	-0.016559	0.00313362	3.3e-08		-0.0238	0.0014	6.5e-61
rs174374	6	111906055	T/C		1.08e-05	0.677183	0.82216	0.5		0.0123	0.0019	2.2e-10
rs6931341	6	112603809	G/T		0.739829	0.00777683	0.00350834	0.066		0.0087	0.0015	1.4e-08
rs17075682	6	114226540	C/T		0.16157	-0.00871801	0.00419388	0.018		-0.0138	0.0024	1.5e-08
rs1367889	6	115399991	T/C		0.261909	-0.00231107	0.00356687	0.43		0.0048	0.0015	0.0017
rs7774919	6	115938997	G/A		0.972769	0.015132	0.00948641	0.13		0.0035	0.0017	0.046
rs9374591	6	116410614	T/C		0.693811	-0.0103717	0.00335132	0.0005		-0.0128	0.0014	8.2e-19
rs1204835	6	116514046	C/A		0.0217951	0.00960154	0.0105856	0.22		-0.0088	0.0025	0.00046
rs519604	6	116708822	T/C		0.128894	0.00489061	0.00460191	0.14		0.0195	0.0014	7e-42
rs6925564	6	116970224	C/G		0.364011	-0.00570588	0.00321864	0.032		-0.0076	0.0014	1e-07
rs6913428	6	117370600	T/C		0.194785	0.00156201	0.00393856	0.55		0.017	0.0023	1.4e-13
rs509067	6	117462040	T/C		0.700759	0.0189731	0.0033733	7e-09		0.0234	0.0014	1.2e-58
rs389663	6	117868051	T/C		0.594055	-0.011668	0.00314479	0.00014		-0.0184	0.0015	7.3e-34
rs12200040	6	121845872	G/A		0.33872	-0.0082082	0.00328917	0.028		-0.0099	0.0018	3.8e-08
rs980014	6	126068001	T/G		0.565599	0.0141967	0.00339171	4.5e-05		0.0167	0.0014	4.9e-32
rs10457478	6	126704934	C/G		0.0043967	-0.0167954	0.0234986	0.26		-0.0281	0.0015	7e-74
rs1490384	6	126851160	C/T		0.992299	0.0198909	0.017648	0.18		0.0436	0.0014	3.2e-205
rs1936806	6	127451665	C/T		0.511901	0.0038312	0.00309595	0.22		0.0019	0.0014	0.19
rs2203181	6	127873107	A/C		0.145004	0.0114781	0.0045242	0.0088		0.0042	0.0021	0.045
rs6942097	6	127896761	A/G		0.999823	-0.123838	0.120417	0.11		-0.0096	0.0014	1.9e-11
rs13200150	6	128309768	A/G		0.22798	-0.0140407	0.00367711	0.00029		-0.0086	0.0015	2.7e-08
rs7774592	6	129823611	T/C		0.717947	0.0123126	0.00344008	0.00011		0.0211	0.0016	1e-38
rs1415701	6	130345835	G/A		0.466203	-0.0377181	0.00309376	2.4e-35		-0.0419	0.0017	1.1e-139
rs7740107	6	130374461	T/A		0.975909	-0.0685781	0.0105037	4.5e-12		-0.0469	0.0016	1.1e-187
rs9388858	6	131150127	T/C		0.725012	-0.0184678	0.0034564	3.2e-09		-0.0112	0.0015	3.8e-13
rs7752292	6	131317876	T/A		0.52103	-0.00259396	0.00309303	0.24		0.026	0.0015	1.7e-70
rs2151069	6	131358425	C/T		0.872367	0.03145	0.00463831	2.5e-11		0.0094	0.0016	8.8e-09
rs6569765	6	132228577	A/G		0.632367	-0.00144106	0.00322227	0.74		-0.0086	0.0015	2.1e-08
rs7739344	6	132541347	A/G		0.650323	0.00757162	0.00324333	0.023		0.0102	0.0014	1.6e-12
rs7743622	6	132730372	C/G		0.919385	0.0182544	0.00579589	0.0026		0.0124	0.0015	2.2e-17
rs12524250	6	133642918	A/G		0.361607	-0.013622	0.00321727	6.1e-06		-0.0151	0.0014	3.9e-26
rs3822939	6	133849789	A/G		0.724196	0.0171759	0.00345795	1.1e-06		0.0122	0.0014	1.1e-17
rs7769440	6	136227135	C/T		0.431727	0.0129407	0.00313686	0.0003		0.0104	0.0014	4.7e-13
rs17743155	6	139285476	T/C		0.0340161	-0.00411336	0.00856415	0.72		-0.0149	0.0019	4.7e-15
rs4520026	6	140073614	A/G		0.246766	-0.0198991	0.00358631	1.3e-07		-0.0167	0.0017	5.7e-22
rs9385883	6	140173790	T/C		0.23892	-0.0127618	0.00362209	0.00035		-0.0158	0.0019	1.3e-16
rs6906538	6	140283634	A/G		0.205456	0.00208519	0.00383859	0.67		0.0008	0.0014	0.57
rs1572671	6	140332096	G/A		0.632778	0.0165548	0.00321175	1.6e-07		0.0134	0.0014	3.9e-21
rs12523815	6	140388978	T/C		0.19711	-0.013119	0.00393102	0.00019		-0.013	0.0016	2.4e-16
rs6914407	6	140732101	A/C		0.129463	0.00765407	0.00462648	0.13		0.0054	0.002	0.007
rs11757795	6	140877781	A/G		0.00076872	-0.0505372	0.0812456	0.46		-0.0232	0.0038	1e-09
rs1521142	6	141040701	T/C		0.59245	-0.00536888	0.00314523	0.065		-0.0086	0.0015	2e-08
rs6570436	6	141361510	T/C		0.432245	-0.00580605	0.00311357	0.045		-0.0171	0.0015	2e-28
rs11970060	6	141553201	G/A		0.447789	0.00819723	0.00310508	0.036		0.0149	0.0016	1.8e-20
rs17070882	6	141739208	G/A		0.472082	0.00237954	0.00309346	0.4		0.0123	0.0018	5.4e-12
rs9389931	6	141878947	A/T		0.12618	-0.00780776	0.00476082	0.056		-0.0177	0.0016	5e-27
rs225736	6	142560685	C/G		0.939001	-0.00595612	0.00645414	0.29		0.0253	0.0017	2.8e-51
rs1319584	6	142600563	T/C		0.310156	-0.00209084	0.0033392	0.54		-0.0197	0.0014	1.1e-42
rs4896582	6	142703877	G/A		0.775237	-0.0258589	0.00369589	5.7e-13		-0.0525	0.0015	3.7e-252
rs223604	6	143704674	G/T		0.000164461	0.455965	0.267031	0.091		-0.0124	0.0014	7.4e-18
rs2748483	6	146335560	A/T		0.356725	-0.0126373	0.00322744	0.00026		-0.0135	0.0014	5.8e-21
rs11751157	6	148839818	C/T		0.0667404	-0.00277606	0.0062032	0.43		-0.0162	0.0023	4.7e-12
rs9403991	6	149172549	C/A		0.459993	0.00434548	0.00310609	0.15		0.0187	0.0028	3.8e-11
rs10457839	6	149374320	C/T		0.0409463	-0.0185603	0.00778661	0.032		-0.0112	0.0015	2.7e-14
rs7771156	6	151721749	G/A		0.555306	0.00601611	0.00315908	0.08		0.0149	0.0015	7.3e-23
rs9479117	6	152117685	T/C		0.342205	0.0151731	0.00336081	1.6e-06		0.0199	0.002	4.2e-24
rs4870056	6	152162227	G/A		0.389242	0.0265509	0.00323537	1.3e-16		0.0314	0.0014	3.1e-105
rs12204714	6	152235339	C/T		0.25048	0.0190271	0.00362616	7.9e-08		0.0108	0.0015	2.7e-13
rs3020418	6	152345162	G/A		0.394813	0.0179279	0.0031506	2.6e-09		0.0324	0.0016	2.1e-93
rs2881823	6	152472631	A/G		0.000371501	-0.128957	0.105401	0.26		0.0308	0.0038	5.7e-16
rs2813536	6	152521013	C/G		0.447994	-0.0143262	0.00313041	2.6e-05		-0.0113	0.0015	3.9e-14
rs9479504	6	153404825	G/A		0.186385	0.0046334	0.00396559	0.28		0.0096	0.0014	1.2e-11
rs1281991	6	153490211	C/T		0.290547	0.00245988	0.00342953	0.42		-0.0057	0.0014	6.4e-05
rs483503	6	153815505	C/T		0.754101	-0.00728358	0.00359724	0.041		0.0103	0.0015	1.2e-11
rs2275337	6	154731904	C/G		0.662972	0.00330864	0.00329076	0.32		0.0092	0.0014	1.9e-10
rs3734322	6	155579246	A/C		0.979776	-0.0056462	0.0109673	0.84		0.0159	0.0014	2.9e-28
rs9384389	6	156209335	T/C		0.905099	-0.0101298	0.00527314	0.018		-0.0055	0.0014	0.00013
rs11156098	6	156587831	T/C		0.999611	-0.097754	0.0877816	0.13		-0.0188	0.0023	8.4e-16
rs11756587	6	158572975	G/T		0.315158	0.00103954	0.00332115	0.84		-0.0161	0.002	2.9e-15
rs10945541	6	158740218	A/G		0.893644	-0.0199121	0.00501213	6.2e-05		-0.0232	0.0015	1.8e-53
rs12206717	6	158910698	G/A		0.000220881	-0.11025	0.156665	0.42		-0.0427	0.0031	2.8e-43
rs1564348	6	160578860	T/C		0.00159068	0.0391736	0.0580722	0.21		-0.0123	0.0019	1.4e-10
rs486359	6	160774441	G/C		0.285952	0.0225258	0.00342272	1.4e-09		0.0204	0.0014	5.1e-46
rs17630640	6	164107529	A/G		0.130197	0.0248958	0.00460916	1.1e-08		0.0252	0.0021	1.6e-32
rs17784909	6	165748148	A/G		0.142093	0.00790463	0.00455879	0.061		0.0083	0.0017	1.6e-06
rs221721	6	165889031	A/T		0.213457	-0.0182841	0.0038096	2.8e-07		-0.014	0.0015	4.7e-21
rs12211245	6	166031989	G/A		0.104453	-0.021773	0.00506739	5e-06		-0.0105	0.0021	8.3e-07
rs9348057	6	166383889	G/C		0.105846	-0.00952181	0.005037	0.082		-0.0121	0.003	7.7e-05
rs2305089	6	166579270	C/T		0.307405	-0.00550151	0.00333959	0.035		-0.0142	0.0014	9.9e-24
rs9346705	6	168800562	G/A		0.212091	0.0102627	0.00378712	0.0049		-0.022	0.0015	3.6e-46
rs2180342	6	168991834	A/G		0.66856	-0.00295145	0.00332432	0.46		0.0043	0.0017	0.01
rs7758658	6	169344009	G/A		0.475202	0.014144	0.00310255	6.8e-06		0.0161	0.0014	1.4e-29
rs9765848	6	169649827	T/C		0.995464	-0.021797	0.0265507	0.54		0.0158	0.0019	2e-16
rs12198317	6	170819289	T/C		0.00669731	0.0318754	0.0189532	0.078		-0.0244	0.0039	3.6e-10
rs798532	7	2768864	T/C		0.45906	-0.0287331	0.00310107	2e-19		-0.0308	0.0016	5.9e-82
rs757786	7	2836019	C/T		0.34194	-0.0384614	0.00327735	2.4e-30		-0.0335	0.0014	2.4e-118
rs4236384	7	5355848	C/T		0.965819	0.00392305	0.009099	0.99		-0.0089	0.002	1.5e-05
rs10253861	7	8110475	G/A		0.436659	0.0136157	0.00314212	2.4e-05		0.0205	0.0014	1.4e-45
rs2058278	7	8133757	C/G		0.790509	0.021071	0.00388309	4.2e-08		0.0222	0.002	2e-28
rs3823822	7	8241749	T/G		0.141915	0.0176667	0.00443953	0.00024		0.0129	0.002	1.8e-10
rs2043539	7	12253880	G/A		0.601532	-0.0105089	0.00317214	0.0016		-0.0118	0.0015	2.3e-15
rs1990224	7	12615698	C/T		0.384162	-0.00979969	0.00319236	0.0026		-0.0116	0.0014	1.1e-15
rs10255497	7	14020686	T/C		0.648643	-0.00680217	0.00325513	0.034		-0.0096	0.0014	2.5e-11
rs6980299	7	15715056	T/C		0.907721	-0.0239655	0.0054102	4.9e-05		-0.0159	0.0017	5.1e-21
rs1528146	7	16062958	T/C		0.306691	0.00952091	0.00335785	0.013		0.0095	0.0014	4.6e-11
rs7781646	7	16801006	C/T		0.195479	0.00489788	0.00395287	0.096		0.0084	0.0015	1.4e-08
rs4719495	7	17322683	T/C		0.717813	-0.00662756	0.00344427	0.084		-0.0113	0.0018	7.4e-10
rs4484585	7	18718573	C/A		0.485898	-0.0268695	0.00309655	9e-19		-0.0255	0.0031	5.7e-16
rs1178164	7	18788589	T/C		0.750252	0.00980354	0.00357233	0.0039		0.0198	0.0017	1.1e-29
rs17140133	7	18886177	G/A		0.112019	0.0115419	0.00490295	0.0097		0.03	0.0046	1e-10
rs13245206	7	18891259	G/A		0.457358	-0.0156958	0.00311266	1e-05		-0.0153	0.0015	8.4e-25
rs2189741	7	19015263	T/G		0.803249	0.0167876	0.00389532	4e-06		0.016	0.0017	1.1e-20
rs17140875	7	19248278	G/T		0.0781223	-0.0526629	0.00611212	3e-17		-0.0367	0.0033	3.2e-28
rs6461441	7	19566286	C/A		0.394136	0.00469182	0.00316762	0.17		0	0.0019	0.99
rs11767221	7	19609643	A/G		0.217823	-0.0179614	0.00374775	3.5e-07		-0.0215	0.0015	9.9e-48
rs9655166	7	19617468	A/G		0.0709815	0.0361119	0.00603459	1.7e-08		0.0675	0.0051	1.3e-40
rs12154733	7	20396548	T/C		0.00119179	0.0522775	0.0693011	0.3		-0.0298	0.0018	1.7e-64
rs1023522	7	20413590	A/G		0.607547	0.0133044	0.0031706	0.00023		0.0273	0.0014	6.6e-81
rs13227860	7	22154454	G/A		0.237654	-0.00761845	0.00364832	0.06		-0.0094	0.0016	6.9e-09
rs12534093	7	23502974	T/A		0.0134245	-0.0208095	0.0135146	0.12		-0.0354	0.0017	6.9e-97
rs16480	7	24311069	T/C		0.329301	-0.00286167	0.0032923	0.2		-0.0108	0.0016	5.6e-11
rs1157596	7	25294196	G/T		0.534819	0.00407259	0.00310721	0.15		0.0096	0.0015	4.8e-10
rs12667261	7	25632193	G/A		0.367995	-0.0143007	0.00321002	1.7e-05		-0.0199	0.002	5.9e-24
rs4591924	7	25692054	A/C		0.398862	0.00504844	0.00316729	0.1		0.0061	0.0015	6.1e-05
rs10215742	7	25803786	A/G		0.0681324	0.0239336	0.00619479	0.00033		0.0246	0.0033	1.4e-13
rs10260677	7	25874991	A/C		0.513575	0.0135728	0.00310218	3.1e-05		0.0235	0.0018	3.9e-38
rs3735529	7	27186771	C/G		0.180712	-0.0161384	0.00413333	2.7e-05		-0.0083	0.0024	0.0005
rs17427875	7	27225558	A/T		0.00903875	0.0260922	0.0170545	0.078		0.0141	0.0019	9.8e-14
rs2023844	7	27243238	G/A		0.599387	-0.00582584	0.00315402	0.034		-0.0115	0.0027	2.5e-05
rs17437838	7	27291845	T/A		0.0622812	0.00139571	0.00648912	0.96		0.021	0.0052	5.6e-05
rs4722756	7	28154822	A/G		0.00174181	-0.0144187	0.0390148	0.73		-0.0243	0.0015	2.6e-59
rs508347	7	28212824	T/C		0.781279	-0.00510488	0.0037874	0.11		-0.0472	0.0016	1.4e-199
rs10435018	7	28661040	G/A		0.278361	0.012868	0.00351579	0.00021		0.0077	0.0019	3.5e-05
rs2237351	7	28788257	T/C		0.074099	-0.0267085	0.00605643	1.1e-05		-0.0223	0.0015	2.6e-48
rs7786669	7	32898338	A/G		0.441105	0.0154681	0.00314029	4e-07		0.0132	0.0015	6.8e-19
rs6462426	7	32905809	T/C		0.837765	-0.0205523	0.00422577	1.9e-06		-0.0248	0.0031	3.4e-15
rs10251231	7	33395764	G/C		0.00226206	-0.0262969	0.0564453	0.84		0.0139	0.003	3.5e-06
rs6462488	7	33666421	G/A		0.448463	0.00265521	0.00311354	0.22		-0.0106	0.0017	1.3e-09
rs17170429	7	33830300	A/G		0.0517687	-0.0153109	0.0070126	0.036		-0.0109	0.0017	1.9e-10
rs2718020	7	36081175	A/C		0.180549	-0.0011621	0.00404422	0.84		0.0077	0.0017	8.2e-06
rs2717954	7	37395373	T/C		0.1842	-0.0205489	0.00407143	4.3e-07		-0.008	0.0016	1.2e-06
rs2598108	7	37972827	A/C		0.320733	-0.00693396	0.0033213	0.024		-0.0155	0.0015	6.8e-25
rs2598105	7	37977116	T/C		0.83522	0.0189882	0.00440405	2.3e-05		0.0062	0.002	0.0019
rs881926	7	38029785	G/T		0.18532	-0.0243309	0.00408327	2.3e-09		-0.0214	0.0019	3.1e-28
rs6974574	7	38110073	A/T		0.702203	0.024709	0.003387	1.6e-12		0.0225	0.0015	1.4e-48
rs7794103	7	42096266	T/C		0.585677	-0.00703145	0.00316189	0.025		-0.0094	0.0014	5.8e-11
rs3801204	7	42188538	C/A		0.164343	0.00766067	0.00417112	0.054		0.0127	0.0018	1.7e-12
rs7789599	7	43114515	T/C		0.98133	-0.0212297	0.0117876	0.096		-0.0063	0.0016	0.00011
rs2070971	7	44197583	G/T		0.293133	-0.00345929	0.00343236	0.34		-0.0145	0.0021	1.1e-11
rs2268570	7	44226090	C/G		0.313261	0.00209247	0.00334351	0.35		0.0076	0.0016	1.8e-06
rs1065780	7	45927677	G/A		0.429969	0.00926445	0.00312577	0.0043		0.0083	0.0015	1.5e-08
rs1496499	7	45979023	T/G		0.873996	0.042675	0.00466465	8.3e-22		-0.0073	0.0014	3.1e-07
rs1525832	7	46069610	A/G		0.493373	0.0344944	0.003102	8.9e-31		0.0131	0.0014	1.7e-19
rs940892	7	46087125	C/T		0.000319749	-0.0291918	0.142992	0.7		-0.0176	0.0027	6.8e-11
rs10229541	7	46116929	C/T		0.28821	0.00076754	0.0034546	0.61		-0.0022	0.0017	0.21
rs12674301	7	46133056	A/G		0.102459	-0.0494183	0.00510854	1e-23		-0.0525	0.0058	1.7e-19
rs1486160	7	46172466	G/A		0.392466	0.00401948	0.00316985	0.071		0.0097	0.0018	4.8e-08
rs1007358	7	46201355	A/G		0.210346	0.0354844	0.00379821	1.3e-23		0.0253	0.0017	5.5e-48
rs10274091	7	46279591	C/T		0.70387	0.0182652	0.00338558	8.7e-08		0.0164	0.0016	2.5e-25
rs7811653	7	46402269	C/A		0.0280809	-0.0022999	0.00937985	0.71		-0.0355	0.0025	3.5e-44
rs723149	7	46577056	A/G		0.649135	-0.00968051	0.00324127	0.0018		-0.0239	0.0015	2.2e-59
rs856568	7	46720721	A/T		0.42344	0.000591512	0.00313379	0.96		0.0108	0.0016	3.9e-11
rs10252635	7	47029506	C/T		0.126978	-0.0050998	0.00486846	0.35		0.013	0.0017	2.8e-14
rs12702297	7	47053416	C/T		0.207304	-0.0112534	0.0038236	0.007		-0.0043	0.0014	0.0027
rs334502	7	47549108	G/A		0.755279	0.012169	0.00360058	0.00068		0.0096	0.0016	1.3e-09
rs757657	7	49542894	A/C		0.272786	-0.00175796	0.00352156	0.58		0.0094	0.0015	1.3e-10
rs1466163	7	50607206	A/G		0.997471	0.0354872	0.0312593	0.2		-0.0157	0.0022	2.1e-12
rs2190495	7	50699352	T/G		0.346304	-0.00609181	0.00331054	0.043		0.0029	0.0015	0.047
rs2715094	7	50730452	G/A		0.810302	-0.0163695	0.00396549	3.5e-05		-0.016	0.0017	3.9e-22
rs10265077	7	50790368	G/T		0.377556	0.00377844	0.00322843	0.28		0.0066	0.0019	0.00049
rs6593279	7	55803970	G/A		0.655544	-0.0232203	0.00339858	2.1e-12		-0.018	0.0019	1.2e-20
rs11767454	7	56032902	C/G		0.314511	0.0114612	0.00333517	2.6e-05		0.0096	0.0015	2.9e-10
rs7793921	7	56120881	G/A		0.586445	0.0184058	0.00314136	1.7e-09		0.0168	0.0016	1.2e-25
rs4285372	7	63931353	C/T		0.662648	0.00428872	0.00328452	0.16		0.0085	0.0015	7.1e-09
rs13233552	7	64345027	C/T		0.292852	0.00482549	0.00339707	0.099		0.0075	0.0015	4.9e-07
rs2900858	7	64692326	C/G		0.432212	-5.9e-05	0.00326372	0.95		0.005	0.0015	0.00063
rs4718298	7	65475563	C/G		0.486056	0.00127487	0.00312238	0.94		0.0085	0.0015	8.8e-09
rs6460270	7	65522783	C/G		0.01818	0.0153589	0.0138932	0.33		0.0176	0.0018	1.3e-23
rs4149467	7	65821322	C/T		0.138987	0.00580053	0.00447664	0.18		0.0088	0.0034	0.011
rs2533285	7	66110728	T/G		0.999556	0.036157	0.0738056	0.56		-0.0138	0.0024	6.1e-09
rs12537414	7	66540589	A/G		0.120549	0.00468335	0.00480084	0.36		0.003	0.0034	0.37
rs2421370	7	66725817	A/G		0.884384	-0.00335532	0.00484133	0.66		-0.0024	0.0015	0.1
rs2421292	7	66833641	G/A		0.450032	0.001972	0.00312104	0.31		0.0086	0.0014	3.1e-09
rs6970153	7	72038595	T/G		0.558868	-0.0121688	0.00322339	8.8e-05		0.0011	0.002	0.58
rs6966399	7	72129355	G/A		0.217217	0.000871797	0.00388984	0.86		0.011	0.0021	2.5e-07
rs2108235	7	72783383	A/G		0.679312	0.0208767	0.00331528	2.1e-10		0.0117	0.002	9.6e-09
rs7798357	7	73032265	G/C		0.102783	-0.00239444	0.00514594	0.86		0.0137	0.0016	9.6e-18
rs10267271	7	73089419	C/T		0.339358	-0.000291332	0.00326087	0.78		0.0112	0.0015	8.7e-14
rs11316	7	73246555	C/G		0.637581	-0.00732922	0.00322018	0.0095		0.0096	0.0017	7.7e-09
rs12669267	7	73304636	C/T		0.348589	-0.0333375	0.00325371	7.1e-25		-0.0261	0.0022	1.9e-31
rs2528795	7	73473494	T/C		0.0721886	-0.00154555	0.0059862	0.75		0.0117	0.0018	2.1e-10
rs6976860	7	77452146	T/G		0.304558	0.0127258	0.00337745	0.00022		0.0144	0.0015	5.5e-22
rs7811476	7	84545818	C/G		0.0477232	0.00084627	0.00727201	0.48		-0.0112	0.0015	3.8e-13
rs4148810	7	87102251	C/T		0.275649	-0.00260938	0.00348265	0.54		0.0161	0.0019	4e-17
rs6952361	7	90363978	T/G		0.101806	-0.0107151	0.00522173	0.028		-0.0099	0.0015	2e-11
rs2710976	7	91226820	A/C		0.361436	-0.00391919	0.00329174	0.2		0.0108	0.0023	3.2e-06
rs6962300	7	91246651	C/A		0.105267	0.00574375	0.00504521	0.077		-0.0204	0.0023	2e-18
rs10249071	7	91257948	C/T		0.149968	0.00222252	0.00433752	0.29		-0.0082	0.0018	5.9e-06
rs12672616	7	91303535	G/A		0.250245	0.00368774	0.00357779	0.23		0.0033	0.0025	0.19
rs1209001	7	91440359	G/A		0.183525	0.00664426	0.00399837	0.13		-0.0024	0.0015	0.11
rs10269774	7	92253972	G/A		0.100841	0.0474071	0.00517217	2.1e-19		0.0582	0.0015	9.999987484956e-319
rs10278890	7	92306993	G/A		0.162812	0.0169987	0.00420251	2.2e-06		0.0017	0.0027	0.53
rs3731321	7	92327765	T/C		0.00104266	-0.0188741	0.083805	0.77		-0.0461	0.002	3.3e-120
rs445	7	92408370	C/T		0.31264	-0.0365023	0.00334299	2.8e-28		0.0138	0.0025	2.5e-08
rs4605988	7	92477082	C/T		0.126221	0.0334506	0.00466565	2.7e-13		0.0233	0.002	5.9e-30
rs2188177	7	92659160	C/T		0.903915	0.00266826	0.00525572	0.43		0.0132	0.0015	1.3e-19
rs7800440	7	93194131	C/T		0.455488	-0.00435012	0.00310929	0.089		-0.0027	0.0017	0.12
rs2528542	7	93266368	T/C		0.733733	0.00165636	0.00352908	0.87		0.0115	0.0014	2.7e-15
rs42518	7	94038934	C/T		0.959724	-0.0204982	0.00789515	0.0066		-0.0152	0.0017	1.2e-18
rs7787663	7	95240735	C/A		0.0345175	0.0154664	0.00851561	0.028		0.0132	0.002	8.5e-11
rs10270831	7	95707367	T/A		0.0791141	-0.00922996	0.00589486	0.071		-0.0109	0.0018	2.8e-09
rs971685	7	96045705	G/A		0.541262	-0.0100118	0.00310543	0.0016		-0.0114	0.0015	7.3e-15
rs5012357	7	96609059	C/T		0.0646613	0.0074767	0.00630691	0.34		-0.0113	0.0026	8.9e-06
rs1207716	7	96668147	T/C		0.108379	-0.0171489	0.00512848	0.0028		-0.0114	0.0017	2.3e-11
rs6958790	7	98774738	A/G		0.112058	0.00149092	0.00491594	0.54		-0.0148	0.0017	8.5e-18
rs10278040	7	99141373	G/A		0.00159102	-0.0399555	0.0473554	0.39		0.034	0.0031	2.2e-28
rs7808022	7	99220083	A/C		0.277041	0.00637801	0.00346331	0.1		0.0156	0.003	1.2e-07
rs11974610	7	99527977	G/A		0.173784	-0.00584895	0.00408271	0.045		-0.0131	0.0018	7.5e-13
rs221780	7	100297035	G/C		0.964778	0.00760141	0.00840831	0.41		0.0135	0.002	1.7e-11
rs3757868	7	100482720	G/A		0.0164438	0.0293348	0.0123628	0.069		0.0164	0.0019	7e-19
rs7782121	7	100836619	G/A		0.926593	0.0120164	0.00604256	0.2		0.017	0.0025	1.6e-11
rs7777930	7	100853231	C/T		0.0273681	-0.00436095	0.0105659	0.84		-0.009	0.0021	1.4e-05
rs365836	7	101809851	A/G		0.076181	-0.0129365	0.00583053	0.019		-0.0122	0.0016	6.3e-14
rs1142	7	104756326	C/T		0.296691	0.00518982	0.003396	0.073		0.0098	0.0015	4.9e-11
rs10259672	7	114021306	C/T		0.0202808	-0.0144821	0.0109899	0.033		-0.0127	0.0016	3.1e-15
rs13308256	7	114777023	A/G		5.22e-06	1.2385	0.851719	0.17		0.0393	0.0062	3e-10
rs12154695	7	115970622	G/T		0.0337174	-0.00837209	0.00858974	0.45		-0.0113	0.0015	2.5e-13
rs6965508	7	116266694	C/T		0.207924	0.00943657	0.00382154	0.0087		0.0094	0.0022	2.2e-05
rs10275439	7	120783425	A/G		0.879227	0.00866496	0.00475245	0.016		0.0171	0.0015	8.8e-31
rs1541509	7	120919228	A/C		0.0744924	-0.00903734	0.00590036	0.19		-0.0088	0.0016	2.2e-08
rs2536180	7	120994673	T/C		0.129172	0.00886015	0.0046335	0.08		0.0049	0.0014	0.00073
rs2218378	7	121961096	A/G		0.413266	0.0140835	0.00317247	2.6e-05		0.0144	0.0015	2.8e-22
rs17628518	7	123685098	G/A		0.276105	-0.00652602	0.00347715	0.027		-0.0115	0.0015	2.2e-14
rs17713208	7	127079816	G/A		0.112588	0.00698695	0.0048987	0.094		-0.0124	0.0025	1e-06
rs339054	7	128382511	T/G		0.169517	0.000950143	0.00413087	0.45		-0.0092	0.0014	1.2e-10
rs13221560	7	128663175	A/G		0.547465	-0.00581121	0.00311056	0.022		-0.0089	0.0015	4.2e-09
rs7798321	7	128804041	A/G		0.158202	0.0018983	0.00424951	0.79		0.0115	0.0018	3.1e-10
rs6467235	7	128939150	G/A		0.349053	-0.00578067	0.0032852	0.099		-0.0073	0.0017	1.5e-05
rs11556924	7	129663496	C/T		0.0236771	0.028273	0.0102424	0.0048		0.0131	0.0015	2.5e-18
rs7779498	7	130408415	C/T		2.05e-05	1.57749	2.17524	0.39		0.022	0.0038	4.6e-09
rs205722	7	130620481	A/T		0.996501	0.0204118	0.0262735	0.78		0.0066	0.0024	0.0069
rs1059698	7	130629094	A/C		0.33513	-0.0124637	0.0032872	0.00013		-0.0164	0.0017	2.6e-22
rs10954312	7	130969771	C/T		0.571022	-0.00682968	0.00314679	0.077		-0.0097	0.0016	6.9e-10
rs10954398	7	132631281	A/C		0.576755	-0.00872125	0.00314022	0.0034		-0.0103	0.0014	9e-13
rs2042000	7	133322697	T/C		0.432714	-1.47e-05	0.0031237	0.93		0.0064	0.0014	8.5e-06
rs6962887	7	135045786	T/G		0.216644	-0.0158047	0.00375872	2.7e-05		-0.0226	0.0016	2.6e-46
rs10224307	7	135313837	C/T		0.25506	-0.00870794	0.00355232	0.0093		-0.0136	0.0014	1.7e-21
rs4732272	7	137548919	A/G		0.86912	0.0185367	0.00459765	2.2e-05		0.0129	0.0016	2e-16
rs273945	7	137611566	A/C		0.818867	0.01926	0.00402602	5e-07		0.0167	0.0015	4e-30
rs274002	7	137635292	C/T		0.779121	0.0129706	0.00377901	0.00016		0.0142	0.0014	1.1e-22
rs2286196	7	139727135	G/A		0.558958	0.0136216	0.00312525	2.1e-05		0.0197	0.0018	3.5e-27
rs13241668	7	139810152	G/A		0.186805	-0.00422116	0.00397847	0.57		-0.0143	0.0014	2.6e-23
rs4577876	7	148372320	C/T		0.642973	0.00837305	0.00325831	0.00069		-0.0147	0.0016	3.2e-19
rs10246773	7	148460536	T/C		0.0554102	0.00556644	0.00676515	0.39		-0.0172	0.0039	1.3e-05
rs10271133	7	148480990	C/T		0.226286	-0.00289953	0.00369944	0.76		-0.0026	0.0017	0.14
rs822531	7	148629759	C/T		0.782851	0.028051	0.00403895	3.6e-13		0.0436	0.0018	2.4e-125
rs822553	7	148650818	G/A		0.213874	0.0174614	0.0037663	4.3e-07		0.0346	0.0017	2.4e-94
rs10236884	7	148659616	A/G		0.664048	0.00782635	0.00342243	0.0089		0.0253	0.0015	9.4e-64
rs714885	7	150499787	T/C		0.787822	0.0145706	0.00381492	0.0001		0.0088	0.0015	4.8e-09
rs6977081	7	150542515	G/T		0.685289	0.0123682	0.00333868	0.00062		0.0277	0.0016	2.6e-71
rs3807370	7	150673314	A/G		0.88811	0.0169592	0.00490132	0.0015		0.0227	0.0015	4e-51
rs4725398	7	150939193	A/G		0.706788	-0.0174604	0.00342019	4.2e-07		-0.0132	0.0015	2.4e-18
rs12680757	8	4569095	A/C		0.266398	-0.0148933	0.00354981	5.7e-05		-0.007	0.0015	3.3e-06
rs1530409	8	6279245	C/T		0.777773	-0.00335038	0.00375984	0.57		-0.0086	0.0018	3.5e-06
rs2948300	8	8106508	C/T		0.836873	0.00445799	0.00447078	0.17		-0.0113	0.0015	7.9e-15
rs7005904	8	8218597	T/C		0.87643	0.00647357	0.00476094	0.12		-0.0079	0.0015	6.7e-08
rs12681075	8	8845487	A/G		0.265263	-0.00354107	0.00358842	0.47		-0.0098	0.0025	8.8e-05
rs17660425	8	9194121	G/A		5.12e-05	0.401091	0.469327	0.26		0.0117	0.0024	9.6e-07
rs17151388	8	10083321	T/C		0.492767	-0.00534465	0.00311172	0.21		-0.0007	0.0019	0.72
rs11782541	8	10113556	T/C		0.271459	0.0100772	0.00350877	0.0069		-0.0039	0.0016	0.016
rs13252982	8	10255105	C/G		0.0729241	0.00107135	0.005974	0.8		0.0096	0.0014	3.4e-11
rs7836059	8	11272164	G/A		0.0470551	-0.00259455	0.00733	0.59		0.0124	0.0015	2.1e-17
rs10503429	8	12681715	A/G		0.14795	-0.0128831	0.00437519	0.00075		-0.0136	0.0018	2.1e-14
rs17188586	8	13093895	G/C		0.0156328	-0.00862871	0.0126093	0.61		0.0189	0.0031	7.8e-10
rs2278945	8	13199151	C/T		0.557158	0.00514574	0.00313602	0.061		0.0146	0.0014	9.7e-24
rs7834479	8	13225812	C/T		0.00454335	-0.0180369	0.0231361	0.64		-0.001	0.0019	0.6
rs7834383	8	13273477	G/T		0.0369773	0.00417164	0.00823264	0.4		0.0177	0.0015	5.7e-31
rs7815903	8	13351990	G/A		0.604737	0.00259652	0.00317995	0.38		0.0278	0.003	2.9e-20
rs17221614	8	13355424	T/A		0.114014	-0.0258469	0.00506388	3.5e-08		-0.0309	0.0026	8.6e-33
rs7002507	8	19324083	C/T		0.000352488	-0.0481399	0.149798	0.99		-0.0158	0.0021	2.9e-14
rs3923920	8	19359184	C/T		0.834418	0.0175661	0.00417701	5.4e-05		0.012	0.0014	5.9e-17
rs17091182	8	19586425	C/T		0.019354	0.00836748	0.0112722	0.58		-0.0087	0.002	9.1e-06
rs297	8	19816371	T/C		0.186721	0.00775114	0.00400153	0.025		0.0099	0.0017	6.5e-09
rs11135743	8	21803008	A/G		0.41153	-0.00473428	0.00316851	0.15		-0.0122	0.0014	2.4e-17
rs7823327	8	22562352	G/T		0.172526	0.00654795	0.00410307	0.13		0.0125	0.0014	3.7e-18
rs3808527	8	23158812	T/C		0.5953	-0.0137367	0.00316071	8.9e-06		0.0041	0.0015	0.0058
rs4291276	8	23173591	A/G		0.952163	-0.00949685	0.00736847	0.35		-0.0287	0.0017	1.9e-64
rs7008867	8	23383204	G/A		0.203788	0.0175363	0.00384897	8.1e-06		0.0226	0.0017	2.7e-39
rs9644032	8	23414822	T/G		0.765528	-0.0171963	0.00367423	1e-05		-0.0162	0.0015	2.4e-27
rs4872206	8	23787739	G/A		0.363505	0.00435788	0.00337309	0.15		-0.0163	0.0027	1.3e-09
rs2013265	8	24092500	C/T		0.0686047	-0.00507639	0.00619795	0.27		-0.0288	0.0016	2.4e-68
rs17051746	8	24107296	A/G		0.0647889	5.92e-05	0.00631341	0.9		-0.0366	0.0022	3e-60
rs1902634	8	24688727	C/G		0.786873	-0.000356795	0.00379245	0.86		0.0103	0.0017	8.1e-10
rs3812423	8	25298710	G/C		0.344962	-0.0133875	0.00326784	3.5e-05		-0.0218	0.0015	3.2e-48
rs12155898	8	26024036	C/T		0.216931	-0.000195357	0.00382817	0.53		0.0088	0.0016	7.8e-08
rs2874670	8	26245658	G/A		0.387057	0.0019351	0.00319483	0.39		0.0129	0.0014	6.3e-19
rs10109417	8	26388300	C/T		0.23727	-0.0128541	0.00365902	0.00019		-0.0159	0.0022	1.1e-12
rs2640730	8	27505368	C/T		0.146615	0.00660923	0.00439064	0.064		0.0181	0.0017	1.1e-26
rs17384485	8	27560651	C/T		0.403331	-0.0125465	0.00318257	9.7e-06		-0.0141	0.0016	2.5e-19
rs2048369	8	28600572	G/C		0.315564	-0.0136192	0.00334667	2.4e-05		-0.0111	0.0016	1.1e-11
rs10095540	8	29355491	T/G		0.240583	7.42e-05	0.00363287	0.9		-0.0089	0.0014	8.5e-10
rs2979510	8	30390205	G/A		0.558992	-0.00579594	0.00312564	0.055		-0.0154	0.0014	1.2e-26
rs6468409	8	37340967	C/T		0.803129	0.00549879	0.00390576	0.23		0.0117	0.0017	1e-11
rs2411257	8	38293477	T/C		0.385356	-0.00130199	0.00322545	0.81		-0.0122	0.0017	3.7e-13
rs1541897	8	38363472	C/T		0.582473	0.00240163	0.00315555	0.63		0.0054	0.0015	0.00026
rs895619	8	38528787	G/A		0.178147	0.00301606	0.00412489	0.22		0.0092	0.0015	6.6e-10
rs4736916	8	40951506	A/T		0.690758	-0.00394188	0.00336597	0.22		-0.0092	0.0014	1.7e-10
rs921142	8	41169276	T/C		0.412359	-0.0130585	0.00316956	1.6e-05		-0.0117	0.0015	3.1e-15
rs11785591	8	42507740	A/G		0.0595876	-0.0132184	0.0065811	0.058		-0.0018	0.0027	0.51
rs6982753	8	42604791	A/G		0.164543	0.00846759	0.00419202	0.098		0.0029	0.0018	0.11
rs7017215	8	42666208	G/A		0.0705091	0.024829	0.00607638	0.00028		-0.0205	0.0044	3.6e-06
rs6988652	8	43129677	C/T		0.000124014	-0.143961	0.144287	0.31		-0.0007	0.0027	0.79
rs10866898	8	47397089	G/C		0.616332	-0.0077257	0.00324122	0.023		-0.0016	0.0015	0.3
rs1106607	8	48405343	C/G		0.651878	-0.00905419	0.00328212	0.0087		-0.0053	0.0015	0.00033
rs4873546	8	48576665	T/C		0.812683	-0.00785766	0.00399219	0.073		-0.0048	0.0017	0.0046
rs13276825	8	49203046	G/A		0.220756	0.00927076	0.00375303	0.0075		0.0176	0.0022	1.4e-15
rs6988484	8	49413780	T/C		0.287009	0.0197537	0.00343623	2.7e-09		0.0238	0.0017	1.9e-46
rs900239	8	49547979	A/G		0.35168	0.0042106	0.00331001	0.21		-0.0097	0.0015	4.3e-10
rs878995	8	49581767	G/T		0.172423	-0.0116876	0.0041061	0.0039		-0.0222	0.0031	1.3e-12
rs1533668	8	50308118	A/T		0.828512	-0.00408752	0.00413729	0.24		-0.0038	0.0017	0.03
rs6473754	8	53747071	C/G		0.876963	-0.013042	0.00473171	0.0011		-0.008	0.0016	9.5e-07
rs16920378	8	57028748	C/G		0.00778595	0.0385255	0.0176774	0.024		0.0218	0.0039	2.2e-08
rs10958476	8	57095808	T/C		0.185764	0.0397497	0.00399802	2e-23		0.0483	0.0018	2.9e-162
rs7833244	8	57150127	T/C		0.00800385	0.0364773	0.0175445	0.029		0.0037	0.0052	0.48
rs9650315	8	57155598	G/T		0.0527075	-0.0867299	0.00697449	1.2e-34		-0.0609	0.0021	3.1e-177
rs4738474	8	57220958	T/C		0.972038	-0.0213481	0.00956933	0.0055		0.0311	0.0047	4.4e-11
rs2609996	8	57361121	C/A		0.355623	0.00555173	0.00324134	0.16		0.0175	0.0014	9.9e-34
rs4737446	8	57665019	G/T		0.943285	0.0288533	0.00674618	2.2e-05		0.0232	0.0016	3e-49
rs6994177	8	58083801	G/C		0.0256853	0.0190375	0.00986733	0.053		0.0196	0.0024	3.1e-16
rs16925089	8	60566602	C/A		0.43617	0.0172725	0.00315548	6.8e-09		0.0211	0.0021	4e-23
rs6983167	8	60625197	G/A		0.129181	-0.00106437	0.0046602	0.64		-0.0034	0.0014	0.017
rs17739151	8	61085339	C/T		0.0466369	0.0024378	0.0073469	0.96		0.0095	0.003	0.0016
rs663747	8	61581424	T/G		0.0745953	-0.00553434	0.00591956	0.3		0.0012	0.0017	0.5
rs7000766	8	61657833	A/G		0.958935	-0.00448722	0.00785771	0.63		0.0122	0.0017	1.5e-13
rs1473924	8	66189025	T/C		0.291412	0.00639094	0.00341863	0.13		0.0089	0.0018	1e-06
rs6472362	8	68832416	C/T		0.0316106	-0.0152572	0.00904075	0.091		-0.01	0.0016	1.1e-09
rs11985332	8	69731918	G/A		0.453392	0.0148351	0.00311642	2.1e-05		0.0133	0.0022	1.6e-09
rs7814212	8	72229106	A/G		0.163397	-0.00268556	0.00421215	0.52		0.0102	0.0017	1.7e-09
rs4133001	8	72718667	A/G		0.296559	-0.00800187	0.00339496	0.0074		-0.0132	0.002	2.8e-11
rs1368634	8	75811128	T/C		0.0678779	0.0103936	0.00618743	0.1		-0.0032	0.0026	0.21
rs719240	8	75823854	A/G		0.0731244	0.0051049	0.00598221	0.38		0.0158	0.0015	2.1e-24
rs2956605	8	75883054	A/C		0.463901	-0.0128954	0.00314585	1.8e-05		-0.0262	0.0015	3.4e-68
rs16939034	8	76040583	C/T		0.040559	0.0194017	0.0078657	0.0087		0.0222	0.0026	4.9e-17
rs2383966	8	77017799	C/G		0.236406	0.0124426	0.00370835	0.0025		-0.0202	0.0035	6.9e-09
rs7831448	8	77039923	C/T		0.505672	0.00283969	0.00310584	0.52		0	0.0016	1
rs13274172	8	77180449	C/T		0.510006	0.00399883	0.00310409	0.3		0.0002	0.0015	0.88
rs4471009	8	77325204	T/C		0.000611688	-0.0464969	0.0631489	0.53		-0.009	0.0024	0.00013
rs12548378	8	77344816	C/G		0.279332	0.0156827	0.00350802	1.6e-06		0.0078	0.0015	2.5e-07
rs4735766	8	78099782	G/T		0.211264	0.0321435	0.00385412	2.8e-18		0.0374	0.0016	1.7e-121
rs17464325	8	78447544	G/A		0.181782	-0.00505978	0.00403366	0.22		0.0018	0.0016	0.27
rs2879368	8	78822362	C/T		0.0566222	0.0136949	0.00672508	0.027		0.0093	0.002	5.9e-06
rs10089384	8	79076984	G/A		0.305545	0.0119905	0.0033773	0.00095		0.0027	0.0016	0.087
rs17485419	8	79144277	A/G		0.0187519	0.0172629	0.0114575	0.11		0	0.0016	0.99
rs2304787	8	87568644	T/G		0.276727	0.0073846	0.00347556	0.031		0.013	0.0016	3.2e-15
rs4339600	8	92222283	A/G		0.55526	0.0064963	0.00312982	0.0085		0.0129	0.0016	1.9e-15
rs6997004	8	96418497	A/G		0.0571654	-0.0123018	0.00667861	0.043		-0.0184	0.002	2.1e-20
rs7008395	8	99490911	A/C		0.870756	0.0079708	0.00463962	0.067		0.0176	0.0034	3.1e-07
rs10104528	8	99660601	G/C		0.0978465	-0.0146716	0.00547646	0.012		-0.0096	0.0028	0.00069
rs6988087	8	99730651	C/T		0.416815	0.00561185	0.00314803	0.053		0.0037	0.0015	0.011
rs7820829	8	99932881	T/C		0.00023838	0.000220355	0.109268	0.9		-0.003	0.0024	0.2
rs3105189	8	100430977	G/T		0.371464	0.00402988	0.00321416	0.22		0.0036	0.0018	0.045
rs10086392	8	100511210	G/A		0.103982	-0.0164269	0.0051659	0.0035		0.0002	0.0052	0.97
rs4735639	8	100743556	A/C		0.02436	-0.0260522	0.010101	0.0082		-0.0164	0.0025	3.2e-11
rs1788184	8	101335106	A/G		0.514913	-0.00190797	0.00313003	0.41		0.0069	0.0016	1.8e-05
rs3133577	8	101805542	C/T		0.47439	0.00364852	0.00311541	0.16		0.0103	0.0015	2.8e-11
rs4734058	8	103524176	C/T		0.322793	-0.00354709	0.00332555	0.3		-0.0111	0.002	3.2e-08
rs731126	8	105652446	G/A		0.02496	-0.000214432	0.00994893	0.99		0.016	0.0028	1.3e-08
rs7839927	8	108518686	C/T		0.0139509	-1.69e-05	0.0133012	0.92		-0.0098	0.002	1.2e-06
rs9969501	8	109440751	G/A		0.0752199	0.0132375	0.00588739	0.021		-0.0031	0.0015	0.037
rs2721940	8	116636281	A/C		0.719834	-0.0264097	0.00345326	3.4e-15		-0.0198	0.0015	1.6e-41
rs1005502	8	117167843	C/T		0.371185	-0.0131069	0.00320888	1.2e-05		-0.0132	0.0017	5.8e-15
rs4876361	8	117566387	G/A		0.591947	-0.0195517	0.00329514	2.2e-10		-0.0231	0.0016	5.4e-47
rs2451126	8	119230994	A/T		0.264878	-0.00205229	0.00351987	0.59		-0.0095	0.0015	2.6e-10
rs1599473	8	120475358	G/T		0.0224262	-0.0149004	0.0108683	0.12		-0.0255	0.0017	2.9e-52
rs2249015	8	120605652	G/A		0.332626	0.012629	0.0033204	3.4e-05		0.0242	0.0017	4.6e-47
rs16893014	8	120712600	C/T		0.000313555	0.160221	0.1021	0.11		0.0237	0.0029	1.9e-16
rs17237275	8	121298376	T/C		0.046201	0.0144974	0.00738227	0.041		0.0178	0.0019	7.1e-20
rs10088006	8	122665121	A/G		0.86681	-0.0121602	0.00457193	0.0039		-0.0085	0.0014	3.4e-09
rs11779459	8	123980551	C/T		0.314957	0.0121433	0.0033474	0.00058		0.0179	0.0015	1.9e-31
rs6982502	8	126479362	C/T		0.562643	0.0126845	0.00311771	1.2e-05		0.0132	0.0014	3.4e-20
rs8180991	8	126500350	C/G		0.127952	-0.0135635	0.00464665	0.0052		-0.0266	0.0017	6.7e-53
rs4551307	8	128599672	A/G		0.125066	-0.0019107	0.00469086	0.64		-0.0152	0.002	8.3e-15
rs4733585	8	128994981	C/A		0.941139	0.00998218	0.00660683	0.29		0.0143	0.0018	4.1e-15
rs10956416	8	129190290	T/C		0.443209	0.0177619	0.00313735	3.8e-09		0.0219	0.0017	1.4e-39
rs12546523	8	129986110	G/A		0.0400109	0.017852	0.00794714	0.023		0.0106	0.0014	1.7e-13
rs7812646	8	130553381	G/A		0.0278531	-0.00397347	0.00952067	0.62		-0.0204	0.002	3.9e-25
rs13249717	8	130665132	C/T		0.322102	0.00939111	0.00332714	0.0076		0.0104	0.0016	2.9e-11
rs7815955	8	130719567	A/T		0.640982	-0.0314699	0.00323711	1.4e-23		-0.0478	0.0018	2.9e-156
rs10110525	8	130719871	T/A		0.854489	-0.0344312	0.00443816	4.2e-14		-0.0321	0.0014	2.2e-109
rs12675390	8	131217692	T/C		0.411262	0.00645919	0.00315917	0.049		0.0109	0.0016	2e-11
rs2467974	8	133760154	C/G		0.30906	-0.0106594	0.00336656	0.0014		-0.0101	0.0015	3.4e-11
rs7830500	8	134609127	C/A		0.0500548	0.0194108	0.00716477	0.0023		0.0192	0.0018	1.7e-25
rs9792264	8	135570935	A/G		0.367706	0.014841	0.00322687	9.4e-06		0.004	0.0024	0.095
rs6996965	8	135573658	C/A		0.536592	-0.0183565	0.00311721	1.1e-09		0.0012	0.0014	0.42
rs11166612	8	135600954	A/G		0.510553	-0.01478	0.00310863	2.8e-06		-0.0355	0.0015	6.4e-123
rs11992096	8	135621369	T/C		0.00530819	-0.0455432	0.0213444	0.012		0.0116	0.0015	2.3e-14
rs12541381	8	135649848	G/A		0.314319	-0.0223485	0.00336057	1.9e-11		-0.0373	0.0017	5.9e-108
rs17778003	8	135669810	C/T		4.24e-05	-0.258302	0.305435	0.36		0.0227	0.0026	6.5e-19
rs7821751	8	135710679	C/A		0.668342	-0.021613	0.00330802	1.9e-10		-0.033	0.0016	1.6e-91
rs888345	8	140646990	G/A		0.75004	-0.00820768	0.00377046	0.016		-0.0108	0.0018	4.4e-09
rs12156014	8	141853518	T/G		0.0837538	0.00464304	0.00562075	0.38		-0.0073	0.0016	4.7e-06
rs7827290	8	142300315	T/G		0.130485	-0.0185249	0.00465863	2.2e-05		-0.0125	0.0015	6.2e-16
rs7833723	8	143925666	A/G		0.83536	0.0106482	0.0042088	0.012		0.0122	0.0014	2.7e-17
rs4495442	8	144333836	T/C		0.76608	-0.0271112	0.00367663	1.4e-13		-0.0195	0.0016	7.7e-33
rs7464572	8	145021167	C/G		0.194988	-0.0203885	0.00393543	1.3e-07		-0.0233	0.0015	4.1e-53
rs13248671	8	145279531	T/A		0.700749	0.00435494	0.00342017	0.077		0.0177	0.0014	1.5e-34
rs2485154	9	1699322	G/C		0.835092	-0.00307819	0.00416994	0.41		-0.0079	0.0015	2.3e-07
rs1598307	9	3837797	C/T		0.124874	-0.00491555	0.00471548	0.5		-0.01	0.0017	3.2e-09
rs599955	9	4037941	A/G		0.19558	0.0106072	0.00390948	0.0064		0.0082	0.0015	8.3e-08
rs11795106	9	4735079	G/A		0.278577	0.00566582	0.00375033	0.11		0.0082	0.0015	5.4e-08
rs7033940	9	6440419	G/C		0.297694	-0.0106623	0.00340831	0.00015		-0.0138	0.0023	1.1e-09
rs1658970	9	6664853	C/A		0.111687	-0.00161396	0.00493498	0.51		0.0114	0.0021	3.8e-08
rs7866711	9	7031086	C/T		0.211751	0.00936784	0.00382248	0.0067		0.0118	0.0019	2.3e-10
rs10046853	9	14456931	C/G		0.404305	0.00734333	0.00315763	0.033		0.012	0.0014	1.2e-16
rs11795150	9	16105961	T/G		0.073589	0.0109572	0.00634608	0.1		0.009	0.0015	9e-10
rs997694	9	16484870	T/C		0.269912	0.00142009	0.00349144	0.5		0.0131	0.0015	2.3e-17
rs10738445	9	16680138	A/C		0.42463	-0.01595	0.00331737	2.2e-06		-0.01	0.0019	1e-07
rs1330304	9	16714629	C/G		0.52427	0.0241775	0.0031687	1.7e-15		0.0153	0.0016	1.1e-20
rs11792038	9	18492651	C/T		0.00176539	-0.0961862	0.0609073	0.056		0.0121	0.0021	1.7e-08
rs10963680	9	18629283	G/A		0.588487	-0.0114063	0.00315596	0.00028		-0.0169	0.0017	3.4e-23
rs1932452	9	19011615	G/A		0.534467	-0.00341368	0.00311363	0.49		-0.0113	0.0015	2.6e-14
rs10965269	9	22162061	A/G		0.559713	-0.00920114	0.00311801	0.0024		-0.0188	0.0021	2.4e-19
rs1339159	9	23198381	C/G		0.201296	-0.00538629	0.00386904	0.072		-0.01	0.0014	6.3e-12
rs3808876	9	34382726	A/G		0.82313	0.00260052	0.00407685	0.43		0.0114	0.0015	2.7e-14
rs741917	9	35707054	C/T		0.0560646	0.0135743	0.00675241	0.029		0.0094	0.0016	4.7e-09
rs13294264	9	35807542	C/T		0.237968	0.0119825	0.00365054	0.0012		0.0179	0.0018	3.2e-22
rs2025174	9	35920856	A/G		0.44623	-0.0106192	0.00313089	0.00087		-0.015	0.0016	8.2e-20
rs4745087	9	74061310	C/T		0.505938	0.00696654	0.00310359	0.0066		0.0139	0.0022	5.9e-10
rs12683427	9	76109968	C/T		0.17026	0.00092443	0.00418022	0.82		0.0097	0.0016	1.4e-09
rs10869317	9	76698419	C/T		0.400685	0.00248571	0.00345779	0.36		-0.011	0.0015	2.7e-13
rs3814115	9	78504729	T/C		0.320097	0.0121995	0.00332702	0.00035		0.0216	0.0015	2.2e-44
rs11144688	9	78542286	G/A		0.0662169	-0.0499528	0.00690063	7.1e-12		-0.05	0.0023	1.1e-100
rs868969	9	78577820	T/A		0.696057	-0.00632942	0.00337595	0.034		-0.0096	0.0015	1.7e-10
rs11144742	9	78689817	G/C		0.425213	-0.00985576	0.00313442	0.00039		-0.0226	0.0026	1e-17
rs958225	9	78759705	T/A		0.351011	0.017364	0.00335944	1.1e-08		0.0349	0.0033	2.4e-26
rs11144779	9	78792699	T/C		0.630007	-0.00419022	0.00325664	0.25		-0.0146	0.0016	3.5e-19
rs952503	9	78831415	A/G		0.27641	-0.0136144	0.00361509	0.00011		-0.0102	0.0015	1.1e-11
rs7024009	9	82128697	T/C		0.210162	-0.0111757	0.00381325	0.0023		0.0057	0.002	0.0037
rs1332029	9	83351371	G/A		0.761457	0.0101282	0.00365972	0.024		-0.0122	0.0014	2.2e-17
rs870713	9	84227158	C/A		0.892227	-0.0077532	0.00500361	0.16		-0.0117	0.0015	4.1e-15
rs1330816	9	85093919	C/T		0.536852	0.00534377	0.00311818	0.033		0.0179	0.0018	3e-23
rs296889	9	86595571	G/A		0.256678	0.0094767	0.00355446	0.0083		0.0246	0.0016	3.8e-51
rs187136	9	89011615	T/C		0.985523	-0.0470705	0.0149028	0.0006		-0.0151	0.0015	2.1e-23
rs1854948	9	89033538	T/C		0.25463	-0.0129769	0.00355997	0.00018		-0.0128	0.0015	1.1e-16
rs353785	9	89099362	T/C		0.914914	0.0169405	0.00556291	0.0041		0.0262	0.0014	8.7e-75
rs10125155	9	89893787	T/C		0.000498444	-0.192367	0.111861	0.086		0.0187	0.0027	3.6e-12
rs11141741	9	89911392	G/A		0.419434	0.00811225	0.00314111	0.012		0.01	0.0022	7.1e-06
rs2778026	9	90810514	C/T		0.35028	-0.00949134	0.00326667	0.0024		-0.0273	0.0018	4.6e-50
rs10746837	9	90873653	G/A		0.127797	-0.0275131	0.004689	9.8e-09		-0.0271	0.0015	2e-76
rs10820860	9	94253603	T/C		0.563893	0.0122223	0.00313506	1.6e-05		0.016	0.0016	5e-24
rs7043193	9	94410855	A/G		0.261494	0.00443604	0.00356557	0.23		-0.0091	0.0019	1e-06
rs10820896	9	94444830	C/T		0.260123	0.00412204	0.00353594	0.22		-0.0087	0.002	8.3e-06
rs10761129	9	94486321	C/T		0.964871	-0.00247497	0.0084256	0.53		-0.0191	0.0016	2.3e-34
rs6479421	9	95190598	C/A		0.966161	-0.0214992	0.00861371	0.007		-0.0093	0.0022	2.7e-05
rs10820973	9	95207806	T/A		0.0103502	0.0119297	0.0153667	0.46		-0.0163	0.002	8.1e-17
rs3780348	9	95223764	C/T		0.0495997	0.0388446	0.00714032	6.8e-08		0.0173	0.0036	2.2e-06
rs9969804	9	95429120	A/C		0.852816	-0.0229816	0.00437235	3.5e-07		-0.0245	0.0014	7.6e-65
rs1575438	9	95669525	A/G		0.723273	0.00583893	0.00350576	0.09		-0.0094	0.0016	6.9e-09
rs6479461	9	95935782	T/C		0.925025	-0.00304064	0.0059087	0.41		-0.0079	0.0025	0.0014
rs16909150	9	96216746	C/T		0.0742983	0.0186701	0.00593904	0.0036		0.021	0.0023	1.1e-19
rs10761256	9	96446695	C/G		0.688473	-0.00563147	0.00336338	0.096		-0.015	0.0016	8.1e-21
rs10821289	9	96825794	T/A		0.266473	-0.001187	0.0035015	0.7		-0.0085	0.0024	0.00047
rs7866254	9	96903469	G/A		0.405513	-0.0026997	0.00319104	0.63		-0.0227	0.0018	6.9e-37
rs13283037	9	97018520	G/A		0.0199991	-0.00863062	0.0111117	0.3		0.0171	0.0015	4.5e-29
rs9409514	9	97065439	C/T		0.332148	0.00160268	0.00352395	0.26		-0.0161	0.0015	8.2e-27
rs16937175	9	97400090	C/T		0.622239	0.00807041	0.00320688	0.0072		-0.0008	0.0015	0.61
rs7044650	9	97402557	A/G		0.999836	-0.13464	0.147147	0.38		-0.0274	0.0029	4.8e-21
rs3802455	9	97780992	G/C		0.360294	-0.00666076	0.00328094	0.048		-0.0124	0.0019	2.4e-11
rs4743989	9	97859192	T/C		0.943277	0.0100615	0.00685127	0.49		0.0078	0.0029	0.0071
rs944934	9	97883094	C/A		0.308093	0.00845148	0.00336883	0.0096		0.0074	0.0018	3.5e-05
rs12350646	9	97962015	T/C		0.019356	-0.0409133	0.0112897	6.1e-05		0.0024	0.0015	0.12
rs1027710	9	98095708	G/C		0.587529	-0.00288276	0.00316683	0.27		-0.0067	0.0015	5.4e-06
rs357564	9	98209594	G/A		0.611632	-0.0253692	0.00320514	1.4e-15		-0.0391	0.0016	3.8e-127
rs4448343	9	98266370	A/G		0.255713	0.0272667	0.00357066	1.2e-14		0.0386	0.0015	3.2e-140
rs16909975	9	98307129	G/A		0.14469	0.0335632	0.00440625	1.3e-14		0.0353	0.0023	4e-51
rs17370391	9	98319969	T/C		0.132945	-0.00834234	0.00457495	0.024		0.0313	0.002	6.8e-58
rs1984119	9	98368761	T/C		0.318686	-0.0337307	0.00333109	8.2e-27		-0.0406	0.0017	1.3e-127
rs4743120	9	98397459	T/C		0.978902	0.00615328	0.0108234	0.65		0.0274	0.0015	5e-75
rs4743124	9	98401809	C/T		0.128693	0.0308954	0.00464499	2.1e-12		0.0431	0.0021	7.1e-94
rs7864076	9	98523829	T/C		0.473521	-0.0117857	0.00311591	0.00032		-0.0074	0.0014	2.9e-07
rs7869882	9	98969746	A/G		0.719378	-0.00450948	0.00344942	0.087		0.0008	0.0016	0.61
rs7870753	9	99201585	A/G		0.0452046	0.0542645	0.00749013	1.4e-13		0.0444	0.0017	3.8e-146
rs12550922	9	99315313	T/C		0.309242	0.00738535	0.00336691	0.021		0.0027	0.0019	0.16
rs7023530	9	100215421	G/A		0.429879	0.0033516	0.00313937	0.33		-0.0057	0.0014	8e-05
rs1034097	9	100386446	G/C		0.681323	0.000329668	0.00332986	1		-0.0154	0.0021	3.5e-13
rs12001675	9	100793707	G/A		0.0763999	-0.0168534	0.00600375	0.0046		-0.0151	0.0017	7.2e-18
rs1028653	9	101651948	G/A		0.364243	0.00869595	0.00321978	0.0087		0.0101	0.0016	6.3e-10
rs989393	9	101743336	T/C		0.664575	-0.0153193	0.00331284	7.9e-06		-0.0197	0.0016	1.3e-35
rs2222133	9	108917072	T/C		0.477657	-0.0152718	0.00311201	3.5e-07		-0.0254	0.0015	7.9e-61
rs1994206	9	109078599	C/T		0.000146604	0.245757	0.18305	0.2		-0.0148	0.0028	1.2e-07
rs902144	9	109177571	G/C		0.66319	0.00863879	0.00329885	0.036		0.0197	0.0014	1.9e-42
rs10978560	9	109379687	A/G		0.134814	-0.0111202	0.00454256	0.0078		-0.0069	0.0022	0.0021
rs2451948	9	109518208	A/G		0.12529	0.00920789	0.00469069	0.079		0.0242	0.002	6.1e-34
rs4743033	9	109627913	A/T		0.233002	0.0219926	0.00368375	7.1e-10		0.0317	0.0018	3.4e-70
rs7033661	9	109635618	A/G		0.306587	0.0248982	0.0033708	1.7e-14		0.0279	0.0015	6.4e-77
rs2134063	9	109695139	A/G		0.0954333	-0.0266999	0.00531145	1.1e-06		-0.0048	0.002	0.015
rs7029669	9	109868858	T/C		0.22243	0.000620935	0.00372729	0.54		0.0128	0.0016	2.3e-15
rs2275496	9	111641627	C/T		0.396558	-0.0174671	0.00316547	5.1e-09		-0.0105	0.0014	3.6e-13
rs4289885	9	112933271	C/T		0.900596	0.0104999	0.00522764	0.09		0.0112	0.0014	9e-15
rs1049927	9	113018755	T/C		0.054742	-0.00563669	0.00683169	0.23		-0.0185	0.0021	1.3e-18
rs10980536	9	113475374	C/T		0.228597	0.00926651	0.00368678	0.007		0.0106	0.0014	2.3e-13
rs7866715	9	113707225	G/T		0.968807	-0.00662021	0.00892788	0.29		0.011	0.0014	2.3e-14
rs10817133	9	113791974	A/G		0.5667	-0.0170748	0.00315121	8.9e-08		-0.0218	0.0017	1.3e-38
rs10441737	9	114301585	C/T		0.369306	-0.0198806	0.00323592	3.2e-10		-0.0186	0.0015	9e-35
rs7854787	9	114868167	A/T		0.468456	-0.00956648	0.00311521	0.0093		-0.0101	0.0016	8.9e-10
rs7863188	9	115103726	A/T		0.801904	-0.0159128	0.00395489	3.8e-05		-0.0126	0.0017	4.1e-13
rs871877	9	116989480	A/G		0.371238	-0.00453384	0.00321238	0.36		0.0048	0.0019	0.011
rs902496	9	116989776	G/T		0.37125	-0.00455979	0.00321217	0.35		0.013	0.002	3.4e-11
rs11794759	9	116989900	G/A		0.215356	0.000824312	0.00377801	0.79		0.0094	0.0015	1.8e-10
rs7043999	9	117017413	T/G		0.789913	0.0052122	0.00387951	0.16		0.0128	0.0015	7.1e-17
rs1490741	9	117032340	G/A		0.128807	-0.00278136	0.00462982	0.56		-0.0107	0.0016	6.6e-11
rs1249741	9	117051847	T/A		0.860876	-0.0122737	0.00449874	0.011		-0.015	0.0015	2.1e-24
rs2482080	9	117869684	T/G		0.36755	-0.00719789	0.0032199	0.0065		-0.0144	0.0015	4.6e-23
rs10982654	9	118049531	A/T		0.413314	0.00357228	0.00323415	0.48		0.0157	0.0016	2.2e-21
rs12002061	9	118485479	T/C		0.247028	-0.0174458	0.00359825	7.3e-07		-0.0361	0.0026	3.1e-42
rs6478204	9	118540913	T/C		0.674427	-0.00334821	0.00330815	0.3		-0.0154	0.0014	2.2e-26
rs7857878	9	118795466	A/C		0.797637	0.00101483	0.00393881	0.48		0.0094	0.002	2.3e-06
rs916561	9	118838314	A/C		0.231191	-0.0173993	0.00391923	8.6e-06		-0.0247	0.0028	3.6e-19
rs452312	9	118966153	G/A		0.813568	-0.0108243	0.00402974	0.00055		-0.0136	0.0015	2.2e-19
rs1323438	9	119115531	T/C		0.829816	0.00254959	0.00417343	0.65		0.0346	0.0016	9.5e-99
rs7853634	9	119122053	T/C		0.0475092	3.96e-05	0.00750166	0.98		-0.0413	0.0018	5.7e-119
rs978201	9	119157030	T/A		0.0871165	0.00986424	0.00554647	0.12		0.0058	0.0015	9.7e-05
rs17220352	9	119248059	A/G		0.0715875	0.0111641	0.00602535	0.12		0.0115	0.0017	7e-12
rs2416564	9	119370679	C/T		0.689223	-0.0130475	0.00335468	5.8e-05		-0.0217	0.0015	1.3e-49
rs524975	9	120692694	C/T		0.39168	0.00116462	0.00318384	0.76		0.0076	0.0014	1.5e-07
rs11794984	9	122652870	C/T		0.259391	-0.0108522	0.00354004	0.0014		-0.0134	0.0015	1e-18
rs16909739	9	123166107	A/G		0.00527051	-0.00123486	0.023774	0.97		0.0078	0.0027	0.0042
rs4836831	9	123496570	C/T		0.44322	-0.0120296	0.00313924	0.00018		-0.0175	0.0016	1.4e-28
rs16910253	9	123748830	G/C		0.0189446	-0.00895635	0.0114415	0.17		0.0238	0.0025	5.6e-22
rs306784	9	124072652	G/T		0.10874	-0.0018719	0.00499771	0.78		0.0103	0.0015	6.1e-12
rs4837870	9	124290062	A/G		0.965994	0.0126654	0.00855739	0.087		0.0108	0.0015	3.8e-12
rs657239	9	124330141	C/T		0.801311	0.00330638	0.00406325	0.61		0.002	0.0019	0.29
rs10818577	9	124413191	G/C		0.231874	0.0098106	0.00373456	0.0076		0.0131	0.0017	3.8e-14
rs587364	9	125760863	T/C		0.210498	-0.0210093	0.00381024	1.8e-08		-0.0179	0.0021	4.9e-17
rs2000242	9	125973337	C/T		0.781068	0.0213537	0.00376699	2.8e-09		0.0159	0.002	3.8e-15
rs2536951	9	126646519	A/G		0.185634	0.000874805	0.00401376	0.56		0.0097	0.0017	9.2e-09
rs610116	9	129655445	A/C		0.69927	-6.5e-05	0.0034001	0.93		0.0167	0.0016	1.2e-24
rs1874778	9	129701846	A/G		0.415148	-0.00302699	0.00318387	0.42		-0.002	0.0016	0.23
rs1556144	9	132022766	T/C		0.62277	0.00562582	0.00321634	0.15		0.0074	0.0017	1.4e-05
rs7848479	9	132239272	C/T		0.690607	-0.000801052	0.00335741	0.94		-0.0113	0.0015	1.7e-14
rs7466269	9	133464084	A/G		0.45076	-0.0296477	0.00311362	3.3e-21		-0.0325	0.0015	2.7e-103
rs17150614	9	136364861	C/T		0.651756	0.00330748	0.00393644	0.5		0.0141	0.0016	3.6e-18
rs2810489	9	136922700	G/A		0.539096	0.0107838	0.00316219	0.00085		0.0168	0.0016	9e-25
rs2905063	9	136941846	A/G		0.474665	0.00528161	0.00312536	0.17		-0.0066	0.0016	4.6e-05
rs3824359	9	139105229	T/C		0.265293	0.0409895	0.00351745	5.9e-32		0.0341	0.0021	2.9e-59
rs11103387	9	139107879	C/T		0.203562	-0.0178267	0.00389583	5.9e-06		-0.0235	0.0015	1e-54
rs7849585	9	139111870	G/T		0.331526	0.0390553	0.00331224	2.4e-31		0.03	0.0015	1.5e-85
rs3923776	9	139331221	G/C		0.118887	0.0259151	0.00480367	2.7e-08		0.0227	0.0016	1.9e-45
rs7896371	10	1729026	C/T		0.389441	0.0107	0.00318	0.00031		0.0104	0.0015	1.8e-12
rs6602026	10	3162423	G/A		0.906548	-8.64e-05	0.00533	0.91		-0.0071	0.0022	0.00096
rs9423477	10	3166221	G/A		0.0730695	0.0185	0.00608	0.0031		0.0092	0.0015	6.6e-10
rs3740607	10	3189380	C/T		0.703374	-0.00305	0.00339	0.17		-0.0096	0.0015	4.1e-11
rs7908994	10	5008383	C/T		0.0330215	-0.0167	0.00874	0.15		-0.0389	0.0022	4.1e-67
rs1539445	10	5651763	A/G		0.979682	-0.0125	0.011	0.42		-0.0165	0.0025	2.2e-11
rs7091821	10	6898219	T/G		0.410678	0.00518	0.00316	0.085		0.0105	0.0015	3.6e-12
rs12261792	10	11909896	G/T		0.131295	0.0118	0.00459	0.01		0.0173	0.0018	3.8e-21
rs2399786	10	12215180	T/C		0.458363	0.0122	0.00311	1.5e-05		0.0133	0.0014	1.9e-20
rs3781070	10	12824715	A/G		0.50305	0.0225	0.00316	4.9e-13		0.0111	0.0017	2.3e-10
rs12779328	10	12943973	C/T		0.249858	-0.0312	0.00362	5.9e-20		-0.0301	0.0016	6.6e-79
rs17501300	10	12963727	C/T		0.0244884	-0.00372	0.0101	0.96		-0.0122	0.0027	6e-06
rs1801222	10	17156151	A/G		0.843016	0.00538	0.0044	0.25		0.0095	0.0015	2.7e-10
rs7899812	10	21725452	A/G		0.0504979	-0.00311	0.00711	0.41		-0.0105	0.0017	1.1e-09
rs10828466	10	23787298	T/C		0.142866	0.0067	0.00443	0.1		0.0145	0.0015	3.4e-21
rs951859	10	25055840	C/T		0.924936	0.00512	0.00592	0.41		-0.0146	0.0015	2.2e-21
rs11014285	10	25178864	G/A		0.0124244	-0.00459	0.0159	0.82		0.024	0.0021	1.6e-31
rs11014382	10	25363128	C/T		0.529369	0.00814	0.00314	0.0076		0.0113	0.0015	7.9e-14
rs12771357	10	27873733	A/G		0.121664	0.00736	0.00475	0.11		0.0181	0.0017	6.3e-26
rs2007516	10	27950367	C/T		0.158057	0.0249	0.00426	4.3e-09		0.013	0.0015	6.1e-18
rs4749274	10	28185118	G/A		0.527	0.0059	0.00312	0.027		0.0137	0.0014	2.2e-21
rs12414929	10	28458763	C/T		0.117794	-0.00321	0.00485	0.65		-0.0113	0.0027	3.8e-05
rs332126	10	28845795	G/A		0.968037	-0.00229	0.00893	0.75		-0.0205	0.0018	1e-29
rs12411515	10	28941227	C/T		0.184935	-0.00352	0.00399	0.22		-0.0168	0.0016	2.9e-27
rs2488003	10	30467805	G/A		0.246127	0.0121	0.00363	0.00055		0.0131	0.0015	4.3e-18
rs1417568	10	31101311	A/G		0.709457	-0.0232	0.00342	2.6e-12		-0.0122	0.0014	3e-17
rs2797901	10	31340428	T/C		0.385179	-0.00367	0.00319	0.36		0.0118	0.0014	3.3e-16
rs10826995	10	32082658	T/C		0.00234607	0.0314	0.0337	0.24		-0.0108	0.0016	1.7e-11
rs1755088	10	32249094	G/A		0.864341	0.00815	0.00454	0.11		0.0017	0.0016	0.3
rs3740237	10	32557592	G/C		0.157775	0.00742	0.0043	0.091		0.0138	0.0021	4.1e-11
rs1878249	10	37416376	T/C		0.754362	0.00163	0.00363	0.41		0.0016	0.0014	0.26
rs7081464	10	37883937	C/T		0.495798	0.00501	0.00311	0.21		0.007	0.0014	1.3e-06
rs1005277	10	38218259	A/C		0.67693	-0.00205	0.00332	0.67		0.0028	0.0016	0.078
rs2983858	10	38586908	C/T		0.228689	-0.00726	0.00369	0.24		-0.0051	0.0016	0.0013
rs7918732	10	38994332	C/T		0.522799	-0.00457	0.00314	0.29		-0.0077	0.0014	1.2e-07
rs2435381	10	43678796	C/T		0.196519	0.0118	0.00392	0.0037		0.0107	0.0016	3.1e-11
rs17010841	10	49790550	A/T		0.0085291	0.0154	0.0169	0.51		-0.0143	0.003	2.3e-06
rs10857472	10	50534599	G/A		0.217592	-0.00715	0.00376	0.019		-0.0089	0.0014	7e-10
rs17721694	10	52167293	C/T		0.157183	0.00138	0.00429	1		-0.012	0.0017	3.5e-12
rs10740130	10	52831004	G/T		0.0663253	0.0208	0.00623	0.00028		0.0099	0.0017	3.8e-09
rs10997909	10	53282106	T/G		0.060808	0.00718	0.00649	0.46		0.0168	0.0016	6.3e-25
rs10821592	10	61533605	A/G		0.261956	0.000969	0.00353	0.97		0.018	0.002	7.2e-19
rs10994064	10	61655608	T/C		0.0361609	0.0141	0.00833	0.04		0.0179	0.0029	4.9e-10
rs10740006	10	61831744	A/G		0.0591749	0.00376	0.00659	0.78		-0.0066	0.0016	6.5e-05
rs7089424	10	63752159	T/G		0.347593	0.017	0.00326	2.3e-07		0.0155	0.0015	3.1e-24
rs224082	10	64566258	C/T		0.263005	0.0109	0.00353	0.00032		0.0158	0.0015	4.8e-26
rs6479905	10	65315231	A/G		0.321412	-0.00712	0.00332	0.038		-0.0166	0.0014	7.5e-31
rs10823006	10	68965526	G/A		0.0749243	0.0171	0.00592	0.013		-0.0091	0.0024	0.0002
rs10823149	10	69935396	G/T		0.305454	0.00921	0.00339	0.0034		0.023	0.0015	1.2e-56
rs1080639	10	70082030	T/C		0.178744	-0.00286	0.00405	0.41		-0.0191	0.0027	1.3e-12
rs12221107	10	70332862	C/T		0.211812	-0.0308	0.00381	3.1e-15		-0.0382	0.0027	2.3e-44
rs10998344	10	70389116	C/T		0.492964	0.00852	0.00318	0.0031		0.0121	0.0015	1.9e-16
rs7084999	10	70409663	A/G		0.156874	-0.0153	0.00426	0.00049		-0.0114	0.0023	7.2e-07
rs10740308	10	70454896	A/C		0.847043	0.0221	0.00431	2.3e-07		0.0233	0.002	2.2e-31
rs5030941	10	70982730	C/T		0.816344	-0.00402	0.00402	0.21		-0.008	0.0017	2e-06
rs11001286	10	76834982	C/T		0.570722	0.0203	0.00315	3.2e-11		0.0135	0.0017	7.9e-15
rs11001399	10	77221744	A/C		0.507139	-0.00581	0.00311	0.089		-0.0091	0.0015	4.2e-10
rs7095225	10	78452623	G/T		0.431354	0.0072	0.00313	0.0071		0.0088	0.0014	8e-10
rs1769762	10	80923626	C/T		0.678106	-0.0206	0.00332	3.1e-10		-0.024	0.0018	6.8e-41
rs7916441	10	80925577	G/C		0.348252	-0.0174	0.00328	1.2e-07		-0.0261	0.0015	3.2e-72
rs703990	10	80930439	T/C		0.70076	-0.019	0.00338	7.5e-09		-0.0232	0.0018	3.5e-38
rs4980067	10	81136129	C/A		0.656142	-0.027	0.00329	6.6e-16		-0.0285	0.0014	1.9e-86
rs2279337	10	81164157	A/G		0.129118	-0.00558	0.00462	0.15		-0.0126	0.0017	4e-14
rs7910211	10	81228378	T/C		0.170718	0.00535	0.00415	0.13		0.0173	0.002	1.5e-18
rs10887652	10	88511237	C/G		0.724109	-0.00431	0.00348	0.25		-0.0108	0.0015	4.2e-13
rs7893652	10	89431060	G/A		0.930493	0.012	0.0061	0.099		0.0035	0.0015	0.017
rs796945	10	90150837	C/T		0.524095	0.00592	0.00314	0.034		0.0106	0.0015	2.5e-12
rs10881893	10	92927267	A/G		0.261749	0.000943	0.00353	0.68		0.0185	0.0019	7e-23
rs10881900	10	92948478	T/G		0.779	0.00608	0.00374	0.054		0.0017	0.0015	0.25
rs2450445	10	93038530	G/A		0.0598373	0.0195	0.00653	0.00032		0.0236	0.0015	9e-53
rs11591635	10	93360302	T/C		0.163377	0.0138	0.00419	0.00087		0.022	0.0026	1.1e-17
rs4933681	10	93403122	G/A		0.954811	-0.0136	0.00749	0.064		0.0023	0.0015	0.12
rs4551673	10	93440350	C/T		0.178629	0.00934	0.00405	0.026		-0.0012	0.0016	0.46
rs7918126	10	93478964	G/C		0.947594	-0.0105	0.00697	0.18		0.0006	0.0015	0.67
rs11187004	10	94209031	T/G		0.226054	-0.000715	0.00371	0.91		0.0115	0.0022	2.7e-07
rs12256435	10	94353278	G/T		9.75e-05	-0.0488	0.158	0.38		-0.006	0.0026	0.018
rs11187115	10	94407283	C/T		0.196313	0.000131	0.00391	0.75		0.0125	0.0027	5.5e-06
rs7078243	10	94414263	A/C		0.746806	0.00123	0.00357	0.75		-0.0085	0.0014	3.3e-09
rs11597203	10	94892442	C/T		4.22e-06	1.08	1.02	0.22		0.0263	0.0028	9.1e-21
rs6583871	10	94974129	G/T		0.926027	0.00234	0.00593	0.91		-0.0152	0.0016	3.3e-20
rs7919319	10	95472024	G/A		0.663582	-0.00236	0.00329	0.51		-0.0089	0.0015	1.7e-09
rs2860750	10	95973747	C/T		0.92774	-0.00387	0.00599	0.94		-0.0043	0.0015	0.0037
rs11188101	10	96641281	T/A		0.304523	0.00603	0.00338	0.074		0.0128	0.0019	2.4e-11
rs12778613	10	96998625	T/C		0.104466	-0.00175	0.0051	0.63		0.0066	0.0015	1.4e-05
rs12263592	10	97851432	G/A		0.0433275	0.00725	0.00762	0.53		0.0204	0.0022	7.8e-20
rs10882728	10	97907398	C/A		0.016	-0.0244	0.0124	0.088		-0.0204	0.0015	5.7e-41
rs878177	10	100013815	C/T		0.492483	0.014	0.00311	6.9e-07		0.0163	0.0015	5.6e-27
rs11599750	10	101805442	C/T		0.166393	-0.0131	0.00417	0.0015		-0.0152	0.0015	2.1e-25
rs1800662	10	102289078	C/A		0.215302	-0.00847	0.00378	0.029		-0.0109	0.0017	4e-10
rs7900763	10	102492559	T/G		0.99984	-0.00859	0.123	0.94		-0.0096	0.0018	1e-07
rs2181834	10	102661251	G/T		0.0478617	0.015	0.00727	0.069		0.0214	0.0014	7.9e-50
rs3730463	10	103344589	T/G		0.000313149	-0.134	0.0893	0.17		0.0077	0.0027	0.0041
rs3127230	10	103392503	T/C		0.187795	0.00618	0.00398	0.083		0.0142	0.0015	1.8e-20
rs11191118	10	103573222	C/T		0.138494	0.00753	0.00449	0.11		0.0019	0.0015	0.2
rs12773990	10	103968547	G/A		0.000905836	0.0128	0.0645	0.87		0.0084	0.0036	0.018
rs11191275	10	104142800	C/T		0.211256	0.00454	0.00383	0.45		0.0085	0.0021	7e-05
rs11191293	10	104221539	A/G		0.246088	-0.0188	0.0036	2.2e-07		-0.0079	0.0015	4.8e-08
rs7899004	10	104341435	T/C		0.629993	-0.00183	0.00323	0.34		-0.0288	0.0014	2.4e-88
rs3977755	10	104420210	C/T		0.269874	0.00375	0.00351	0.18		0.0139	0.0016	2.9e-17
rs7917772	10	104487443	G/A		0.390924	-0.00584	0.00319	0.089		0.0207	0.0015	8.1e-44
rs11191393	10	104527430	C/G		0.547169	0.00653	0.00311	0.036		0.018	0.002	1.5e-18
rs2482506	10	104563743	C/G		0.143243	-0.00461	0.00442	0.28		-0.0023	0.0017	0.16
rs17115203	10	104639969	T/C		0.0819204	-0.00105	0.00568	0.43		0.008	0.0046	0.079
rs12769080	10	104815345	G/A		4.74e-05	0.072	0.244	0.79		0.011	0.0029	0.00011
rs7911488	10	105154089	A/G		0.360499	0.0137	0.00324	3.4e-05		-0.0005	0.0015	0.76
rs11598673	10	105177645	G/T		0.00568949	0.0535	0.0259	0.12		-0.0029	0.0028	0.29
rs2094119	10	105223999	A/G		0.954804	0.00507	0.0075	0.3		-0.0031	0.0017	0.069
rs17736358	10	105226538	T/C		0.00759065	0.0372	0.0216	0.32		-0.0059	0.0018	0.00094
rs2148021	10	105275425	T/A		0.351805	-0.000295	0.00326	1		-0.0075	0.0016	2.1e-06
rs10883887	10	105357181	G/A		0.561501	-0.00388	0.00312	0.45		-0.0108	0.0015	1.9e-13
rs11191786	10	105492549	A/G		0.320291	0.00296	0.00333	0.74		0.0218	0.0017	3.3e-36
rs7907629	10	105549440	A/G		0.071436	0.000447	0.00603	0.92		0.0086	0.0037	0.022
rs1570220	10	105561887	G/A		0.625481	-0.002	0.00322	0.96		-0.0092	0.0015	6.3e-10
rs10883931	10	105623955	C/T		0.170113	0.00208	0.00413	0.42		0.0102	0.0015	3e-12
rs10787453	10	114384057	G/A		0.442389	0.0079	0.00312	0.017		0.0101	0.0015	2.2e-11
rs7094463	10	114711983	A/G		0.384029	-0.0147	0.0032	2.7e-07		-0.0099	0.0015	1.2e-11
rs7924080	10	114787012	T/C		0.0686668	0.0171	0.0066	0.034		0.0059	0.0014	4.2e-05
rs10787476	10	114898914	A/C		0.182673	0.00936	0.00402	0.021		0.0242	0.003	4.4e-16
rs2484294	10	115792062	G/A		0.803074	0.006	0.00392	0.084		0.0146	0.0016	7.7e-19
rs721041	10	116135344	A/G		0.640218	0.00283	0.00326	0.58		0.0127	0.0015	3.4e-17
rs7912108	10	120026880	G/A		0.554191	-0.00136	0.00313	0.26		-0.0115	0.0014	2.3e-15
rs11593630	10	120491506	C/T		0.08468	-0.00863	0.00561	0.16		-0.0137	0.0015	9.8e-19
rs11198820	10	120961043	G/C		0.115038	0.0211	0.00495	3.6e-06		0.0252	0.0024	1.2e-26
rs7069375	10	121096445	A/G		0.207043	-0.00588	0.00398	0.062		-0.0153	0.0015	4e-25
rs11198898	10	121118492	A/C		0.671675	-0.00394	0.00334	0.15		-0.029	0.0017	5.8e-64
rs2234962	10	121429633	T/C		0.000517282	0.0682	0.097	0.31		-0.0198	0.0017	1.2e-29
rs7072901	10	121605530	G/A		0.00102202	0.0427	0.0488	0.46		-0.025	0.0022	1.8e-29
rs7915430	10	121660465	T/G		0.0719959	-0.0158	0.00601	0.004		-0.0072	0.0018	4.7e-05
rs7902581	10	123405480	C/G		0.239818	-0.00674	0.00366	0.12		-0.0166	0.0016	5.1e-24
rs12571218	10	124147588	A/G		0.162689	-0.014	0.00421	9.6e-05		-0.0321	0.0028	1.4e-29
rs4612730	10	124176452	G/A		0.575536	0.0211	0.00315	6.7e-13		0.0194	0.0014	3.5e-41
rs11245274	10	126231033	T/C		0.639592	-0.0074	0.00323	0.034		-0.0056	0.0015	0.00011
rs11812870	10	126293719	C/G		0.604285	0.00579	0.0032	0.11		0.0186	0.0015	6.2e-37
rs17152232	10	126398927	A/G		0.438117	0.00718	0.00314	0.0095		0.0209	0.0015	1.2e-41
rs2559515	10	126513925	A/G		0.186252	-0.0268	0.00401	9.3e-12		-0.0167	0.0017	2e-22
rs17152408	10	126649007	G/A		0.248721	0.0303	0.00359	1.3e-17		0.0187	0.0021	1.9e-19
rs10751539	10	127723346	T/C		0.417505	-0.0149	0.00315	3.2e-07		-0.0081	0.0016	3.8e-07
rs9419387	10	133758358	G/A		0.274332	0.00521	0.00347	0.051		0.0106	0.0015	4.6e-13
rs2207995	20	3294484	T/C		0.222018	-0.00179	0.00378	0.66		0.0152	0.0017	7.6e-19
rs7273787	20	4098567	A/G		0.168247	0.0287	0.00416	2.2e-12		0.025	0.0015	1.7e-60
rs6038506	20	6433854	A/G		0.8516	-0.0136	0.00438	0.0015		-0.0244	0.0014	1.3e-64
rs1321432	20	6614691	A/C		0.909118	-0.0426	0.00543	4e-17		-0.0466	0.0015	2.1e-212
rs2143711	20	6662935	A/G		0.26917	0.0177	0.00358	4.3e-07		0.0189	0.0016	1.3e-31
rs6140062	20	6676824	G/A		0.3163	-0.00552	0.00345	0.31		0.0171	0.0022	1.9e-14
rs6085658	20	6685377	C/T		0.401315	-0.0112	0.00317	0.0003		-0.0174	0.0015	2.2e-31
rs6085662	20	6698372	G/C		0.200949	-0.00147	0.00389	0.78		0.0186	0.0015	3.6e-34
rs235768	20	6759115	A/T		0.806241	-0.0115	0.00397	0.007		-0.0123	0.0015	2e-16
rs1392625	20	6844846	G/T		0.664425	0.00266	0.0033	0.55		0.0075	0.0015	5.6e-07
rs16992709	20	6849690	G/A		0.0304027	0.0365	0.00933	0.00037		0.0197	0.0036	4.1e-08
rs6077205	20	7381905	T/C		0.012098	-0.00378	0.0142	0.86		-0.0141	0.0019	8.5e-14
rs2142698	20	7906828	A/C		0.00103038	-0.0687	0.0782	0.56		0.0162	0.003	9.4e-08
rs1051419	20	10620386	A/G		0.434462	-0.00405	0.00325	0.1		-0.0086	0.0015	2.2e-08
rs973542	20	10692559	G/A		0.419944	-0.00271	0.00317	0.3		-0.008	0.0014	3.5e-08
rs6077973	20	10926960	G/A		0.20155	0.00399	0.00388	0.18		0.0157	0.0019	4.5e-16
rs6040337	20	11055844	A/C		0.790702	-0.00794	0.00385	0.048		-0.0109	0.0016	8.4e-12
rs17225014	20	11156775	T/C		0.00114418	-0.0815	0.0468	0.11		-0.0112	0.0019	3.5e-09
rs6109339	20	12266763	G/A		0.0555602	0.00265	0.00701	0.92		-0.0105	0.0018	1.4e-08
rs911641	20	13259045	C/G		0.46305	0.00996	0.00316	0.003		0.0131	0.0015	8.4e-18
rs6034531	20	16541494	G/A		0.321756	-0.00608	0.00335	0.035		-0.0089	0.0015	7.2e-09
rs2236250	20	17596731	C/T		0.453232	0.0173	0.00313	2.3e-09		0.014	0.0017	3e-16
rs6080830	20	17771113	A/G		0.426241	-0.00719	0.00315	0.015		-0.0157	0.0014	2.5e-27
rs6136595	20	18986258	T/G		0.398803	0.00657	0.00318	0.015		0.0117	0.0016	1e-13
rs6112527	20	19677176	C/T		0.553347	0.00541	0.00313	0.13		0.0106	0.0014	2.3e-13
rs7261425	20	20068635	C/G		0.0756654	-0.0234	0.00595	4e-05		-0.0171	0.0016	6.9e-26
rs8117259	20	20348253	C/T		0.183859	-0.00436	0.00402	0.22		-0.0195	0.0019	7.6e-24
rs6082353	20	21217456	A/C		0.528008	-0.0271	0.00311	8.4e-19		-0.0192	0.0015	1.5e-35
rs6058750	20	31177986	T/C		0.94151	0.00108	0.00678	0.71		0.0078	0.0016	7.9e-07
rs6119935	20	31270570	C/A		0.430654	-0.0152	0.00316	1.5e-06		-0.013	0.002	5.8e-11
rs4911261	20	31391360	A/G		0.999754	-0.0589	0.103	0.71		-0.0105	0.0014	4.4e-13
rs1074683	20	32304653	C/G		0.199182	-0.018	0.00395	3.3e-06		-0.0428	0.0016	3e-148
rs3813920	20	32354990	G/A		0.797551	-0.00379	0.00388	0.25		-0.023	0.0015	4.9e-56
rs742614	20	32482632	A/G		0.635204	-0.00639	0.00327	0.029		0.0119	0.0015	1.2e-15
rs2377955	20	32525370	A/G		0.747263	-0.00134	0.00359	0.83		0.0096	0.0015	2.1e-10
rs6141443	20	32601929	C/G		0.43152	-0.00195	0.00315	0.47		-0.0208	0.002	1.1e-24
rs10485504	20	32660190	C/T		0.0298406	-0.00184	0.00945	0.93		-0.0287	0.0029	1.1e-22
rs6088580	20	33285053	G/C		0.342676	-0.00447	0.00331	0.23		0.0351	0.0015	1.7e-127
rs6088638	20	33470514	T/C		0.0015828	-0.0274	0.054	0.77		0.0432	0.0019	1.8e-111
rs6060355	20	33890061	G/A		0.239457	0.0584	0.00364	1.2e-59		0.0705	0.0015	0
rs11543239	20	34214173	G/A		0.0204815	0.0324	0.011	0.0038		0.0669	0.0036	5.2e-79
rs6058283	20	34216276	A/G		0.0824152	0.0314	0.00567	1.5e-08		0.0609	0.0019	2.5e-226
rs6141600	20	34712310	T/C		0.183785	0.00405	0.00402	0.29		0.045	0.0016	1.6e-164
rs6071671	20	35236601	G/A		0.748391	0.00189	0.00359	0.64		-0.0059	0.0024	0.016
rs4810266	20	35255476	C/T		0.0753109	-0.0054	0.00608	0.39		0.0345	0.0039	4.9e-19
rs1744759	20	35738841	G/C		0.647752	0.0257	0.00326	1.8e-15		0.0324	0.002	1.4e-58
rs6090501	20	35959814	T/C		0.250895	-0.00605	0.0043	0.29		0.0103	0.0015	2.9e-11
rs6018156	20	36006050	A/G		0.209446	-0.0122	0.00383	0.0011		-0.0086	0.0019	8.9e-06
rs2224538	20	38552078	T/C		0.293445	-0.017	0.00345	1.6e-06		-0.0183	0.0015	1.1e-33
rs1358790	20	38849583	G/A		0.301433	0.0161	0.00342	7.2e-07		0.0145	0.002	6.9e-13
rs6029182	20	39179402	A/C		0.55591	0.00953	0.00313	0.0012		0.0071	0.0015	2.4e-06
rs8124620	20	39753416	G/A		0.0188128	0.00129	0.0114	0.86		-0.025	0.003	1.3e-16
rs6016565	20	40123538	A/G		0.328347	0.00504	0.00331	0.13		0.0093	0.0017	4.5e-08
rs445912	20	42311088	T/C		0.729474	-0.00956	0.00351	0.0024		-0.0192	0.0022	4.1e-18
rs6130671	20	43322869	C/T		0.0837831	-0.00678	0.00577	0.5		-0.0062	0.0014	1.7e-05
rs6031858	20	43528962	G/T		0.13	0.00486	0.00464	0.04		0.017	0.0016	1.9e-25
rs6065781	20	43712809	T/C		0.162192	-0.00824	0.00423	0.068		-0.0188	0.0019	1.4e-23
rs1967656	20	44488199	T/C		0.432889	-0.000468	0.00314	0.84		0.0089	0.0014	1e-09
rs6074013	20	44709539	C/G		0.643028	-0.00475	0.00326	0.12		-0.0065	0.0014	7e-06
rs2868714	20	44886189	G/A		0.504755	0.000915	0.00311	0.99		0.0087	0.0014	1.7e-09
rs2034811	20	46805893	C/T		0.628438	-0.00355	0.00322	0.27		-0.0094	0.0015	2e-10
rs6019378	20	47309716	C/T		0.366913	0.0133	0.00323	1.1e-05		0.0017	0.0014	0.25
rs2273145	20	47839591	C/T		0.0891449	0.0283	0.00547	9.1e-08		0.037	0.0017	1.6e-99
rs238205	20	47860700	T/A		0.70489	0.00873	0.00341	0.0038		0.0231	0.0019	1.3e-32
rs16995009	20	48602526	T/C		0.128635	-0.0222	0.00466	1.1e-07		-0.028	0.0022	4.2e-36
rs1971480	20	48897080	G/T		0.844425	0.00478	0.0043	0.32		0.0101	0.0015	5.6e-11
rs913678	20	48955424	T/C		0.642005	-0.00491	0.00344	0.11		-0.0117	0.0016	5.4e-14
rs2426159	20	49173179	G/A		0.661129	-0.00285	0.00329	0.31		-0.0145	0.0014	5.8e-24
rs2235863	20	50230462	A/G		0.39176	-0.00461	0.00321	0.1		-0.0097	0.0014	1.9e-11
rs6068097	20	50817030	C/G		0.188878	-0.0178	0.00398	3.9e-05		-0.0102	0.0016	2e-10
rs6021801	20	50849557	G/A		0.134347	0.00752	0.00457	0.18		0.0152	0.0025	1.4e-09
rs6123568	20	54826638	G/C		0.248352	-0.00415	0.00361	0.36		-0.029	0.005	5.1e-09
rs6069681	20	54845719	C/A		0.20547	-0.0133	0.00385	0.00016		-0.0183	0.0015	3.4e-33
rs6128327	20	56942557	A/G		0.295519	0.000929	0.00342	0.7		0.0084	0.0015	2.3e-08
rs965808	20	57408426	C/A		0.750934	-0.0189	0.0036	3.6e-07		-0.0051	0.0018	0.0038
rs3787496	20	57438454	G/C		0.776854	-0.022	0.00384	3.5e-08		-0.0018	0.0021	0.39
rs4812042	20	57461915	G/A		0.664272	0.0329	0.00329	3.8e-24		-0.0192	0.0015	6.5e-36
rs13043313	20	60958269	T/C		0.0826803	0.00214	0.00565	0.48		-0.0175	0.0016	4.6e-28
rs3746765	20	61520794	C/T		0.357561	0.012	0.00325	0.00016		0.0129	0.0015	8.8e-17
rs6122172	20	62409888	C/T		0.449713	0.00792	0.0032	0.08		-0.004	0.0014	0.006
rs3003137	20	62830802	G/T		0.0876374	-0.00103	0.00552	0.53		-0.0105	0.0015	1.3e-12
aChromosomes and positions are based on Build37 (hg19).
bWe used BOLT-LMM for autosomes for the association analysis of autosomal variants.
