# Supplementary material for: Characterizing rare and low-frequency height-associated variants in the Japanese population
Source: Nat Commun. 2019 Sep 27;10:4393. doi: 10.1038/s41467-019-12276-5 (PMC6764965; doi:10.1038/s41467-019-12276-5)
Supplement: Supplementary file 11 — Supplementary Data 8 [file 41467_2019_12276_MOESM11_ESM.xlsx]

## Sheet: Supplementary Data 8
Supplementary Data 8. Gene-level associations by SKAT-O (MAF < 5%).
Gene	CHRa	BEGINa	ENDa	Number of analyzed variants (MAF < 5%, nonsynonymous)	PSKAT-O
CYP26B1	2	72359400	72374900	17	1.3318e-45
SLC27A3	1	153748103	153752478	27	6.9389e-38
SP7	12	53721940	53723171	10	3.8027e-26
CCDC108	2	219867669	219905247	34	2.6428e-20
GH1	17	61994708	61995776	4	6.2822e-19
CHAD	17	48542690	48546126	5	2.1666e-18
FIBIN	11	27016087	27016545	7	3.1705e-13
IHH	2	219919943	219924961	4	1.2928e-12
PXDN	2	1637992	1748160	22	2.766e-12
PLOD2	3	145788565	145878767	10	2.6895e-11
FOXM1	12	2967829	2983629	13	3.5793e-11
CSGALNACT1	8	19263313	19363306	15	4.7752e-11
SMPD3	16	68395125	68405957	13	9.3306e-11
ACAN	15	89381906	89417238	58	1.5226e-10
USP37	2	219319657	219423255	11	2.1449e-10
NAT8	2	73868085	73868745	10	2.257e-10
ANKZF1	2	220095058	220101120	21	2.2574e-10
IGFBP3	7	45954465	45960712	5	4.3709e-10
ZDHHC5	11	57440584	57467411	8	6.8629e-10
ZFAT	8	135490732	135725093	23	1.0715e-09
SDR16C5	8	57218160	57228723	4	1.7074e-09
TMEM102	17	7339347	7340817	11	3.1895e-09
ESCO2	8	27633075	27660884	10	3.2255e-09
ZNF70	22	24086055	24087261	5	3.2308e-09
ANKRD52	12	56636963	56651617	9	6.7039e-09
PACSIN1	6	34495134	34499387	7	2.7816e-08
ZNF638	2	71576163	71658541	24	5.3875e-08
NPR2	9	35792469	35808678	6	6.7107e-08
ERBB2IP	5	65288668	65374269	20	6.8495e-08
SLC25A45	11	65143891	65147632	11	6.8766e-08
BRAT1	7	2577816	2594008	18	9.1738e-08
IER2	19	13264010	13264571	3	1.3788e-07
L3MBTL3	6	130370960	130454656	16	1.5433e-07
PGPEP1L	15	99511732	99544429	7	2.4317e-07
ATG9A	2	220085482	220092700	9	2.5196e-07
C20orf173	20	34116282	34117196	3	2.7341e-07
PPAN	19	10217232	10221831	17	2.7474e-07
ALMS1	2	73613128	73835603	40	3.0704e-07
ARNT	1	150784562	150830841	8	3.1735e-07
SCN4A	17	62018136	62050197	24	5.8869e-07
ISLR	15	74467314	74468355	13	6.2842e-07
CIC	19	42791260	42799258	12	6.3763e-07
SCIN	7	12610415	12692269	18	6.6418e-07
HHIPL1	14	100111551	100141689	9	9.1108e-07
ADAMTS17	15	100514614	100882092	25	1.0716e-06
SFMBT1	3	52939210	52988425	4	1.2396e-06
AMOTL2	3	134077435	134090313	16	1.3129e-06
PPAN-P2RY11	19	10217232	10225370	25	1.4074e-06
STAT2	12	56737251	56749951	7	1.7525e-06
WIBG	12	56295696	56296075	3	1.9572e-06
WEE1	11	9595495	9610106	4	2.107e-06
TRIM15	6	30131483	30140015	11	2.3694e-06
CRTC2	1	153920758	153930829	8	2.6825e-06
PGAM2	7	44102382	44105023	9	2.8638e-06
GNA12	7	2770842	2854558	7	3.2465e-06
CCDC3	10	12940420	13043530	8	3.7906e-06
COL6A2	21	47531412	47552449	43	4.7503e-06
ECM2	9	95258623	95284999	11	4.9394e-06
FOXD2	1	47904000	47905266	5	5.167e-06
COL21A1	6	55922492	56047400	20	6.0563e-06
COQ10A	12	56660905	56664067	6	7.2421e-06
LMAN2L	2	97373004	97405726	4	7.3116e-06
MYCBPAP	17	48585911	48608776	20	7.332e-06
LGMN	14	93170994	93199080	9	7.7444e-06
TMEM244	6	130152520	130182304	3	7.988e-06
LOXL3	2	74760790	74779683	6	8.2635e-06
TENC1	12	53442934	53457553	30	9.0719e-06
PDE8A	15	85525523	85681108	17	9.2492e-06
NOL8	9	95060161	95086377	21	9.8679e-06
KLHDC10	7	129710488	129756374	4	1.0684e-05
PARPBP	12	102517695	102589900	8	1.1713e-05
ANO7	2	242128052	242163558	23	1.1756e-05
OR4D1	17	56232675	56233444	4	1.2858e-05
RFC4	3	186507850	186522459	7	1.3199e-05
COL11A1	1	103345293	103573683	24	1.3429e-05
COL11A2	6	33131501	33160013	24	1.3991e-05
FAM180A	7	135418739	135421855	7	1.4068e-05
SPPL2A	15	51012177	51057719	9	1.5764e-05
HSCB	22	29138115	29141934	3	1.8202e-05
MIP	12	56845099	56848378	3	1.8258e-05
GIPR	19	46172779	46181466	13	1.8787e-05
ERP27	12	15067714	15090927	7	1.8982e-05
STK17A	7	43622927	43664337	6	2.0944e-05
POLR3B	12	106751671	106903320	5	2.1906e-05
MFGE8	15	89442642	89456544	8	2.3514e-05
CD72	9	35610654	35618297	8	2.5274e-05
GPR153	1	6309477	6314852	10	2.7133e-05
TRIM64B	11	89603866	89609103	7	3.1332e-05
MRC2	17	60741917	60769739	23	3.1602e-05
HIST1H3A	6	26020718	26021090	6	3.1868e-05
FBN1	15	48703261	48936888	23	3.6976e-05
RFT1	3	53125985	53164412	12	3.7543e-05
OBSL1	2	220416293	220435876	37	4.18e-05
NPPC	2	232790268	232790908	5	4.7716e-05
WWC2	4	184020690	184236868	20	4.7907e-05
GHR	5	42566013	42719474	11	4.9169e-05
MMP2	16	55516974	55539311	8	5.6631e-05
KIAA0232	4	6826242	6882683	11	6.0406e-05
HAGHL	16	777543	779430	6	6.6267e-05
GMIP	19	19740809	19753345	21	7.1992e-05
LRP1	12	57532270	57606021	48	7.9082e-05
STAC3	12	57637984	57643001	3	8.601e-05
GATAD1	7	92077139	92085841	5	8.7443e-05
RBM15B	3	51428856	51431126	9	9.2702e-05
MICA	6	31371444	31380198	9	0.00010532
ARFGAP2	11	47187041	47198134	7	0.00011143
MACC1	7	20180673	20201458	21	0.00011433
JAK2	9	5022050	5126715	7	0.00012491
TCP11	6	35086272	35108989	9	0.00013247
PTGIS	20	48124476	48184580	14	0.00014452
ZNF529	19	37037826	37039113	3	0.00014505
MYO1D	17	30821827	31098171	7	0.00014675
TICRR	15	90118941	90170285	31	0.0001472
EP400	12	132445223	132562165	31	0.0001554
SLC18A3	10	50818818	50820377	8	0.00015847
HIST1H4G	6	26247015	26247198	3	0.00016358
GPR125	4	22389342	22517355	20	0.00017146
INS	11	2181188	2182198	2	0.00019193
PRKCQ	10	6470255	6552958	9	0.00019909
PRR12	19	50096654	50128233	26	0.00020314
WDR76	15	44119235	44158549	10	0.00020671
CDC25B	20	3777245	3785604	9	0.00021629
TTK	6	80717615	80750397	10	0.00021659
NCOR2	12	124810028	124979746	54	0.00022499
ESYT1	12	56522122	56537410	8	0.00023026
FAM166A	9	140138638	140142128	10	0.00023483
CHRNB3	8	42585761	42591757	5	0.00025162
CCDC85B	11	65658574	65658721	2	0.00027462
KLHL28	14	45400573	45415122	9	0.00028139
SNAPC4	9	139270825	139292854	30	0.00028893
RBM45	2	178977397	178988634	3	0.00029734
SOCS2	12	93966693	93968789	2	0.00030224
ADAMTSL3	15	84324526	84706518	40	0.00033228
ADCY7	16	50322104	50349339	20	0.00036455
NCKIPSD	3	48712174	48720379	4	0.00036586
CALCOCO1	12	54105821	54118992	9	0.00036828
RPS6KB2	11	67196076	67202635	18	0.00037402
HIATL1	9	97177486	97221612	4	0.00037746
LEPREL4	17	39959602	39968076	4	0.00038047
TYK2	19	10461586	10489040	20	0.00038091
IPPK	9	95378124	95432254	9	0.00038206
SETDB1	1	150915052	150936077	17	0.00038434
ZNF341	20	32328767	32379300	15	0.00038964
DCBLD2	3	98518377	98620083	14	0.00040513
EXOSC10	1	11128123	11159851	11	0.00040529
MYCT1	6	153019072	153043321	9	0.00040967
TRPS1	8	116426291	116632221	23	0.00041058
SFI1	22	31924729	32014366	31	0.00041328
PCDHGA9	5	140782686	140890673	16	0.00041468
PRSS50	3	46753786	46759293	9	0.00041636
MRPL55	1	228294517	228295712	4	0.00043191
IARS	9	94973165	95051692	11	0.00043658
C5AR2	19	47844112	47845042	6	0.00043662
SYT13	11	45265658	45307634	8	0.00043665
STX11	6	144507790	144508603	4	0.00046041
GLIS2	16	4382376	4387424	8	0.00046704
PQLC3	2	11295673	11317929	5	0.00047761
2017-03-01	1	220960288	220986660	8	0.00048014
TUBB1	20	57594590	57599793	10	0.00049009
ASIC4	2	220379117	220402733	10	0.00049474
CASC10	10	21784644	21784821	7	0.00049822
FNBP4	11	47738990	47788837	8	0.00050102
CIART	1	150255985	150259113	2	0.00050577
DKK1	10	54074240	54076118	3	0.00050587
C3orf55	3	157271056	157318160	4	0.00050604
LURAP1	1	46669193	46685792	2	0.00050708
MXRA8	1	1288685	1293869	5	0.00052989
CCNA2	4	122739240	122744612	4	0.00053049
ZNF574	19	42582802	42585387	16	0.00054499
SMIM1	1	3692396	3692465	3	0.00056439
HMGCS2	1	120293430	120307179	6	0.00056912
FN1	2	216226285	216300486	41	0.00057195
NPFFR1	10	72014792	72025953	4	0.00057911
CEP250	20	34050194	34099270	34	0.00058284
CDKN1B	12	12870998	12871870	9	0.00059313
TRIP10	19	6741289	6751206	6	0.0005986
SLC35E3	12	69140158	69158489	3	0.00061777
PPRC1	10	103897680	103908974	19	0.00061965
SYNPO2L	10	75406574	75415677	8	0.0006207
COPS7B	2	232660856	232672251	5	0.0006284
PHACTR4	1	28785610	28807116	5	0.00063739
STK25	2	242435909	242447425	3	0.00063886
NBEAL1	2	203914652	204082005	38	0.00064273
ADRB3	8	37822868	37823976	8	0.0006522
DBF4	7	87507398	87537413	10	0.0006678
FAM26D	6	116864998	116879268	8	0.00068939
SAC3D1	11	64808852	64812155	2	0.00070194
KLLN	10	89621773	89622204	8	0.00071324
KRTAP4-8	17	39253805	39254335	5	0.00072607
MTSS1L	16	70697608	70713539	15	0.00074468
CHPF	2	220404179	220408119	8	0.00074702
ERBB3	12	56477541	56495711	27	0.00075275
SDS	12	113830767	113837452	4	0.0007723
ALPP	2	233243586	233246498	23	0.00077892
PEX14	1	10535049	10689923	6	0.00080253
MMP19	12	56230848	56236602	14	0.00080769
SKIV2L	6	31926977	31937455	16	0.00084033
SLC39A5	12	56625068	56631409	19	0.00087471
TCTEX1D4	1	45271765	45272228	3	0.00087823
INS-IGF2	11	2168855	2182198	7	0.00089655
NKX2-3	10	101294816	101295456	3	0.00090071
HLA-DRB5	6	32485527	32497986	11	0.00090335
CCDC17	1	46086006	46089464	9	0.00090421
PRG3	11	57144356	57148175	4	0.00090886
CCDC66	3	56591277	56655586	20	0.00091614
GATAD2A	19	19576204	19616251	7	0.00091621
HIST1H1E	6	26156677	26157196	8	0.000939
SAMD4A	14	55168869	55251120	10	0.0009722
PLCB3	11	64019218	64034999	12	0.00097665
UQCC2	6	33665458	33679457	6	0.00098782
TCAP	17	37821644	37822316	6	0.0010126
SPAG17	1	118506432	118727720	23	0.0010454
TEX264	3	51708454	51738013	4	0.0010557
TRIM11	1	228582414	228594255	11	0.0010593
IRS1	2	227659799	227663417	29	0.0010674
SENP6	6	76331307	76425294	20	0.0010714
FOXC1	6	1611261	1612292	4	0.0010785
COL8A1	3	99509624	99514883	9	0.0011087
PRRC2A	6	31592064	31605310	44	0.0011298
CBLB	3	105377983	105586363	10	0.0011589
SRSF6	20	42086738	42089584	5	0.0011615
ALDH1L2	12	105420343	105478183	25	0.0011832
SYNE4	19	36494246	36499507	8	0.0011891
HLA-C	6	31237115	31239829	25	0.0012029
STOX1	10	70641725	70652467	11	0.0012103
AFAP1	4	7770660	7873768	18	0.0012154
AVEN	15	34158888	34331002	5	0.0012438
ARMC12	6	35704887	35716618	9	0.0012611
ZNF438	10	31133916	31146615	16	0.0012799
PDHB	3	58413774	58419529	3	0.0012816
ARSJ	4	114823458	114899951	7	0.0012852
ANKS1A	6	34950898	35054745	11	0.0013138
ESPL1	12	53662624	53687113	19	0.0013265
DGKA	12	56330304	56345541	2	0.0013288
RESP18	2	220192255	220197388	3	0.0013311
ATL3	11	63396867	63414017	5	0.0013775
IFRD2	3	50325638	50329885	9	0.0013803
CCHCR1	6	31110391	31125290	22	0.0013936
PHF1	6	33380056	33383606	10	0.001419
OBSCN	1	228399519	228566473	250	0.0014229
MAVS	20	3838357	3846753	8	0.0014476
GRB7	17	37898543	37903128	15	0.0014533
PGPEP1	19	18468211	18474346	3	0.0014788
HYAL3	3	50330764	50332832	3	0.0015143
SMC2	9	106857824	106896799	10	0.00153
DISP2	15	40650547	40662452	24	0.0015311
TBX2	17	59477765	59485833	10	0.0015497
APOBEC3C	22	39411619	39414382	4	0.0015524
HAPLN1	5	82937538	82948596	5	0.0015875
TICAM1	19	4816369	4818379	12	0.0015955
TGOLN2	2	85549868	85555069	4	0.0015996
SPEG	2	220299751	220357503	40	0.0015998
MYL4	17	45286901	45299814	4	0.0016052
STARD9	15	42877761	43011726	74	0.0016107
GUK1	1	228328016	228336531	10	0.0016132
WDR19	4	39188224	39280205	18	0.0016169
ST6GALNAC3	1	76877837	77094318	5	0.0016215
VASP	19	46021238	46029403	2	0.0016533
SNX22	15	64444017	64446700	2	0.0016909
RNF19A	8	101271032	101300222	3	0.001705
MCEE	2	71337191	71357343	3	0.001733
UHRF1BP1	6	34789509	34840163	24	0.0017424
MLNR	13	49794476	49796406	6	0.0017432
KLHL25	15	86311276	86313019	16	0.0017439
ANXA9	1	150955582	150967173	11	0.0017711
CIRH1A	16	69170741	69201050	5	0.0017785
POR	7	75583335	75615774	13	0.0017967
INSC	11	15134044	15267534	15	0.0018384
OR52A1	11	5172728	5173538	7	0.0019049
PYCR1	17	79890818	79895068	3	0.0019312
IL6ST	5	55237014	55272085	16	0.0019614
PDE3A	12	20522244	20833173	22	0.0019616
NLRC4	2	32449638	32477542	9	0.0019944
OR4C3	11	48346643	48347468	4	0.0020148
AOC3	17	41003364	41008461	13	0.0020167
BACE2	21	42540222	42647493	9	0.0020325
ANKMY2	7	16640445	16685148	8	0.0020335
REXO1	19	1816124	1848308	19	0.0020473
MBD3L1	19	8953383	8953922	3	0.0020486
FRMD8	11	65154560	65178764	17	0.0020613
MOGAT2	11	75428958	75442264	3	0.0020732
ZNF783	7	148963478	148979385	10	0.0020745
APOF	12	56755056	56755952	8	0.0020848
CD46	1	207925595	207966877	9	0.0020998
HOXA10	7	27211591	27213777	10	0.0021228
CNTD1	17	40951108	40961483	6	0.0021261
SLC2A13	12	40158313	40499594	10	0.0021485
ZBTB39	12	57396585	57398223	12	0.0021522
EMR3	19	14736305	14785558	14	0.0021676
INPPL1	11	71936045	71949368	14	0.0022086
PEAR1	1	156873726	156884550	29	0.0022389
PVRL4	1	161042515	161049662	9	0.0022473
FCER2	19	7754090	7763735	12	0.0022499
OR8K3	11	56085917	56086607	5	0.0022518
HOXB13	17	46804153	46805892	6	0.0022851
GLTSCR2	19	48248864	48259857	11	0.002292
CST6	11	65779523	65780324	3	0.0023043
DTYMK	2	242615564	242626096	2	0.0023327
ODF3L1	15	76016583	76019768	4	0.0023435
PYGO1	15	55838286	55881002	5	0.0023658
C5	9	123716125	123812461	19	0.002387
PLA2G4F	15	42434273	42448659	26	0.002397
D2HGDH	2	242674650	242707353	10	0.0024062
ATE1	10	123503217	123687364	8	0.0024271
PHLDA3	1	201437568	201437832	4	0.0024409
SPOCK3	4	167656076	168155269	2	0.0024497
VEPH1	3	156978979	157213093	11	0.0024543
GIMAP6	7	150324902	150327221	8	0.0024595
SP9	2	175200892	175201691	2	0.0024728
TEFM	17	29226228	29231495	2	0.002491
OPTN	10	13151153	13178766	9	0.0025023
UBE3B	12	109921405	109967832	7	0.002517
DFNB59	2	179318223	179325970	3	0.0025507
PIK3R3	1	46509532	46546408	5	0.0025887
CERS2	1	150938637	150941530	5	0.0026011
PRICKLE1	12	42853703	42866294	9	0.0026198
LAMA3	18	21293954	21533041	57	0.0026288
PKN3	9	131467589	131482869	20	0.002646
MRPL53	2	74699250	74699778	4	0.0026697
ECI1	16	2290057	2301527	5	0.0026921
FCN3	1	27697345	27701263	7	0.002704
TCIRG1	11	67809256	67818269	15	0.0027155
MEP1B	18	29771785	29797921	14	0.0027648
GPR83	11	94113325	94134346	12	0.0027748
DACT2	6	168694575	168720097	28	0.0028164
TSGA10	2	99614680	99725857	11	0.0028208
RTN2	19	45991740	45998210	16	0.0028302
PTK2B	8	27255130	27310673	15	0.0028338
ACTN4	19	39138450	39220007	6	0.0028639
PRSS45	3	46783849	46786239	2	0.0028936
NSRP1	17	28443869	28512649	8	0.0029231
DCST2	1	154991027	155006170	10	0.0029278
MAFB	20	39316586	39317247	4	0.0029383
PLAU	10	75671356	75676249	11	0.0029397
PSORS1C1	6	31106236	31107648	4	0.0029437
SPATA19	11	133711956	133715304	5	0.0029668
ANAPC5	12	121746457	121768411	5	0.0030138
ALPI	2	233320967	233323573	14	0.0030203
VWCE	11	61026169	61062452	11	0.0030383
PI4KB	1	151265368	151288896	8	0.0030413
EIF2AK3	2	88874416	88926758	5	0.0030723
RPL21	13	27829454	27830449	2	0.0030794
EFCAB5	17	28268817	28435019	19	0.0031037
ANKRD36	2	97779487	97915896	13	0.0031164
TSSC4	11	2423889	2424821	9	0.0031372
DNPEP	2	220239627	220252511	10	0.003144
SPRY2	13	80911293	80911782	4	0.003191
ST8SIA6	10	17363014	17496164	3	0.0031931
DUOXA2	15	45406921	45410046	5	0.0032447
CIB4	2	26804247	26852363	3	0.0032558
LEMD2	6	33747892	33756817	5	0.0032667
MICB	6	31473477	31477681	6	0.0033017
FTSJ3	17	61897259	61903987	12	0.0033167
SLC7A5	16	87868062	87903012	5	0.0033213
MAP1A	15	43813720	43822043	44	0.0033809
RNF103	2	86831051	86849958	3	0.0034149
ZNF850	19	37238738	37253499	3	0.0034411
MARS	12	57881919	57910354	10	0.0034535
WAC	10	28824618	28906616	3	0.0034588
NR4A3	9	102590344	102595766	4	0.0034982
SRRM2	16	2806472	2820700	65	0.0035168
FBXO47	17	37093466	37119275	17	0.0035224
MUTYH	1	45795027	45800167	12	0.0035283
WDR3	1	118476052	118502060	9	0.0035397
ZNF790	19	37310182	37314258	4	0.0035454
TRIP11	14	92436070	92505940	28	0.0035651
ASAP2	2	9347325	9543409	6	0.003592
BPIFB3	20	31643242	31660594	11	0.0036012
SLC15A1	13	99337039	99378669	17	0.0036412
SFN	1	27189714	27190440	3	0.0036661
OR6C4	12	55945028	55945899	9	0.0036689
PCDHGB6	5	140787962	140890673	20	0.0036779
CPNE1	20	34214173	34220755	12	0.0037487
NCR3LG1	11	17378303	17394037	8	0.0037646
PEX1	7	92116797	92157727	14	0.0037722
ENTPD5	14	74433717	74454681	3	0.0039
CASZ1	1	10699451	10725505	18	0.0039066
CLECL1	12	9875226	9885846	6	0.0039068
CCNO	5	54527213	54529245	5	0.0039154
DTX3L	3	122287705	122290557	13	0.0039584
CCDC88A	2	55518903	55582884	20	0.0039828
HLA-G	6	29795664	29797460	3	0.0040132
PDRG1	20	30534343	30538165	3	0.0040332
SLC45A4	8	142221594	142231715	17	0.0040585
MMAA	4	146560356	146576564	7	0.0040824
ENTPD6	20	25187210	25206208	6	0.0041143
CREB3	9	35732867	35736644	3	0.0041252
MGA	15	41961113	42059452	36	0.0041441
RFC1	4	39297328	39353047	10	0.0041535
STARD13	13	33680976	33859735	22	0.004172
YES1	18	742921	756721	3	0.0041976
GTSE1	22	46693319	46726001	8	0.0042162
SLC16A13	17	6939709	6943258	13	0.0042212
THAP10	15	71174942	71184608	2	0.0042572
B3GNT1	11	66114122	66114865	3	0.0042605
CFDP1	16	75327929	75467219	7	0.0042906
TKT	3	53259788	53276236	18	0.0043217
CPOX	3	98299552	98312137	12	0.0043346
MOG	6	29625032	29638163	10	0.0043471
CTH	1	70877186	70904800	5	0.0044029
LMX1B	9	129453180	129455585	2	0.0044248
LRRC41	1	46745265	46768970	6	0.0044357
IMPDH2	3	49061944	49066765	2	0.0044407
FBF1	17	73908358	73929161	25	0.0044435
ARAP1	11	72396719	72438127	23	0.0044694
IFNGR2	21	34787248	34805168	6	0.0044745
C12orf45	12	105380152	105388350	7	0.0044818
MGP	12	15035081	15038703	4	0.0044902
SH2B3	12	111856056	111886083	7	0.0045274
CDH2	18	25532304	25727661	11	0.0045348
CDH24	14	23517196	23524893	9	0.0045431
PGAP3	17	37829392	37844251	3	0.004633
RFXANK	19	19304850	19312496	4	0.0046352
TCF23	2	27372026	27375617	4	0.0046751
PRDM15	21	43221483	43299471	25	0.0046817
GNGT2	17	47284204	47284752	2	0.0047236
IL15RA	10	5995147	6008255	8	0.0047488
COL9A2	1	40766888	40782863	21	0.0047488
CHST3	10	73765607	73768183	8	0.0048347
MRPL16	11	59573872	59577364	7	0.0048482
PDE2A	11	72288437	72385236	10	0.004923
CLSPN	1	36202585	36235464	17	0.0049247
CPN1	10	101808528	101841303	11	0.0049352
MIA3	1	222791555	222838879	28	0.0049649
ZNF160	19	53573187	53578432	6	0.005012
RABL2B	22	51207534	51220659	2	0.0050312
CHD1	5	98192121	98240722	13	0.0050322
TSC22D4	7	100064587	100075547	8	0.0050343
SLC1A3	5	36608532	36686309	14	0.0050357
ZBTB7B	1	154983423	154988065	7	0.0050391
ZNF543	19	57835056	57840553	8	0.0050512
INTS8	8	95853726	95886799	9	0.0050525
APC	5	112102898	112179623	34	0.0050691
ADAMTS12	5	33527307	33891937	28	0.0050993
FBXL12	19	9921575	9929222	3	0.0051019
CDC23	5	137524689	137548988	5	0.0051066
ZNF461	19	37129568	37149260	7	0.0051228
SMARCD1	12	50480102	50484177	2	0.0051298
DYSF	2	71681160	71909806	46	0.0051338
MEGF8	19	42830424	42880856	26	0.0051456
S100A9	1	153330787	153333297	2	0.0051646
ABHD14A	3	52011906	52014976	11	0.0051713
ZNF318	6	43304997	43336971	21	0.0051808
TMEM25	11	118402869	118416857	7	0.0051982
NFS1	20	34257566	34287183	9	0.0051991
PHF12	17	27233915	27277188	6	0.0052035
MAPT	17	44039717	44087751	21	0.0053298
TESK1	9	35605798	35609708	9	0.0053355
EIF5	14	103802439	103806880	4	0.0053377
ATG16L2	11	72525589	72540386	12	0.0053419
FAM160B1	10	116590662	116659253	5	0.0053758
DNAJC14	12	56216945	56222352	7	0.0054417
CCL14	17	34310908	34313612	3	0.0054495
GNAI1	7	79818444	79833051	4	0.0054704
C1QTNF8	16	1143508	1144828	4	0.0054808
PATE4	11	125703279	125708304	2	0.005503
PLB1	2	28741357	28865911	29	0.0055107
MRGPRG	11	3239184	3240043	2	0.0055118
GPR137C	14	53019944	53100330	6	0.005513
TTC36	11	118399392	118401410	2	0.0055143
USP38	4	144107159	144141515	5	0.0055478
TFAP2A	6	10404882	10410517	3	0.0055667
VKORC1	16	31102537	31106029	6	0.0055762
ADAMTS6	5	64447758	64766798	7	0.0055774
GRM4	6	33995941	34123080	12	0.0056073
USB1	16	58036486	58054122	6	0.0056495
NUTM2F	9	97080944	97088148	13	0.0056799
RGS16	1	182569446	182572367	10	0.0057534
ATP8A2	13	25946399	26594051	10	0.0057863
DBI	2	120124943	120129886	5	0.0057962
SLC30A6	2	32396408	32445640	7	0.0057978
RGS22	8	100974669	101118140	24	0.0058216
MTHFR	1	11850750	11863112	12	0.0058451
FNDC4	2	27715558	27717516	5	0.0058493
TKTL2	4	164393035	164394850	22	0.0058926
TEAD1	11	12785785	12923629	5	0.0059529
CCDC174	3	14693350	14712693	7	0.0059642
HOMER3	19	19040254	19049647	8	0.0059645
2017-03-06	5	10378939	10415717	3	0.0059698
GDF5	20	34021805	34025527	11	0.0059756
SOGA1	20	35414899	35491551	21	0.0060066
JAKMIP1	4	6037734	6114531	7	0.0060278
ETNK1	12	22778100	22826516	3	0.0060382
PIGN	18	59713102	59828511	10	0.0060839
AQP11	11	77301121	77314659	4	0.0061589
STOML2	9	35100091	35101218	2	0.006168
DISP1	1	223116344	223178988	19	0.0061689
MACROD1	11	63766442	63933390	4	0.0061935
PHF20	20	34451055	34535529	12	0.0062127
APC2	19	1453017	1470021	25	0.0062134
ASAH2	10	51947166	52008258	3	0.006225
LIPC	15	58724298	58855862	11	0.0063012
GOLGA6C	15	75552810	75562520	10	0.006318
SCNN1D	1	1216658	1226971	15	0.0063189
HS3ST4	16	25704145	26147454	5	0.0063639
C10orf128	10	50369666	50396371	4	0.0063911
DGKB	7	14188788	14775716	8	0.0064163
KRT75	12	52818377	52828019	16	0.0064217
RNF216	7	5662544	5800636	15	0.0064694
ATP12A	13	25255727	25285517	12	0.0064865
NECAB3	20	32245645	32262098	11	0.0064947
ERC1	12	1137117	1599319	7	0.0065254
IRF6	1	209963881	209969759	3	0.0065383
WNK4	17	40932732	40948579	24	0.0066362
CA10	17	49713263	50235142	3	0.0066603
MLLT3	9	20346493	20414272	3	0.006662
CSDE1	1	115262342	115282481	5	0.0066948
LALBA	12	48962934	48963784	3	0.0067369
R3HDM2	12	57648644	57704109	5	0.0067553
WFDC10B	20	44313483	44314609	3	0.0067655
C11orf80	11	66512245	66610647	6	0.006786
KIAA1045	9	34971371	34976709	5	0.0067899
FES	15	91428327	91438747	6	0.0067944
C6orf25	6	31691416	31692558	3	0.0068223
SFTPB	2	85888606	85895338	12	0.0068814
TUT1	11	62342626	62359060	18	0.0069099
PYCRL	8	144687917	144691742	13	0.0069235
BTN1A1	6	26501910	26509392	8	0.0069256
NOTCH4	6	32163411	32190550	27	0.0069559
MAP1B	5	71403366	71499554	34	0.0069635
PPP1R37	19	45596635	45649713	3	0.006977
CCDC121	2	27849865	27851426	2	0.007101
UBXN11	1	26608795	26629367	16	0.0071021
IDO1	8	39771451	39785586	7	0.0071121
CREB3L2	7	137567228	137686406	7	0.0071371
ERICH6	3	150377771	150421684	15	0.0071407
UPK1A	19	36157725	36168917	11	0.0072028
FOXO3	6	108882595	108985807	6	0.0072494
SRP72	4	57333820	57357730	8	0.0072733
OIT3	10	74658490	74692268	5	0.0072766
ARHGAP29	1	94639447	94697165	17	0.0073484
CCDC172	10	118084588	118116935	6	0.0073886
LPIN1	2	11817793	11964904	14	0.0073984
C9	5	39285311	39364554	12	0.0073996
DDX52	17	35978400	36003434	8	0.0074107
CELF1	11	47494691	47505049	5	0.0074191
PRRT3	3	9987931	9991562	16	0.0074362
GBP1	1	89519063	89528914	8	0.0074579
AKAP11	13	42860497	42887253	28	0.0075032
OR2V2	5	180582043	180582876	6	0.0075388
HSD17B8	6	33172447	33174418	5	0.0075551
CYB5D1	17	7761512	7762928	4	0.0075576
APOE	19	45411025	45412435	7	0.0075613
MYO3B	2	171055752	171509593	30	0.0075777
HIST1H1C	6	26056053	26056643	15	0.0076107
EML6	2	54952241	55194158	35	0.0076231
JADE2	5	133895545	133914977	10	0.0076337
CREB3L3	19	4154963	4171739	8	0.0076472
FAM161B	14	74401029	74416864	15	0.0076547
RBM14	11	66384345	66394072	7	0.0076595
HYOU1	11	118916522	118926853	17	0.007694
SERPIND1	22	21133619	21141271	7	0.0076966
BACE1	11	117160337	117186457	4	0.0077028
RABEPK	9	127965309	127996242	11	0.0077035
SPIDR	8	48173561	48647957	14	0.0077188
MRPS21	1	150280546	150280621	2	0.0077327
CNPPD1	2	220037322	220041485	13	0.0077459
CRISPLD2	16	84872178	84922965	14	0.0077581
AUTS2	7	69064650	70255978	18	0.0077633
PF4	4	74846977	74847639	4	0.0077793
VPS36	13	52991254	53024723	2	0.0077926
STXBP2	19	7702043	7712686	18	0.0078382
CDC20	1	43825004	43828733	3	0.0078602
WDR74	11	62600485	62607038	3	0.0079352
NSUN4	1	46806550	46827472	9	0.0079381
MON1A	3	49946463	49967105	4	0.0079445
MRPS2	9	138392889	138395969	7	0.0079788
RCBTB2	13	49070335	49096042	6	0.0080154
TAF4B	18	23806935	23969819	16	0.0080427
ARHGAP22	10	49654621	49860299	16	0.0080491
TOR4A	9	140173187	140174327	6	0.0080697
COMMD7	20	31291216	31315735	4	0.008143
KIAA0100	17	26945865	26971167	14	0.0082271
APOB	2	21224624	21266399	75	0.0082506
ZNF184	6	27419673	27425185	2	0.0082604
RREB1	6	7182266	7249184	40	0.0082698
ACTR1B	2	98273645	98278349	7	0.0083005
PCMTD2	20	62899244	62904824	2	0.0083145
ALKBH7	19	6372842	6374905	3	0.0083154
RNF39	6	30038902	30043355	8	0.0083466
RLF	1	40627127	40705926	19	0.0083537
DNM1	9	130965795	131016980	7	0.008385
LILRB3	19	54720967	54726844	13	0.0083984
SEMA3G	3	52469753	52479001	14	0.0084073
C19orf57	19	13993619	14015683	10	0.0084383
ZNF608	5	123977022	124080525	17	0.0084606
ZNF592	15	85326285	85345533	16	0.0084618
FAM110C	2	41612	46298	6	0.0084819
ZNHIT2	11	64883976	64884786	7	0.0085669
ANGPTL7	1	11249640	11255039	5	0.0086023
TULP3	12	3030086	3049867	8	0.0086027
CATIP	2	219221832	219232656	11	0.0086399
LHX6	9	124971915	124990980	6	0.0086544
LSAMP	3	115560805	116163859	3	0.0086683
SERPINB8	18	61645570	61654463	12	0.0086708
SPDEF	6	34506164	34512195	11	0.0086884
RPS6KA4	11	64127832	64138905	5	0.0086953
FMN1	15	33066526	33447112	43	0.0086981
TEPP	16	58010409	58019396	5	0.0087494
TMEM202	15	72690680	72700153	4	0.0088034
HYAL1	3	50337945	50340334	7	0.0088243
C17orf74	17	7329110	7330767	12	0.0088543
ANKRD17	4	73941995	74124144	15	0.0088619
TRIM41	5	180651067	180662357	5	0.0089895
STPG1	1	24685078	24727859	16	0.008995
KIR3DL2	19	55362690	55378178	4	0.0090251
CCDC106	19	56160776	56164008	5	0.0090555
KIAA1468	18	59854886	59972704	12	0.0092668
RNF40	16	30774756	30780887	8	0.0093106
ZFP30	19	38127024	38138716	2	0.0093797
PTCH1	9	98209213	98279102	30	0.0095072
ROCK2	2	11337314	11389836	10	0.0095191
SLC25A40	7	87465571	87479214	3	0.0095283
BMPR2	2	203242264	203420712	3	0.0095718
AMH	19	2249354	2251901	17	0.0096134
RNF31	14	24616911	24629768	22	0.0096483
ERICH6B	13	46115659	46171071	12	0.0096772
ANGPT2	8	6360721	6420268	9	0.0096911
CABLES1	18	20716014	20837304	3	0.009716
SNX21	20	44462565	44469908	10	0.0097224
DNAI1	9	34459025	34520699	13	0.0097339
TMEM147	19	36036654	36038279	3	0.0097566
LRFN4	11	66625230	66627658	10	0.0097613
AASDH	4	57204576	57250442	14	0.0097882
SIN3A	15	75668131	75705226	6	0.0099435
DENND4C	9	19276462	19369939	26	0.0099506
AGBL3	7	134672746	134819874	14	0.0099918
NDFIP2	13	80055355	80125223	8	0.0099971
TBX4	17	59533867	59560816	11	0.010013
ADAMTSL1	9	18474264	18908540	52	0.01003
CHMP6	17	78968477	78972916	3	0.010031
COL20A1	20	61926479	61960994	33	0.010032
C9orf172	9	139739062	139741771	7	0.010048
MESP1	15	90293392	90294430	8	0.010055
HOXB7	17	46685227	46688256	4	0.010134
TFDP1	13	114277574	114294479	4	0.010152
TMEM19	12	72080550	72094627	8	0.010156
FABP3	1	31838774	31845854	3	0.0102
PLEKHM1	17	43515229	43555462	15	0.010202
SALL2	14	21990897	21993647	18	0.01023
TNFSF14	19	6665007	6669986	5	0.010337
PRRC1	5	126860223	126869464	9	0.010366
RAB23	6	57055354	57075061	3	0.010395
PRR5L	11	36422679	36484171	11	0.010493
THBS3	1	155165672	155177615	7	0.010497
PATE3	11	125658064	125660387	6	0.01058
CCDC88C	14	91739003	91875082	43	0.010609
LYSMD1	1	151133450	151138250	4	0.010612
CCT2	12	69980549	69993684	4	0.010615
PREP	6	105726036	105850759	10	0.010629
HDGFL1	6	22569920	22570541	6	0.010642
C11orf86	11	66742865	66743675	3	0.010699
KCNK2	1	215298010	215408476	2	0.010702
CELSR3	3	48677114	48699959	37	0.010723
NEIL1	15	75641249	75647338	9	0.010725
POC1A	3	52130625	52188385	5	0.010726
SPG11	15	44855395	44955830	27	0.010747
NEK6	9	127055259	127113155	4	0.010766
CNST	1	246754877	246829143	9	0.010829
HIST1H3G	6	26271375	26271507	2	0.010869
FGD5	3	14860586	14965580	28	0.010878
CDH5	16	66413292	66436941	25	0.010879
OR1A2	17	3100933	3101741	9	0.010919
KDR	4	55946163	55984959	22	0.010974
ESR1	6	152129063	152419910	4	0.010989
LRP1B	2	140990837	142567932	73	0.010995
PRSS36	16	31150535	31160532	8	0.010998
CORO2B	15	68937521	69018309	5	0.011006
MUC1	1	155159718	155162084	5	0.011052
SPTBN2	11	66454595	66488590	28	0.011074
ZGLP1	19	10415781	10419333	4	0.011087
KRIT1	7	91830054	91870334	3	0.01114
IGFBPL1	9	38411405	38424418	3	0.011143
C18orf63	18	71985188	72021717	10	0.011163
SMCHD1	18	2656088	2772350	15	0.011177
B3GNT4	12	122689181	122691790	3	0.011238
ASTN2	9	119188191	120177110	24	0.01125
CDC25A	3	48209397	48229380	4	0.011275
PRRG4	11	32852167	32875036	6	0.011281
MFSD5	12	53645640	53647868	4	0.011287
MS4A4A	11	60059739	60073661	3	0.01129
FGFR2	10	123239411	123353316	8	0.011294
ACAD9	3	128598539	128631436	8	0.011319
CHCHD2	7	56171964	56174102	2	0.011331
EHD4	15	42192884	42264644	12	0.011363
PROL1	4	71275232	71275737	3	0.011396
FILIP1	6	76018420	76124678	14	0.011399
DAK	11	61105458	61113946	10	0.011404
HYDIN	16	70841590	71264589	42	0.011418
ALG12	22	50297528	50307386	5	0.01143
COL8A2	1	36563558	36565837	12	0.011431
KDELC1	13	103438635	103450999	11	0.011448
LRP4	11	46880574	46921037	22	0.011455
SLC35A1	6	88182726	88221237	5	0.011476
SERPINB13	18	61255917	61264541	10	0.011558
MORN1	1	2252827	2319720	12	0.011586
ZFPL1	11	64853912	64855447	10	0.011594
FAM83D	20	37555060	37580996	11	0.011596
USP2	11	119227963	119252223	15	0.011674
LYPD4	19	42341351	42343050	4	0.0117
C4orf48	4	2043741	2045648	3	0.011721
TIMELESS	12	56811549	56827618	22	0.011821
IKZF4	12	56415293	56428676	3	0.011852
ZNF436	1	23688469	23693642	6	0.01192
SPRY4	5	141693812	141694649	10	0.01194
REC114	15	73735584	73852192	7	0.012001
PTPMT1	11	47587344	47593180	8	0.012023
H6PD	1	9305336	9324831	29	0.012045
MPZL3	11	118100634	118122982	11	0.012069
BTN2A1	6	26458865	26468745	17	0.012076
SQSTM1	5	179247941	179263586	11	0.012125
DEFB118	20	29960671	29960966	4	0.012164
ZFP90	16	68573721	68598149	6	0.012205
CDH23	10	73199595	73575006	31	0.01224
PCBP3	21	47316143	47361613	4	0.01226
LRRK2	12	40619082	40761479	37	0.012264
TMEM201	1	9649043	9673128	13	0.012286
SIPA1L2	1	232534919	232651082	33	0.012313
SLC23A3	2	220026675	220034251	5	0.012353
TMEM176B	7	150489160	150493606	8	0.012378
CALCRL	2	188210960	188250309	4	0.01242
OR5L1	11	55579078	55579868	7	0.012424
PSG2	19	43575887	43586715	2	0.012437
IDH1	2	209101856	209116260	7	0.012484
MLLT6	17	36861983	36881192	14	0.012491
PRKG1	10	52751151	54048571	3	0.012545
HOXD9	2	176987516	176988812	4	0.012602
CHRNA4	20	61978113	61991033	13	0.012625
ISG20	15	89182820	89198728	2	0.012644
SLC26A6	3	48663771	48671025	7	0.012709
IFFO2	1	19235138	19282792	9	0.012711
PARVA	11	12399106	12540053	7	0.012777
DPYS	8	105393467	105479132	14	0.012811
NAA16	13	41885674	41949701	12	0.012815
GLI2	2	121555027	121748219	20	0.012822
DGKE	17	54912184	54940142	6	0.012835
RCAN3	1	24840882	24861759	5	0.012847
GAMT	19	1397443	1401397	7	0.012894
ELMOD3	2	85589346	85618065	12	0.012902
RAPGEF3	12	48131376	48151826	19	0.012944
RHOH	4	40245034	40245517	2	0.012991
PLXNB1	3	48447178	48465977	27	0.013013
IGSF22	11	18726050	18745765	35	0.013028
ETV2	19	36133528	36135692	6	0.01304
ZMAT5	22	30127279	30144499	5	0.01304
RBL1	20	35627264	35724301	10	0.013089
ZNF337	20	25655765	25666737	2	0.0131
ADAMTSL4	1	150525425	150532646	24	0.013104
ABCC1	16	16101739	16235100	30	0.013117
PLAGL1	6	144262666	144269272	7	0.013158
TFG	3	100447586	100467320	2	0.013173
FUT4	11	94277472	94278847	9	0.013188
USP44	12	95912064	95927927	9	0.013196
ZNF747	16	30545609	30545919	4	0.013225
CATSPERB	14	92053590	92191443	8	0.013228
ARSA	22	51063596	51066168	13	0.013259
ADCY6	12	49162393	49177130	11	0.013276
AFF3	2	100170775	100628031	15	0.013334
PLEC	8	144990353	145049512	112	0.013337
SNRNP200	2	96942713	96963419	5	0.013445
TBX18	6	85446438	85473772	11	0.013459
BEND3	6	107389966	107420474	11	0.013484
SLC43A3	11	57175272	57193488	10	0.013489
ZSWIM1	20	44511257	44512484	10	0.013531
GNPTAB	12	102147154	102190521	9	0.013547
RBBP8NL	20	60985984	60994658	21	0.013554
ITGAD	16	31405563	31435837	13	0.013593
NACA	12	57109669	57115196	19	0.013605
CCR3	3	46306642	46307701	5	0.013695
NCOA1	2	24914515	24991196	10	0.013714
ZNF484	9	95608581	95618573	4	0.013824
OR1J2	9	125273153	125274015	7	0.013854
NR1D2	3	24001274	24018783	9	0.013865
NAB2	12	57483073	57488446	5	0.01388
LPIN3	20	39974484	39987396	20	0.013915
OR1L3	9	125437482	125438378	4	0.013969
GNAI2	3	50264608	50295001	3	0.01399
NUP210L	1	153965322	154127360	26	0.013993
KLK9	19	51506434	51512591	4	0.014009
SURF4	9	136231856	136234315	3	0.014016
PLCD4	2	219480677	219500652	7	0.014074
DDX50	10	70661195	70706343	4	0.014082
INTS4	11	77590002	77705641	8	0.014091
STON1-GTF2A1L	2	48807796	49003438	26	0.014125
DNAJC4	11	63998340	64001633	8	0.014157
KEL	7	142638355	142659292	14	0.014199
CLHC1	2	55402951	55449498	17	0.014295
CLDN11	3	170140969	170150360	3	0.014469
GLE1	9	131267089	131303396	8	0.014481
ENTHD1	22	40139728	40283682	10	0.014494
DUSP10	1	221879569	221912731	7	0.014604
CUTA	6	33384464	33385953	4	0.014633
CPD	17	28706016	28791746	10	0.014671
NEK8	17	27061819	27068099	6	0.014703
FBXO41	2	73486329	73496576	15	0.014718
SCRT1	8	145556860	145559742	5	0.014759
CRYBB3	22	25597367	25603163	7	0.014802
ALB	4	74272456	74285297	6	0.014966
ASH2L	8	37963081	37996388	3	0.014997
KLC2	11	66029349	66033430	7	0.015019
CDAN1	15	43016750	43028851	19	0.015033
ZNF282	7	148904547	148921732	4	0.015045
LKAAEAR1	20	62714851	62715548	2	0.01506
SNX1	15	64388226	64430377	4	0.015062
AMT	3	49455040	49459694	7	0.015076
RAP2B	3	152880579	152880997	2	0.015081
TAS2R40	7	142919201	142920138	3	0.015228
HJURP	2	234749258	234763140	13	0.015279
PCDHGC4	5	140864784	140890673	19	0.015296
WNT9A	1	228109286	228135554	5	0.015319
ACOT2	14	74035960	74042095	6	0.01533
PCDHA2	5	140174562	140389500	18	0.01539
KIAA1586	6	56915624	56919646	11	0.015419
GRB14	2	165349554	165477725	9	0.015428
CSNK1D	17	80202661	80207463	2	0.015508
ABR	17	909324	1028691	8	0.015577
CFAP44	3	113010435	113146186	24	0.015581
CD19	16	28944271	28950072	2	0.015605
CAMK2B	7	44266159	44279215	4	0.015605
CPNE6	14	24540780	24546932	7	0.015623
C3orf38	3	88202395	88205681	3	0.01563
ZFP91	11	58346776	58385039	8	0.015632
ATN1	12	7044915	7048337	12	0.015642
CD244	1	160801148	160811649	10	0.015736
XYLT1	16	17202614	17564595	19	0.015776
PET112	4	152592340	152682119	7	0.015796
NUCB2	11	17316902	17352477	8	0.01587
CLK3	15	74907872	74918280	8	0.01587
HSPB8	12	119617379	119631607	3	0.015893
UBXN6	19	4445527	4454083	8	0.015896
TMEM230	20	5081478	5093667	2	0.01594
BCAS4	20	49411598	49493135	6	0.015969
ANKRD32	5	93964532	94030875	14	0.015982
PAPD4	5	78915497	78981043	5	0.016003
FAP	2	163027550	163099487	10	0.016051
TRMT61A	14	103996592	104000958	3	0.016065
CHPF2	7	150929872	150935714	22	0.016089
STRA6	15	74472455	74501774	16	0.016091
LYVE1	11	10580684	10590046	5	0.016112
C1QL4	12	49726930	49730254	3	0.01613
CASC5	15	40898624	40954372	44	0.016146
NISCH	3	52491869	52526493	32	0.016179
TET1	10	70332195	70451542	21	0.01621
AGMO	7	15405184	15601449	9	0.01621
PCLO	7	82387895	82791851	81	0.016231
RABGAP1L	1	174190186	174959116	9	0.016248
PROSC	8	37620193	37635567	8	0.016248
KLK4	19	51410258	51413984	2	0.01626
AKAP9	7	91570454	91739463	50	0.016289
CYP4A11	1	47395833	47407083	14	0.016371
ONECUT2	18	55103429	55143924	4	0.016377
FLCN	17	17117027	17131373	9	0.016467
TCEA2	20	62694721	62703286	3	0.016486
PTPRN2	7	157333411	158380315	31	0.016502
ODF3L2	19	463855	474693	3	0.016504
TMEM145	19	42817572	42828943	4	0.016543
ARHGEF3	3	56763325	56916381	9	0.016547
KAZN	1	14925503	15441090	7	0.016625
ITFG3	16	304498	315008	7	0.016638
MOCS3	20	49575387	49576664	10	0.01664
IGFALS	16	1840677	1842454	17	0.016655
ANP32B	9	100767307	100774719	4	0.016665
ASB10	7	150873246	150884755	17	0.016681
CST4	20	23666536	23669584	2	0.016748
RCN3	19	50031775	50045979	2	0.016788
AARS	16	70286631	70316651	8	0.01682
MINK1	17	4793821	4799835	17	0.016833
VIL1	2	219288505	219305463	14	0.016887
CACNG8	19	54466574	54486059	2	0.016888
SLC16A3	17	80193928	80196836	6	0.016946
OR5M8	11	56257952	56258791	7	0.017011
DLX2	2	172965543	172967128	3	0.017018
SLC4A1AP	2	27886746	27916574	14	0.017021
ERICH3	1	75036812	75114928	34	0.017024
EPHX1	1	226016507	226033035	15	0.017083
UFSP1	7	100486464	100486880	4	0.017089
FRY	13	32606002	32869505	26	0.017152
MARVELD3	16	71660202	71674811	13	0.017157
SART1	11	65729281	65744142	11	0.017195
CDK5R2	2	219824667	219825567	5	0.017222
FGF14	13	102375286	103053826	3	0.017256
ZNF212	7	148936878	148951481	11	0.017309
IGDCC4	15	65676385	65703646	25	0.017311
ARHGEF11	1	156905823	156955939	29	0.017359
SLC1A5	19	47278771	47291174	4	0.017437
C12orf60	12	14975954	14976571	7	0.01752
MYO1H	12	109826540	109884985	19	0.01758
PODNL1	19	14043544	14049013	11	0.017594
ANKRD65	1	1354495	1356346	5	0.017658
PKP3	11	394341	404543	17	0.01769
SDF4	1	1152971	1164065	4	0.017737
CHRNG	2	233404477	233410388	9	0.017845
ANKRD40	17	48776853	48784934	7	0.017863
CLCA2	1	86889944	86921149	26	0.017869
PINX1	8	10622923	10697250	15	0.017889
CCDC104	2	55746955	55772072	6	0.017905
MRPL38	17	73894963	73900942	4	0.017977
TET3	2	74274047	74329269	15	0.018003
CCNL2	1	1322651	1334663	6	0.018021
ATG14	14	55836434	55878533	7	0.018073
BTN3A1	6	26405816	26413895	12	0.018151
CCDC103	17	42978485	42980007	4	0.018201
EVL	14	100589878	100607549	3	0.018232
KBTBD6	13	41705050	41706644	7	0.018277
CYP3A5	7	99245944	99273815	10	0.018299
GOPC	6	117884417	117923393	8	0.0183
ST3GAL2	16	70417109	70432410	4	0.018307
EFCAB9	5	171621214	171630305	4	0.018375
KTN1	14	56079116	56146376	13	0.018378
RYR3	15	33603263	34157365	87	0.018437
TTC39B	9	15175039	15307224	8	0.018445
DHODH	16	72042682	72057421	3	0.018562
PGM3	6	83880167	83900983	6	0.018691
STRN	2	37078233	37193588	9	0.018694
ERAL1	17	27182056	27187533	8	0.018734
ARHGEF39	9	35662207	35665153	5	0.018769
DPPA2	3	109023481	109028079	2	0.018777
AMZ1	7	2740104	2752508	29	0.0188
TMEM214	2	27255935	27263694	11	0.018829
PLD4	14	105393496	105399141	9	0.018835
ACSM5	16	20422851	20451726	16	0.018859
GSE1	16	85667528	85706109	25	0.018887
TTC27	2	32853381	33046001	17	0.018914
PRSS35	6	84233267	84234398	8	0.018932
CLDN15	7	100875770	100880827	6	0.018936
PDZRN3	3	73432565	73673814	18	0.018961
SPHK1	17	74381248	74383648	9	0.018994
RPL3	22	39708965	39713518	4	0.019008
ATP6V1C2	2	10863065	10918722	8	0.019013
WNT16	7	120965498	120979369	3	0.019079
TLR9	3	52255243	52258319	12	0.019095
MKL1	22	40807693	40825765	15	0.019141
KIF20A	5	137515392	137522996	12	0.019153
CYP2B6	19	41497272	41522715	23	0.019184
NEXN	1	78383329	78408308	11	0.019319
TNFAIP2	14	103592841	103601666	8	0.019348
RNF13	3	149563874	149678872	2	0.019438
MITD1	2	99787009	99797431	2	0.01945
PRDM11	11	45203382	45246437	6	0.019543
MNAT1	14	61264812	61278808	3	0.019572
KCNJ16	17	68128241	68129462	8	0.019593
MRPL3	3	131181581	131221593	9	0.019594
HIST1H4D	6	26189057	26189304	6	0.019602
IFT140	16	1560953	1652523	38	0.019645
MSRB2	10	23384596	23408274	4	0.01973
FNDC3B	3	171851270	172098818	9	0.019732
IFT172	2	27667937	27708357	17	0.019762
BPIFB4	20	31669406	31692666	14	0.019783
ENKD1	16	67697180	67700279	8	0.019785
PREPL	2	44548524	44586779	23	0.019819
HLA-B	6	31322303	31324931	21	0.019832
SOCS5	2	46985795	46986801	5	0.019851
SNUPN	15	75890761	75913328	4	0.019858
MLIP	6	53883842	54095711	22	0.019907
OR2G6	1	248685031	248685858	5	0.019983
PPOX	1	161136954	161139738	5	0.019985
LY6G5C	6	31646986	31648132	2	0.020004
OR5W2	11	55681130	55681943	6	0.02002
MYOF	10	95069923	95241944	41	0.020064
ULBP1	6	150285186	150291207	10	0.020136
GP6	19	55525493	55543707	17	0.020165
ARID3B	15	74836332	74888106	10	0.020186
MYCN	2	16082194	16086208	5	0.020202
UTS2B	3	190993043	190999917	4	0.020215
FLG2	1	152323087	152331330	17	0.020249
NOB1	16	69776288	69788779	10	0.020253
CLEC18C	16	70208201	70220404	4	0.020293
PLA2R1	2	160798332	160918875	25	0.020355
TAX1BP1	7	27788226	27868431	12	0.02037
MTL5	11	68475922	68518064	9	0.020552
LAMB2	3	49158760	49170072	33	0.020649
SPAG9	17	49043640	49123973	15	0.020654
TMEM190	19	55888361	55889515	3	0.020698
APOBEC3F	22	39438982	39448695	13	0.020716
CABS1	4	71200799	71201915	14	0.020737
ZFHX4	8	77616406	77776590	53	0.020776
LPCAT3	12	7086902	7125642	5	0.020781
COL12A1	6	75797302	75904624	60	0.020786
POM121L2	6	27276852	27279933	15	0.020837
NCAPG	4	17812771	17843948	10	0.020866
OR5D14	11	55563035	55563926	7	0.020896
PSTPIP1	15	77287919	77329479	11	0.020904
IL10	1	206943184	206945725	3	0.020914
OR5D18	11	55587118	55587914	8	0.020915
KIF1C	17	4904088	4927406	19	0.020917
DST	6	56323828	56507562	78	0.020964
RAB32	6	146865035	146875636	2	0.021003
LRIF1	1	111490672	111495016	11	0.021008
FUT10	8	33230142	33318913	12	0.021017
C21orf33	21	45553596	45564766	6	0.021135
HMGCLL1	6	55304239	55441895	8	0.021169
CHRNB4	15	78917316	78933435	22	0.021213
MAB21L1	13	36049456	36050271	4	0.021223
ABLIM2	4	7968803	8108275	13	0.021267
TEX38	1	47138637	47139117	5	0.02128
PLEKHM2	1	16042766	16060330	10	0.021303
OR52N2	11	5841620	5842494	6	0.021363
TNXB	6	32009149	32012987	7	0.021381
MFRP	11	119212575	119217186	15	0.021394
ALDH2	12	112204799	112241766	5	0.021397
DEFB108B	11	71544264	71548580	5	0.021462
SLC25A38	3	39425235	39436014	4	0.021475
NUDT22	11	63994136	63997415	10	0.02152
ACSM3	16	20781417	20803391	11	0.021521
HGF	7	81331911	81392140	13	0.021553
XYLB	3	38388414	38454481	9	0.021589
MYF6	12	81101670	81102719	7	0.021632
CDH15	16	89238261	89261482	17	0.021647
ARL5C	17	37313176	37321347	3	0.021752
NXPH3	17	47656003	47656595	3	0.021765
CTU2	16	88772963	88781642	22	0.021789
CHDH	3	53851910	53858019	11	0.021818
MCCD1	6	31496835	31497631	6	0.021825
USP34	2	61415274	61633260	23	0.021958
PRR22	19	5783030	5784655	12	0.02197
FAM189B	1	155217643	155224500	13	0.02198
HHIP	4	145567877	145659101	5	0.021992
ABCA13	7	48211148	48684267	120	0.022033
LOXL2	8	23155566	23225791	13	0.022033
CPAMD8	19	17003939	17137572	44	0.022052
CEP135	4	56818300	56890693	20	0.022083
DLGAP4	20	35060149	35155381	9	0.022085
KIAA1467	12	13208665	13233561	9	0.022103
KDM6B	17	7749442	7756799	36	0.022126
SMAP1	6	71377781	71569945	7	0.022135
SPAG4	20	34203930	34208937	5	0.02214
DOLK	9	131708133	131709581	3	0.022239
FOXO1	13	41133697	41240106	7	0.022249
RCOR1	14	103059475	103188683	2	0.022352
LAMP3	3	182841990	182872168	13	0.022461
ENKUR	10	25273304	25304852	4	0.022471
CLCN7	16	1497014	1524933	5	0.022498
SORT1	1	109859485	109940226	3	0.022527
POLR2H	3	184085971	184086071	3	0.02256
SYNC	1	33149634	33168251	14	0.022601
C17orf77	17	72588217	72588828	3	0.022619
TINAGL1	1	32042762	32052529	9	0.022622
EMILIN2	18	2847203	2913397	28	0.022649
SLC35G1	10	95653849	95661191	7	0.022676
RTP5	2	242811915	242815223	7	0.022719
FGFBP1	4	15937562	15938186	4	0.022753
PLCL1	2	198669884	199011544	9	0.022797
TPPP2	14	21498771	21500228	6	0.02281
MTMR3	22	30387551	30421786	11	0.022964
MPLKIP	7	40172668	40174145	5	0.022971
GAPDHS	19	36024434	36036001	11	0.023018
ITGAM	16	31273079	31343005	9	0.023038
GPR158	10	25464434	25888180	16	0.023072
ZNF251	8	145947118	145979666	6	0.023107
PCDHA3	5	140180810	140389500	12	0.023129
SERPINH1	11	75277473	75283107	8	0.023139
CHSY1	15	101717888	101775699	8	0.02316
BTN2A2	6	26384060	26393170	10	0.023184
LILRB4	19	55174498	55179424	9	0.023193
SMURF2	17	62542060	62589578	2	0.023263
PACRG	6	163510372	163735945	7	0.023291
ULBP3	6	150385837	150390149	4	0.023301
ARMC3	10	23244763	23326302	14	0.023306
CXXC5	5	139060167	139060631	2	0.023342
DRG2	17	17997174	18004857	3	0.023373
IGLL5	22	23230259	23237860	2	0.023441
BTRC	10	103221751	103310592	8	0.023457
MYLK	3	123332995	123512627	27	0.023526
MMRN2	10	88696622	88717154	12	0.023574
ZNF623	8	144732044	144733604	6	0.023649
PKD2	4	88928938	88996805	18	0.023681
GFRAL	6	55196575	55266629	6	0.023721
TNFSF12	17	7452627	7460597	4	0.023736
MFNG	22	37866035	37882149	9	0.023746
ZNF28	19	53304139	53311347	3	0.023752
P4HTM	3	49027798	49044309	5	0.023818
OR5T2	11	55999634	56000612	11	0.023877
C9orf152	9	112963307	112969781	3	0.023899
CLCN2	3	184064408	184079206	20	0.023932
DNAJB7	22	41257393	41257877	5	0.023933
BTG4	11	111365904	111369395	4	0.023957
ASRGL1	11	62105465	62159755	7	0.024018
GATAD2B	1	153782774	153792132	4	0.024097
TBXA2R	19	3594863	3600476	7	0.024142
PTPRA	20	2945528	3016567	9	0.02416
PRODH	22	18900755	18923787	12	0.024176
C6orf15	6	31079232	31080323	7	0.024199
SMG9	19	44237580	44254805	7	0.024213
SLC4A5	2	74448623	74542088	20	0.024217
RNF149	2	101898412	101925035	4	0.024241
GLI4	8	144351607	144358381	3	0.024242
IRF9	14	24632230	24635088	4	0.02438
BEST1	11	61719298	61730619	12	0.024395
OR52L1	11	6007200	6008156	8	0.024431
TOP1MT	8	144391663	144416976	25	0.024456
RNF212B	14	23709590	23742098	4	0.024459
C5orf51	5	41904474	41917252	3	0.024494
TAT	16	71603791	71610295	6	0.024541
PAEP	9	138454143	138457640	5	0.024554
HOXD4	2	177016425	177017571	3	0.024567
PLCZ1	12	18836181	18876380	13	0.024572
AOAH	7	36552866	36763722	14	0.024592
CHST2	3	142839672	142841192	8	0.024603
C7	5	40931237	40981640	14	0.024629
ANKHD1	5	139781626	139918991	17	0.024694
LRRC20	10	72061118	72136238	8	0.024709
WNT9B	17	44949890	44954031	8	0.02478
NXNL1	19	17566520	17571645	2	0.024849
YIF1A	11	66052251	66055745	4	0.024888
TMEM88	17	7758405	7759003	4	0.024907
SLC19A2	1	169435142	169454912	9	0.024927
C11orf53	11	111155023	111156766	4	0.024954
COL9A1	6	70944257	71011754	13	0.024956
G3BP1	5	151166215	151183599	9	0.024987
ARHGEF40	14	21541303	21556252	29	0.025007
NCOA6	20	33315108	33370089	21	0.025113
ATAD2B	2	23977086	24149616	7	0.025189
PRR35	16	613301	615243	6	0.025209
GSDMD	8	144641525	144645030	18	0.025231
BCAR1	16	75263414	75301838	22	0.025243
C8orf88	8	91971238	91992628	6	0.025268
ZNF37A	10	38403749	38407745	6	0.025307
LPAR3	1	85279584	85331797	12	0.025308
LYNX1	8	143846142	143857109	6	0.025318
AXDND1	1	179335663	179504070	21	0.025327
CUL7	6	43005430	43021574	29	0.025338
CRELD1	3	9976159	9986249	7	0.025342
CD2AP	6	47471073	47591941	11	0.025354
ABCC2	10	101544447	101611318	35	0.025379
TNN	1	175046557	175116170	24	0.025389
SCGB3A1	5	180017689	180017809	3	0.025399
SMPD2	6	109762332	109764874	5	0.025419
SLC25A31	4	128651703	128694697	5	0.025455
NDRG1	8	134251306	134296551	7	0.02548
CCNH	5	86690877	86708529	3	0.025536
FBN2	5	127595212	127873215	32	0.025663
AGRN	1	955563	990342	30	0.025791
LIMS2	2	128396911	128431283	10	0.025814
SYNE2	14	64375888	64692194	116	0.025827
ZNF76	6	35248957	35263009	12	0.025899
ITLN2	1	160914955	160924204	5	0.026016
OR51M1	11	5410676	5411580	6	0.026036
NOTCH2	1	120458122	120548152	16	0.02607
CYP27A1	2	219647056	219679694	18	0.026162
NEUROD4	12	55420225	55421178	6	0.026175
APIP	11	34904266	34937813	3	0.026187
MTHFD2	2	74425769	74441313	7	0.02622
SIK1	21	44836669	44846055	15	0.026258
LRRC4B	19	51021000	51052082	2	0.026267
SIRPG	20	1610895	1638351	3	0.026308
PDIA2	16	333176	337076	21	0.026318
EXD2	14	69676278	69707699	5	0.026321
GNAS	20	57415202	57478824	13	0.026333
BAZ2A	12	56992412	57009152	22	0.026355
KLRC2	12	10583743	10588456	3	0.026393
TPH2	12	72335364	72416194	5	0.026415
NT5E	6	86159860	86203585	10	0.02643
PEX10	1	2337209	2341887	9	0.026469
INSR	19	7117077	7293898	13	0.02653
C10orf2	10	102747981	102753154	7	0.026593
LRRC27	10	134147119	134188733	8	0.026633
ANKHD1-EIF4EBP3	5	139781626	139928560	19	0.02666
RTN4RL1	17	1839820	1841037	6	0.026759
CCL27	9	34661959	34662327	3	0.026844
WASF3	13	27216466	27259855	11	0.02698
OR5T1	11	56043134	56044093	6	0.026989
PIP5K1B	9	71437558	71606148	7	0.02705
MUSK	9	113449420	113563266	20	0.027067
C5AR1	19	47823038	47824049	5	0.027081
ZBTB37	1	173840001	173855116	3	0.027157
ZC3HC1	7	129662352	129691167	8	0.027219
ACTL7A	9	111624664	111625762	11	0.027242
MED16	19	868105	891119	11	0.027255
AFAP1L2	10	116056822	116100490	13	0.027272
SLFNL1	1	41481810	41486256	15	0.027314
C4orf32	4	113066742	113107970	3	0.027445
SMC1B	22	45740462	45809366	11	0.027448
VILL	3	38035878	38048503	27	0.027505
TRPT1	11	63991581	63993287	4	0.027523
OR6C75	12	55758959	55759781	5	0.027526
THEMIS2	1	28203108	28212428	10	0.027595
CYP4Z1	1	47533289	47583547	9	0.027647
CCDC88B	11	64108100	64124537	31	0.027668
LDB2	4	16507509	16760859	3	0.027694
FAM26F	6	116783102	116784850	10	0.027721
MIIP	1	12081808	12091863	16	0.027817
DCAF4L2	8	88885140	88886078	5	0.027913
MVB12B	9	129143346	129265471	3	0.027951
SSH2	17	27957939	28029992	13	0.028007
THAP4	2	242541352	242573270	7	0.028018
PTGER4	5	40681124	40692295	4	0.028108
SYNJ2	6	158403039	158517308	30	0.02811
HRC	19	49654561	49658467	16	0.028142
SLC39A3	19	2732916	2737192	2	0.028216
COMMD3-BMI1	10	22605352	22618227	5	0.028296
DLG1	3	196771506	197023296	9	0.028319
HIST1H2BO	6	27861241	27861559	2	0.028363
TCTN2	12	124155863	124191321	10	0.028376
SHARPIN	8	145153835	145158607	5	0.028382
MSH5	6	31708305	31730234	9	0.028426
PCDHA12	5	140255119	140389500	26	0.028438
SUPT6H	17	27002126	27028531	8	0.028483
ARPP21	3	35729268	35835428	11	0.028516
AP4E1	15	51207649	51293344	17	0.02858
ATG7	3	11340257	11596296	7	0.028585
CDCA7L	7	21942669	21956434	10	0.028624
C11orf85	11	64707154	64726855	4	0.028631
HPS4	22	26853833	26877716	10	0.028646
ERCC2	19	45854919	45873449	17	0.028678
FAM63A	1	150969789	150978616	7	0.028727
RBMS2	12	56956315	56982085	2	0.028791
NLRP8	19	56459302	56499279	32	0.028795
DNAJB13	11	73662133	73681135	6	0.028807
ZNF142	2	219503150	219521140	17	0.028808
GOLGA6D	15	75580622	75586784	7	0.028912
PSD4	2	113940062	113958973	16	0.028938
FBLN2	3	13611884	13679318	34	0.028942
OR7E24	19	9361722	9362678	3	0.028954
DXO	6	31937656	31939416	7	0.029027
TTPAL	20	43108836	43118148	3	0.029033
PPP1R3C	10	93389691	93390592	6	0.029066
GRM5	11	88241800	88780953	6	0.029148
RPL14	3	40499415	40503664	3	0.029223
CD248	11	66082337	66084375	16	0.029226
MEF2BNB	19	19291553	19297811	3	0.029292
C17orf49	17	6919170	6920276	4	0.029349
CCDC155	19	49894143	49920754	11	0.029364
CPZ	4	8594568	8621328	22	0.029465
CLU	8	27455978	27468046	9	0.029473
INCA1	17	4891713	4893541	6	0.029481
DHX32	10	127525266	127569378	7	0.029496
P2RY14	3	150931146	150932013	6	0.029516
KCNQ2	20	62038142	62103791	15	0.029528
PCNT	21	47746375	47863848	58	0.029655
PSORS1C2	6	31105831	31106797	6	0.02971
EMILIN3	20	39989978	39995111	22	0.029759
EFCAB2	1	245133725	245285240	4	0.029802
MYLK2	20	30407387	30421587	8	0.029815
CUTC	10	101499506	101515410	3	0.029826
CTNNAL1	9	111705107	111761469	9	0.029947
KLHL29	2	23785133	23929446	10	0.029957
L3HYPDH	14	59939720	59951016	12	0.029967
PCSK5	9	78506128	78973785	33	0.029969
ASB1	2	239335743	239355058	4	0.029977
POLR3E	16	22319499	22343480	9	0.030029
POM121	7	72397420	72419008	14	0.030044
NAGK	2	71295731	71305600	10	0.03009
CEP72	5	612523	653263	13	0.030105
NRDE2	14	90744726	90798244	19	0.03017
NXPH4	12	57618785	57619286	5	0.030182
TSPYL4	6	116573958	116575155	11	0.030234
DOCK3	3	50879127	51418955	10	0.030237
EIF4B	12	53410286	53433420	9	0.030261
SNX4	3	125166661	125238992	5	0.030333
IL1B	2	113588036	113591092	2	0.030356
FXR2	17	7495219	7517831	5	0.030381
PPP4R2	3	73046202	73114832	8	0.030391
THBS4	5	79331422	79378284	17	0.030432
MOCS1	6	39876875	39902156	8	0.030471
NUB1	7	151038887	151073834	12	0.030474
UCP3	11	73712464	73718063	9	0.030482
FH	1	241661160	241683021	6	0.030516
SLC43A1	11	57254662	57281574	9	0.030519
TBCA	5	76989163	77004093	2	0.03065
POLL	10	103339293	103345896	12	0.030688
C3orf17	3	112724471	112738404	9	0.03074
TRPM7	15	50853900	50955212	17	0.030839
ZC2HC1B	6	144185692	144258820	4	0.030929
SLAMF8	1	159796693	159803114	8	0.031033
ZNHIT1	7	100866016	100866764	2	0.031045
TIMM10B	11	6503044	6503449	2	0.031162
ZNF276	16	89788055	89804624	8	0.031262
PRSS22	16	2903101	2908075	8	0.031288
FRS2	12	69964130	69968637	8	0.031338
CENPB	20	3765669	3766716	2	0.031349
DNAJC21	5	34929974	34954770	13	0.03139
ADM5	19	50193101	50193686	3	0.031406
RPLP2	11	810251	812783	2	0.031506
CALCOCO2	17	46923832	46939658	3	0.031559
TGFBR3	1	92149324	92327078	14	0.031582
TMEM161A	19	19230759	19245624	10	0.031737
POU1F1	3	87313507	87322616	2	0.031804
LRRC36	16	67360778	67418957	6	0.031833
ZNF200	16	3273905	3283731	9	0.031837
C20orf85	20	56726058	56735795	4	0.031854
ACR	22	51176664	51183608	5	0.031948
ZC3H4	19	47569674	47615835	19	0.032006
TMEM133	11	100863050	100863386	5	0.032021
LPCAT1	5	1463795	1501703	9	0.032041
HDGF	1	156713558	156722065	5	0.032087
HIST1H2BA	6	25727149	25727366	4	0.032099
AGPAT3	21	45379620	45400919	3	0.032205
SPSB2	12	6980442	6982056	8	0.032211
RDH14	2	18736459	18741772	9	0.03228
HOMER2	15	83519982	83561510	8	0.032292
FAM81A	15	59752199	59813464	5	0.032308
LGALS12	11	63273895	63283825	7	0.032382
CSE1L	20	47682974	47712930	5	0.032412
SMG7	1	183486900	183522302	17	0.032443
ADAM7	8	24298631	24364997	16	0.032449
KNG1	3	186435401	186461524	15	0.032481
SLC51B	15	65342371	65345477	2	0.032507
TSHR	14	81422064	81610659	23	0.032512
B9D1	17	19241021	19263657	4	0.032519
TRAM2	6	52370428	52441670	5	0.032546
TYR	11	88911254	89028445	15	0.0326
FCGRT	19	50017192	50028734	9	0.032691
JAK3	19	17937659	17955213	10	0.032755
LHFPL2	5	77784845	77805925	6	0.032764
PRDM5	4	121631559	121843684	9	0.032767
LAMA5	20	60884392	60942274	114	0.032778
ZNF440	19	11941135	11942935	6	0.032849
CBX8	17	77768538	77770061	8	0.03287
FAM216A	12	110906714	110927852	4	0.03288
C14orf166	14	52458035	52471166	4	0.032907
CAPSL	5	35904671	35910614	4	0.032964
C6orf57	6	71276648	71298355	5	0.032972
DCST1	1	155006997	155020645	15	0.033017
GPRC5A	12	13061236	13065453	11	0.033049
C1orf141	1	67558738	67592896	6	0.033065
ZFAND2B	2	220072091	220073993	3	0.033114
GLO1	6	38650594	38670755	2	0.033272
TRIM48	11	55029787	55036812	7	0.033273
BCO1	16	81293345	81324160	4	0.033402
OR5L2	11	55594804	55595611	9	0.033434
STON1	2	48807796	48822424	18	0.033442
OR51A4	11	4967407	4968278	5	0.033478
PTPN14	1	214537946	214638076	13	0.033518
HIP1	7	75167501	75368226	11	0.033548
SEC16A	9	139340111	139372025	34	0.033579
IL17C	16	88705054	88706394	8	0.033659
PPIB	15	64448266	64455101	3	0.033694
KCNJ14	19	48964982	48968015	4	0.033763
KCNA3	1	111215826	111217426	8	0.033768
ATP6V1B2	8	20054924	20072420	4	0.033822
PRDM13	6	100055028	100062606	15	0.033826
RTTN	18	67671410	67871492	25	0.033838
MYRF	11	61520227	61553293	18	0.033904
CCNG1	5	162866353	162869507	6	0.033926
TBL2	7	72984917	72992858	10	0.033951
FCN2	9	137772678	137779251	11	0.033973
SMARCC1	3	47629769	47814416	8	0.034043
WNT8A	5	137419788	137426738	2	0.034218
NRXN3	14	79175615	80328263	7	0.034224
DDX41	5	176939549	176943944	5	0.034232
NDUFB8	10	102283682	102289240	2	0.034259
SLC9A3R2	16	2077090	2086989	9	0.034268
UMOD	16	20344643	20362016	9	0.034412
GADD45GIP1	19	13065086	13068013	10	0.034422
ISX	22	35463162	35481661	9	0.034425
RASL12	15	65347277	65360109	7	0.03444
DHX36	3	153993974	154041997	8	0.034442
PARP10	8	145051696	145059967	10	0.034468
VPS16	20	2821434	2847107	13	0.034503
OR10K2	1	158389793	158390643	4	0.034515
RIPK4	21	43161014	43187195	16	0.034516
CDC37	19	10502285	10506759	4	0.034537
ANKRD62	18	12094033	12127880	12	0.034563
SLC22A13	3	38307398	38318871	14	0.034612
SUOX	12	56396395	56398809	12	0.034636
ATXN2	12	111891519	112037185	6	0.034685
RELA	11	65422246	65429194	3	0.0347
ARHGEF25	12	58004018	58010163	9	0.034748
NDUFA5	7	123190616	123197843	2	0.034799
PXDNL	8	52232487	52721796	20	0.034817
L3MBTL1	20	42142225	42169713	12	0.034839
TSNARE1	8	143310853	143436063	14	0.034858
DPY19L2	12	63954300	64062146	9	0.034894
RPP21	6	30312958	30314567	2	0.035012
GABRG1	4	46043055	46125888	10	0.035035
RPRD2	1	150390198	150445641	14	0.035063
MRPS9	2	105654555	105716194	8	0.035072
CCDC105	19	15121656	15133926	19	0.035074
GPR108	19	6731076	6737548	8	0.035079
TIA1	2	70439930	70463303	2	0.035155
SLC4A3	2	220492724	220505656	11	0.035171
LMOD1	1	201868382	201915336	7	0.035181
PRR14L	22	32081650	32134729	38	0.035192
QSOX2	9	139100608	139137625	6	0.035288
EPB42	15	43489546	43512995	10	0.035313
SEPHS1	10	13361237	13386871	4	0.035323
TOMM70A	3	100096658	100119697	2	0.03533
ZSCAN18	19	58596075	58629726	12	0.035406
POU6F1	12	51584039	51590593	5	0.03541
SALL4	20	50400817	50418824	9	0.035491
CLEC4F	2	71036417	71047649	16	0.035517
PMS2	7	6017269	6045634	9	0.035538
TNFAIP6	2	152214185	152235992	6	0.035554
AMY2B	1	104114297	104122061	8	0.035645
SMARCC2	12	56558173	56575855	5	0.035672
CTBS	1	85020683	85040098	14	0.035698
LRRC75A	17	16347193	16395134	6	0.035702
LIN37	19	36243089	36245314	5	0.035717
PPP2R5A	1	212459454	212534110	2	0.035834
UBR4	1	19403300	19525376	45	0.035848
EXOSC8	13	37574955	37583432	5	0.035851
OR2A5	7	143747497	143748430	5	0.035919
IFT81	12	110565216	110655943	14	0.035938
C1QTNF1	17	77040187	77044162	9	0.03597
IL17RE	3	9944636	9957381	6	0.035975
ATF6B	6	32083536	32095465	8	0.036196
PTPRK	6	128297920	128841472	11	0.036336
NKAIN4	20	61873945	61885789	3	0.036359
C11orf65	11	108253857	108332267	3	0.036372
KLK12	19	51532458	51537374	9	0.036487
TBC1D17	19	50381414	50391766	11	0.036488
CPXM1	20	2774868	2781158	22	0.036565
DTL	1	212236267	212276212	5	0.036579
GPR151	5	145894518	145895669	15	0.036643
TAAR6	6	132891570	132892436	12	0.036666
BCAS3	17	58786619	59469485	5	0.036699
URB1	21	33687297	33765217	43	0.036773
DCSTAMP	8	105360835	105368403	14	0.036783
FLAD1	1	154956238	154965487	11	0.036799
ZNF662	3	42947890	42956790	12	0.036803
CTSV	9	99795238	99800310	6	0.036817
ZNF426	19	9639062	9646901	4	0.036868
DNMT3B	20	31368202	31394058	12	0.036885
SV2B	15	91769557	91835729	9	0.036924
NIPAL3	1	24746056	24795589	10	0.036958
IL23A	12	56732845	56733817	3	0.037108
ZNF202	11	123596884	123600475	7	0.037112
UBXN2A	2	24181207	24222734	2	0.037128
CES1	16	55844449	55866957	11	0.037204
ZNF460	19	57802103	57803584	7	0.037217
CTRL	16	67963925	67965099	4	0.03734
OR7D4	19	9324582	9325466	7	0.037348
KLHL5	4	39064162	39116918	8	0.037561
TNFRSF13C	22	42321451	42322716	3	0.037612
POLG2	17	62473981	62493077	4	0.037679
PCED1A	20	2816191	2820493	7	0.037747
AKT2	19	40739818	40762860	2	0.037768
MRGPRE	11	3249117	3250014	5	0.03778
KREMEN2	16	3014586	3017975	8	0.037814
RGMA	15	93588284	93616975	6	0.037896
AMN1	12	31842044	31881936	3	0.037912
CYHR1	8	145677811	145689991	7	0.038022
GCFC2	2	75891858	75937926	20	0.038071
SNIP1	1	38006105	38019800	8	0.038076
C12orf29	12	88429484	88442163	3	0.038114
LNP1	3	100148585	100174735	5	0.038131
CYP2C9	10	96698494	96748777	14	0.038259
FCGR3B	1	161594414	161600983	6	0.038286
STXBP6	14	25325189	25443999	3	0.038393
FAM120AOS	9	96209921	96214928	4	0.038414
RORC	1	151780028	151804213	2	0.038814
PFKFB3	10	6188429	6274868	7	0.038855
DOT1L	19	2185916	2227031	17	0.038864
TCEB2	16	2821508	2827011	2	0.038903
HFE	6	26087736	26094452	7	0.038946
SLC35E2	1	1663904	1670891	2	0.038971
CRY1	12	107391466	107486649	4	0.039012
RAB3IP	12	70133630	70206789	9	0.03908
OR2A12	7	143792229	143793048	8	0.039158
FGG	4	155526029	155533725	7	0.039161
ZNF611	19	53208717	53219140	8	0.039197
TMEM131	2	98373635	98612043	21	0.039238
PMM1	22	41973357	41985797	6	0.039267
MTHFSD	16	86565747	86588326	10	0.03931
MGEA5	10	103558607	103577646	12	0.039337
SYNPO	5	149997948	150036629	18	0.039525
MAP2K7	19	7974676	7977308	4	0.039556
RALGPS2	1	178745946	178855234	2	0.039562
TUBA3C	13	19748038	19753484	3	0.039575
DRD1	5	174868766	174870072	4	0.039656
OR2AG2	11	6789257	6790157	7	0.039676
ZFYVE9	1	52703169	52811866	19	0.039684
ZNF296	19	45574875	45579549	5	0.039716
NCL	2	232319970	232327929	14	0.039716
C20orf197	20	58645674	58645949	2	0.039721
NPW	16	2070066	2070601	3	0.039731
TBC1D14	4	6925213	7026885	4	0.039758
FAM227B	15	49620809	49907356	7	0.039843
UGT3A2	5	36035951	36064399	12	0.039966
GBP5	1	89728407	89735236	16	0.039983
2017-09-10	2	110303676	110343382	5	0.039998
CLDN5	22	19511131	19511925	2	0.040047
PVRIG	7	99817570	99818815	7	0.040119
HSF2	6	122733881	122753138	5	0.040126
CXCL6	4	74702495	74702951	2	0.040128
ACE	17	61554460	61574675	32	0.040168
PDCD11	10	105160184	105205302	33	0.040183
TSPO	22	43555272	43558972	3	0.040196
MIS12	17	5392243	5392753	2	0.040281
GPR75	2	54080276	54081823	13	0.040285
DDHD1	14	53513500	53619707	9	0.040313
FANCG	9	35074120	35079502	9	0.040317
TRIM49	11	89531476	89537564	7	0.040339
DIAPH1	5	140896419	140966709	15	0.040346
ZNF281	1	200376181	200378607	10	0.040386
WRNIP1	6	2765899	2785480	11	0.040426
GGACT	13	101184409	101184824	3	0.04057
PSG5	19	43674278	43690539	6	0.040582
CRAMP1L	16	1664753	1724003	22	0.040656
C3orf67	3	58728270	58870321	7	0.040688
TRIM14	9	100849828	100881446	13	0.040728
C2	6	31895777	31913075	14	0.040779
NRM	6	30656463	30657883	3	0.040827
ENPP5	6	46129173	46135984	13	0.040895
HELZ	17	65074702	65214803	16	0.040911
C3orf35	3	37458758	37476583	7	0.040935
ZNF813	19	53993650	53994821	6	0.040965
GPR78	4	8582719	8588891	5	0.04108
CALR	19	13049543	13054649	8	0.041137
MTBP	8	121457740	121531026	7	0.041184
UQCC1	20	33891751	33981987	2	0.041208
BNC1	15	83926448	83936939	11	0.041209
RSL24D1	15	55475531	55485030	2	0.041221
APPL1	3	57271566	57303684	8	0.041239
LUC7L	16	239268	258184	3	0.041253
SCRIB	8	144873358	144896237	41	0.04126
ZNF559	19	9434859	9453674	12	0.041276
CENPH	5	68485591	68504097	2	0.041316
TLE2	19	2997942	3025056	7	0.041383
CREBRF	5	172517861	172535770	4	0.041404
UPF3A	13	115047155	115070330	3	0.041687
PDF	16	69363998	69364473	6	0.041783
SLC7A9	19	33321545	33355594	9	0.041893
CEP152	15	49030501	49097812	25	0.041935
DAPK2	15	64200763	64332445	4	0.041959
WNT2B	1	113010178	113059968	6	0.042012
CFB	6	31914024	31919698	10	0.04202
SEC22A	3	122928119	122990564	4	0.042054
DUOX1	15	45424212	45457004	23	0.042074
DCAF17	2	172291128	172336596	4	0.042107
DCAKD	17	43101806	43112231	8	0.042127
ALPK1	4	113299020	113360996	28	0.04217
HIST1H4F	6	26240741	26240961	5	0.042228
LONP1	19	5692068	5720077	19	0.042268
FKBPL	6	32096525	32097475	4	0.042272
F12	5	176829328	176836047	7	0.042296
EXOC5	14	57675512	57702440	2	0.042298
UPF1	19	18956859	18976953	2	0.04233
KLHDC8B	3	49210222	49213202	2	0.042331
CUX2	12	111472033	111786082	20	0.042445
PAX7	1	18958105	19071356	11	0.042511
TEX10	9	103064523	103111540	4	0.042516
C19orf47	19	40827881	40842103	4	0.042559
FBXL6	8	145579201	145582094	7	0.042634
PBOV1	6	138539183	138539486	3	0.042656
TMEM251	14	93652681	93652974	3	0.042702
DEF8	16	90015883	90030932	8	0.042724
PASK	2	242045997	242082263	29	0.042774
SEC14L6	22	30921047	30934886	17	0.042798
KIAA1462	10	30315041	30336710	19	0.042825
SCGB1D2	11	62010775	62012142	2	0.042945
SCTR	2	120197782	120281798	15	0.043046
MBIP	14	36768294	36789781	6	0.043216
TOP1	20	39657718	39726889	2	0.043233
TSC22D1	13	45008147	45150135	23	0.043368
PIGS	17	26881272	26898502	11	0.043538
SPDYE1	7	44040713	44047351	7	0.043554
E2F7	12	77417842	77458409	16	0.043646
PRPF4B	6	4021667	4057356	7	0.043646
RIMS2	8	104513191	105263980	19	0.043729
DIS3L2	2	232879671	233208210	15	0.043769
CDK6	7	92244486	92462494	3	0.043819
PNLIPRP3	10	118187528	118236610	11	0.043861
IP6K3	6	33690597	33703220	16	0.04387
HPSE	4	84216580	84243504	2	0.043988
C2orf48	2	10282038	10350688	6	0.044017
DSCC1	8	120847188	120867994	2	0.044038
HLA-DQB1	6	32629129	32634369	13	0.044163
RGS5	1	163117173	163138082	3	0.044236
POLDIP3	22	42981828	43010840	3	0.044266
DALRD3	3	49053464	49055985	3	0.044332
2017-03-10	17	60782924	60879057	8	0.044367
OR2W1	6	29012067	29012867	7	0.044382
DENND1A	9	126143769	126433632	18	0.044406
CPEB4	5	173316869	173377052	4	0.04443
CCNI	4	77969454	77987469	5	0.044467
ANKFN1	17	54305290	54559801	11	0.044507
TP53RK	20	45315721	45318031	5	0.0447
PXN	12	120650122	120662168	14	0.044704
OBP2B	9	136081319	136083943	7	0.044721
NT5DC2	3	52558878	52568641	8	0.044811
CCDC53	12	102406942	102437899	2	0.044852
RPL18A	19	17972139	17974043	4	0.044912
SYCP3	12	102125434	102131655	2	0.04495
MRPL42	12	93863069	93894991	4	0.044981
UBASH3A	21	43824104	43867290	12	0.044997
GBP6	1	89834223	89850972	14	0.045015
IQCD	12	113633391	113645950	5	0.045029
SKIL	3	170078129	170110147	9	0.045033
MAP3K5	6	136882715	137113248	12	0.04509
ZNF501	3	44775948	44776713	4	0.045212
SELP	1	169559396	169586614	19	0.045319
ZC3H15	2	187360049	187373377	2	0.045377
GRIK4	11	120531096	120856955	12	0.04547
UTP20	12	101674913	101779837	44	0.045471
NRG3	10	83635474	84745311	14	0.045491
RPH3AL	17	63678	177310	9	0.045643
CEBPB	20	48807828	48808327	5	0.045664
STC2	5	172744882	172755187	7	0.045689
TMEM165	4	56277895	56290712	2	0.045714
YY1	14	100705661	100706186	2	0.045837
TANK	2	162061198	162091932	8	0.045932
ZNF746	7	149171641	149191466	7	0.045973
TMEM156	4	38987965	39033851	3	0.046055
CAND2	3	12844989	12875443	50	0.046079
ZNF829	19	37382396	37406748	2	0.046101
PCYT1A	3	195965614	195997387	7	0.046142
NLN	5	65054443	65118738	9	0.046152
ATRNL1	10	116853532	117704271	11	0.046188
MAPK8IP1	11	45907380	45926754	12	0.046264
CXCL10	4	76943085	76944532	4	0.046296
RAB17	2	238483690	238494746	7	0.046304
ZNF492	19	22836232	22848028	2	0.046331
SNAP47	1	227923127	227968303	11	0.046379
ADCY9	16	4015906	4165427	15	0.04642
CAPZA2	7	116544252	116552181	4	0.046438
CNOT3	19	54648019	54659132	8	0.046448
GJD2	15	35044701	35045439	3	0.04647
PDZRN4	12	41582271	41967564	23	0.046505
HAGH	16	1859300	1876776	8	0.046507
PPP2R5B	11	64693225	64701275	5	0.046622
GPR160	3	169801800	169802607	6	0.046677
TNFRSF10C	8	22960654	22974519	11	0.04687
NFXL1	4	47850197	47916214	15	0.046878
CLGN	4	141310389	141334150	8	0.046911
OSM	22	30659967	30662763	9	0.04694
OR4A47	11	48510435	48511187	4	0.046972
TRPC4	13	38211105	38357455	10	0.047102
LRAT	4	155665552	155670238	2	0.047139
GLS	2	191745920	191827663	4	0.047243
TMBIM6	12	50135968	50146838	4	0.047292
SH2D5	1	21048361	21054509	9	0.047326
MYH7B	20	33565466	33589869	39	0.047364
GIGYF2	2	233612356	233712109	11	0.047426
CPNE3	8	87540795	87568498	16	0.047444
HEATR6	17	58120980	58156232	9	0.047448
BAG3	10	121411212	121436772	20	0.047551
INTS10	8	19675151	19701707	9	0.047569
MTIF2	2	55463798	55490990	7	0.047585
CDC14B	9	99272034	99381612	8	0.047643
ADPGK	15	73044818	73076010	5	0.047673
RMND5B	5	177565200	177575020	6	0.047688
CATSPER4	1	26517200	26527951	17	0.047696
ARAP3	5	141033714	141059966	32	0.047696
ACMSD	2	135602810	135659383	7	0.047698
FAM159B	5	63986463	64013795	2	0.047724
XYLT2	17	48431021	48437527	12	0.047746
OR5B17	11	58125600	58126493	5	0.047765
MYBPC3	11	47353650	47373036	26	0.047767
NKAPL	6	28227202	28228342	8	0.047788
C17orf97	17	260143	263874	10	0.047818
VCL	10	75802896	75871781	10	0.047864
FOXF1	16	86544384	86546629	2	0.047944
TAF6	7	99704892	99711885	9	0.047945
ACTR10	14	58667012	58701166	5	0.048
RNASE11	14	21052116	21052621	3	0.048033
ITGB8	7	20406754	20449544	8	0.048148
AKNAD1	1	109358806	109395280	15	0.048175
USP39	2	85843417	85866498	2	0.048233
DAB2	5	39376173	39394413	17	0.048324
CD36	7	80285888	80303456	24	0.048346
OR5A2	11	59189472	59190350	4	0.048374
RBL2	16	53468473	53524052	13	0.048424
OR51E1	11	4673788	4674652	7	0.048438
ZRANB2	1	71530780	71536574	3	0.048467
ARFGAP3	22	43195045	43236976	5	0.048552
ACAT1	11	107992346	108013251	3	0.048564
KCTD14	11	77727656	77734294	10	0.048596
DACH1	13	72049311	72440704	10	0.048694
TRIML1	4	189060803	189068449	12	0.048713
PTCHD2	1	11561065	11596387	20	0.048772
KRT6A	12	52881544	52886962	18	0.048778
UBQLN1	9	86278858	86322532	2	0.048791
CUX1	7	101713691	101926353	22	0.048845
CLSTN2	3	139654245	140284996	21	0.048876
NAA38	17	7760054	7760704	4	0.049042
CTDSPL	3	37988587	38022264	3	0.049156
INTS5	11	62414500	62417461	9	0.049202
BTNL8	5	180326321	180377470	6	0.049206
SCRG1	4	174312441	174312559	2	0.049271
CDHR2	5	175992370	176022600	22	0.049275
DPP8	15	65739225	65808024	8	0.04928
NOS1	12	117655855	117768839	24	0.049293
UHMK1	1	162467843	162482581	5	0.049317
RNF125	18	29598905	29648322	5	0.049359
PGK2	6	49753652	49754822	6	0.049447
MRPL37	1	54665998	54681920	9	0.049465
ACSS3	12	81471954	81648674	11	0.049501
NEU3	11	74700169	74717537	12	0.049561
C4orf51	4	146601380	146653623	5	0.049568
CCZ1B	7	6838871	6864091	2	0.049577
R3HCC1L	10	99967935	100003874	13	0.049618
KRT3	12	53183882	53189757	13	0.04963
CD302	2	160628427	160654697	4	0.049743
SLC35F1	6	118556734	118635405	2	0.049746
KMT2C	7	151842287	152132835	28	0.049752
SYF2	1	25551505	25555604	4	0.049781
TGFB2	1	218520237	218614645	5	0.049785
ANKRD12	18	9195598	9258814	19	0.049834
KIF20B	10	91465118	91532586	24	0.049892
KCNN4	19	44271720	44284865	6	0.049896
ZSCAN31	6	28293942	28297443	9	0.04993
MBOAT1	6	20109842	20212419	10	0.049955
GOLGA3	12	133349701	133398701	22	0.050118
GYS1	19	49472594	49496360	5	0.050128
DEGS2	14	100613142	100625902	3	0.050209
ZNF408	11	46722632	46727333	5	0.05024
SLC12A8	3	124802885	124909355	14	0.050242
MRS2	6	24403332	24423918	2	0.050254
BLNK	10	97956741	98006759	8	0.050268
GALM	2	38893338	38960661	5	0.050309
TAS2R13	12	11061114	11061644	4	0.050407
DIP2B	12	50898961	51138491	8	0.050448
UBOX5	20	3090774	3104008	8	0.050586
SGCE	7	94227273	94252690	5	0.050687
TMIE	3	46743017	46751126	3	0.050762
CACNA1E	1	181453090	181767916	29	0.05078
SIPA1	11	65408430	65418176	13	0.0508
CAT	11	34474682	34492955	8	0.050907
FERD3L	7	19184615	19184973	2	0.051074
SMARCA4	19	11094922	11170810	4	0.051236
TBC1D10A	22	30688414	30722860	10	0.051254
KIAA1257	3	128690230	128712083	7	0.051262
SESN1	6	109314067	109415066	3	0.051296
BCAM	19	45312401	45324071	19	0.051326
LRPAP1	4	3514717	3534121	7	0.051423
CLIP3	19	36508593	36523228	4	0.051443
TMEM241	18	20877999	21017792	4	0.051584
CENPU	4	185616471	185655214	4	0.051594
STOM	9	124103523	124118340	4	0.051612
ZFYVE16	5	79732581	79773132	25	0.05162
C6orf163	6	88054881	88074792	5	0.051633
MEMO1	2	32145881	32168402	2	0.051669
CD180	5	66478729	66492412	10	0.051676
UBXN10	1	20517116	20517763	5	0.051692
SPATA21	1	16725270	16748008	6	0.051712
ITSN2	2	24426551	24550927	21	0.051713
PARP12	7	139724607	139762578	12	0.051782
RACGAP1	12	50384061	50410489	4	0.051951
MINPP1	10	89264698	89312158	8	0.052019
NPTX1	17	78444672	78450239	6	0.052024
PKP4	2	159389749	159537137	20	0.052169
ADAMTS10	19	8645827	8670528	13	0.052235
C1orf43	1	154184830	154184993	3	0.052359
ZNF347	19	53645420	53652497	4	0.052393
LCE3D	1	152552160	152552391	6	0.05243
GRM6	5	178408681	178421935	27	0.052453
ZW10	11	113604418	113639564	10	0.052497
DSCAML1	11	117299079	117667923	38	0.052504
OSBP2	22	31090052	31302259	12	0.052558
OR8J1	11	56127742	56128673	6	0.052624
ZNF619	3	40523409	40529676	10	0.052646
FFAR3	19	35849824	35850573	13	0.052669
CYP2C18	10	96443625	96495161	10	0.052821
PKNOX1	21	44433203	44450183	4	0.052827
PREX1	20	47245987	47364366	11	0.052853
CHRM1	11	62677302	62678322	4	0.052985
DHX30	3	47859554	47891423	4	0.05299
NQO1	16	69744897	69760341	6	0.052995
ARFGAP1	20	61906957	61919141	13	0.053064
ST14	11	130029886	130079424	18	0.053136
ZNF860	3	32030659	32032451	8	0.053264
CRYBA1	17	27576202	27581306	3	0.05328
ZCWPW1	7	99998669	100017474	6	0.053379
BBC3	19	47724984	47735846	5	0.053397
TMEM43	3	14170931	14183203	13	0.053398
GEMIN7	19	45593409	45593742	3	0.053423
NRCAM	7	107790417	107880469	9	0.053433
DHX8	17	41561520	41601007	10	0.053509
SPDYC	11	64937708	64940675	5	0.053516
TSPYL5	8	98288895	98290012	7	0.053608
VPS26A	10	70915593	70931022	7	0.053612
IGF1R	15	99192826	99500618	8	0.053695
UBXN7	3	196089455	196134172	2	0.053854
ANO6	12	45686703	45833557	5	0.05386
UBE2Q2L	15	84850792	84850834	2	0.053925
ASB8	12	48543237	48547219	3	0.053959
EPHX2	8	27348787	27402035	18	0.053989
SKI	1	2160390	2238200	8	0.054024
SLC22A10	11	63057658	63078478	9	0.054072
VAC14	16	70721871	70819763	6	0.054096
NUP160	11	47800670	47869957	9	0.054112
TXLNB	6	139563677	139610006	15	0.054138
MTMR12	5	32230020	32271046	9	0.054164
SEMA6A	5	115782340	115837932	13	0.05426
FREM2	13	39261528	39454782	64	0.054263
GSTO1	10	106014706	106027144	7	0.054347
APEH	3	49711844	49720687	6	0.054497
ZUFSP	6	116966879	116988228	7	0.054511
THOC6	16	3075975	3077487	7	0.054551
LPHN3	4	62363040	62936601	19	0.054666
VSX1	20	25052598	25062684	10	0.054678
SYT4	18	40850425	40854189	2	0.054728
ALOX5AP	13	31309759	31338203	2	0.054731
NUP153	6	17616798	17706569	17	0.054824
PDCD7	15	65411171	65425960	3	0.054841
IPP	1	46160173	46211953	12	0.054854
GGCX	2	85777691	85788514	6	0.054882
CD53	1	111434034	111441807	3	0.05494
PPID	4	159630944	159644401	5	0.054941
PGAM1	10	99186078	99192229	4	0.055017
ABCA12	2	215797396	215928826	38	0.055112
RNASE6	14	21249875	21250196	2	0.05533
POLE3	9	116171153	116172536	3	0.055395
RHOBTB2	8	22852116	22874927	5	0.055416
KANSL3	2	97261350	97302850	8	0.055436
FAM111B	11	58891674	58893761	10	0.055553
LRP2	2	169985220	170218900	61	0.055596
SELL	1	169660939	169680639	8	0.055605
G3BP2	4	76570808	76580973	2	0.055637
MRPS22	3	139062895	139075801	3	0.055653
PITX3	10	103990320	103990759	3	0.055774
GCSAML	1	247719734	247737582	2	0.055981
NLGN2	17	7311582	7321051	5	0.055982
TGM1	14	24718559	24731498	17	0.056024
PODN	1	53527905	53546514	11	0.056034
KIAA1549	7	138522689	138604055	34	0.056063
GFOD2	16	67709065	67709768	7	0.056124
PRKD3	2	37480450	37543567	9	0.056127
PITRM1	10	3180227	3214942	23	0.056154
SNAP29	22	21213449	21241976	2	0.056239
ABCC5	3	183660568	183707045	13	0.056305
TATDN3	1	212965292	212988479	3	0.056358
IGSF6	16	21654459	21663912	7	0.056372
OCEL1	19	17337066	17339699	8	0.05643
SPOCK2	10	73822789	73848052	10	0.05647
C2orf42	2	70377677	70408951	8	0.056477
CEP85L	6	118786639	118973868	12	0.056487
MAPKAPK5	12	112280545	112330774	3	0.05651
ZNF701	19	53075519	53086150	5	0.05659
GALE	1	24122673	24125397	4	0.056745
ALLC	2	3726068	3750091	9	0.056831
SRCIN1	17	36689599	36735027	11	0.056834
C21orf91	21	19165746	19169218	3	0.056847
TPBGL	11	74952161	74952990	4	0.056901
KRT1	12	53069014	53074023	8	0.056938
AGBL4	1	48999937	50317124	3	0.056944
TCF20	22	42557364	42611265	26	0.057094
ZNF571	19	38055516	38074992	3	0.057128
LPP	3	188123999	188592145	8	0.057206
C19orf35	19	2275736	2280903	5	0.057239
TARBP1	1	234527327	234614809	30	0.057257
ADAM19	5	156908855	157002695	10	0.057261
AP2A1	19	50285974	50309974	9	0.057265
POSTN	13	38137480	38172850	12	0.057286
ALOX12B	17	7976623	7990736	10	0.057315
RALBP1	18	9513170	9535925	9	0.057353
ZNF223	19	44564635	44571384	4	0.05744
RNF123	3	49728870	49758462	15	0.057455
MLH1	3	37035075	37092025	14	0.057532
SLC27A5	19	59009946	59023213	10	0.057564
SNAP91	6	84290238	84375257	4	0.057617
RNF26	11	119205977	119207100	6	0.057635
TRAK2	2	202245348	202285154	12	0.057641
DAB2IP	9	124329498	124544697	20	0.057765
C5orf64	5	60982734	60999831	6	0.05777
NSUN6	10	18834868	18937564	5	0.057779
ICOS	2	204801577	204824311	2	0.057781
SCRN3	2	175263063	175292580	7	0.057865
TRANK1	3	36869786	36944746	30	0.05789
MON2	12	62861043	62982641	20	0.057909
C16orf52	16	22019646	22092176	2	0.057918
RDM1	17	34247202	34257694	3	0.058012
CA9	9	35674053	35680817	6	0.058109
STX18	4	4425282	4543643	3	0.058164
ZNF551	19	58193542	58198485	6	0.058185
ROPN1B	3	125690970	125702148	5	0.0582
MRGPRX2	11	19076980	19077925	9	0.058208
SLC25A33	1	9599733	9642548	4	0.05821
MAPKAPK3	3	50655078	50685347	3	0.05821
VPS54	2	64124722	64211078	10	0.058236
KCND3	1	112318750	112525311	2	0.05824
PIRT	17	10728581	10728958	2	0.058252
MRPL24	1	156707204	156708460	4	0.058316
RAET1G	6	150238109	150244062	12	0.058352
C8orf58	8	22458430	22460761	6	0.05837
GHRH	20	35879634	35884879	3	0.058422
METTL17	14	21458181	21464963	3	0.058436
PBX2	6	32154442	32157560	3	0.058468
OXR1	8	107531185	107763108	18	0.05853
NDUFA8	9	124906554	124921952	3	0.058573
PTPRD	9	8317927	8733833	29	0.058642
MRPL39	21	26958045	26979786	6	0.058654
CCNE1	19	30308053	30314581	6	0.058747
PITPNM1	11	67259538	67270137	20	0.05878
LPAR2	19	19735172	19737505	3	0.058858
CLEC17A	19	14694013	14717820	11	0.058928
G6PC	17	41053072	41063434	5	0.058943
TSEN2	3	12531357	12573153	8	0.058982
FAT4	4	126237697	126412906	90	0.05908
LMAN2	5	176759155	176778602	3	0.059134
ERF	19	42752768	42759141	3	0.059286
IMPA2	18	11981676	12028896	5	0.059287
LRRC3C	17	38100337	38100949	5	0.059326
CIITA	16	10989149	11017111	26	0.059369
C21orf140	21	35772673	35773241	8	0.059374
TMEM97	17	26646266	26653775	2	0.05938
PXMP2	12	133264264	133277873	2	0.059414
DHX33	17	5347581	5372053	11	0.059419
MRPS14	1	174983914	174992544	3	0.059486
ZNF541	19	48024745	48059053	21	0.05957
MORN4	10	99376052	99376151	2	0.059595
RTN1	14	60074060	60337312	15	0.059723
SNTG2	2	1079261	1371244	17	0.059734
TMCC3	12	94965347	95044169	6	0.059752
TRAPPC13	5	64942927	64960102	3	0.059876
C16orf45	16	15528603	15680678	6	0.05991
CHRNA10	11	3687429	3691120	10	0.05992
KRTAP10-4	21	45993666	45994841	8	0.059931
RLTPR	16	67679532	67691408	16	0.059944
SERPINB6	6	2948546	2959524	5	0.059988
OR10A4	11	6898042	6898789	8	0.059992
ACSM6	10	96954247	96988512	8	0.060007
GALT	9	34647170	34649442	4	0.06008
RAP1GAP2	17	2808648	2934291	8	0.06015
SPATA3	2	231860985	231867452	9	0.060194
CRYGC	2	208992949	208994373	7	0.060326
WRAP53	17	7591997	7606763	8	0.060341
NDUFV1	11	67374537	67379865	8	0.060365
MFSD4	1	205538259	205568274	5	0.060375
ZKSCAN3	6	28327371	28333282	3	0.060382
HDGFRP2	19	4472358	4501987	12	0.060437
WNK1	12	862739	1017956	26	0.060692
CHST14	15	40763418	40764514	5	0.060722
METAP1D	2	172926226	172945125	5	0.06073
GPRC6A	6	117113315	117150125	22	0.060743
DHRS7C	17	9674870	9694583	5	0.060816
CEMIP	15	81166260	81241263	28	0.060846
SCD5	4	83552545	83719605	4	0.06092
PADI3	1	17575655	17609431	18	0.060935
SETD2	3	47079245	47205396	31	0.060958
FAM109B	22	42473310	42474068	5	0.060975
OR4S2	11	55418398	55419265	3	0.06098
SPTLC1	9	94794758	94874782	2	0.061053
ISM1	20	13202502	13280042	9	0.061103
ALDH3B2	11	67430720	67434390	15	0.06111
DPM3	1	155112662	155112757	2	0.061157
FSBP	8	95444391	95444607	2	0.061478
USP33	1	78163072	78211122	9	0.061479
IWS1	2	128238687	128281281	4	0.061533
OR51V1	11	5220993	5221885	3	0.061601
COL1A2	7	94028386	94059691	25	0.061607
ATP6V1E1	22	18075486	18095609	5	0.06163
IL12A	3	159706911	159713296	4	0.06164
B3GNT5	3	182987591	182988642	5	0.061682
PLXDC1	17	37224211	37296080	7	0.061683
HECTD3	1	45469348	45476895	15	0.061761
USP48	1	22016496	22063062	7	0.061825
ATL2	2	38525431	38604356	8	0.061898
GIPC2	1	78511809	78601354	3	0.061966
FAR2	12	29423524	29486617	2	0.062017
C11orf45	11	128772601	128774388	4	0.062081
MICU2	13	22067402	22178224	5	0.062103
LRRC43	12	122667713	122687960	14	0.062145
ZWILCH	15	66797696	66832527	7	0.062164
CHMP7	8	23104470	23117767	10	0.06221
SNRNP48	6	7590603	7606314	8	0.062288
BPI	20	36932627	36965569	16	0.062333
C20orf27	20	3734741	3740677	6	0.062394
DET1	15	89060043	89074915	8	0.06244
FAM208B	10	5762621	5804583	45	0.0625
ITGB3	17	45331267	45387559	9	0.062501
ANKRD37	4	186318082	186320906	4	0.062524
COMMD6	13	76104294	76111929	2	0.062641
C5orf20	5	134782075	134782606	6	0.062699
AMHR2	12	53818072	53825178	7	0.062705
TEKT4	2	95537329	95542433	13	0.062778
COL5A2	2	189898846	190044309	14	0.062838
SAAL1	11	18101973	18127558	7	0.062889
CALML5	10	5541032	5541367	2	0.062896
STK32B	4	5170125	5500762	7	0.062944
GLI3	7	42003959	42187869	14	0.06298
CMTM1	16	66600444	66612837	4	0.062989
SPARCL1	4	88401644	88420717	12	0.063136
RASD2	22	35942888	35948059	2	0.063321
APOH	17	64208285	64225484	8	0.063375
TMEM234	1	32682497	32687911	7	0.063414
TRIM29	11	119986119	120008537	6	0.063417
KIF26B	1	245319872	245865900	40	0.063445
PRAMEF1	1	12853419	12856023	12	0.06359
CRNN	1	152382120	152384630	6	0.063594
RABL2A	2	114390496	114399687	3	0.063831
MYO5A	15	52606000	52697557	14	0.063839
MRPS23	17	55917167	55927338	5	0.063872
ADCY8	8	131797675	132052512	13	0.064058
KIAA1671	22	25436852	25586710	8	0.064103
WASF2	1	27734811	27755319	7	0.064257
SF1	11	64533385	64535244	3	0.064286
DHX35	20	37597790	37667182	12	0.064287
C16orf91	16	1470272	1470718	2	0.064315
HADHA	2	26414143	26467448	6	0.064416
ZNF727P	7	63529269	63538669	5	0.064504
BMP2	20	6750882	6759585	4	0.064517
SNAI3	16	88744864	88752813	6	0.064609
MDC1	6	30668246	30682947	31	0.064609
KCNQ3	8	133141637	133492682	10	0.064624
PDE6C	10	95372528	95425122	8	0.064661
PSMB1	6	170852735	170862305	3	0.064687
PRPF3	1	150300803	150325388	4	0.064727
RIC8A	11	208885	214300	8	0.06476
TANC2	17	61176593	61499278	12	0.064762
TRMT5	14	61441876	61446546	5	0.064821
GNRH2	20	3025107	3026356	2	0.064885
DHX16	6	30622580	30640609	12	0.064945
CDSN	6	31083813	31088165	9	0.064966
CYP20A1	2	204111582	204161503	9	0.065076
DMAP1	1	44680471	44685961	7	0.065124
SLC12A1	15	48499975	48595032	22	0.065213
[truncated: 13,322 more rows]
