# Supplementary material for: Characterizing rare and low-frequency height-associated variants in the Japanese population
Source: Nat Commun. 2019 Sep 27;10:4393. doi: 10.1038/s41467-019-12276-5 (PMC6764965; doi:10.1038/s41467-019-12276-5)
Supplement: Supplementary file 12 — Supplementary Data 9 [file 41467_2019_12276_MOESM12_ESM.xlsx]

## Sheet: Supplementary Data 9
Supplementary Data 9. Single variant associations of nonsynonymous variants in SLC27A3.
rsID	CHRa	POSa	REF/ALT	Functional change in CCDS1053.1		GWAS (N = 159,095)						Replication (N = 30,303)						Allele frequency in non-EastAsian population
						Rsq	Genotyped	MAF	BETA (SE)	P_BOLT		Rsq	Genotyped	MAF	BETA (SE)	P_BOLT		1000g2014oct_eur	ExAC_FIN	ExAC_NFE	1000g2014oct_afr	ExAC_AFR	1000g2014oct_amr	ExAC_AMR	ExAC_SAS
rs138225868	1	153748103	A/G	p.R91G		0.58333	Imputed	0.00143	0.033 (0.051)	0.67		0.4434	Imputed	0.00117357	-0.224 (0.151)	0.11		NA	0	0	NA	NA	0	0	NA
rs199648278	1	153748208	G/A	p.A126T		0.30242	Imputed	0.00029	-0.145 (0.167)	0.31		0.24	NA	NA	NA	NA		NA	0	0	NA	NA	0	0.0017	0.0029
NA	1	153748215	A/G	p.H128R		0.76216	Imputed	0.00209	0.088 (0.039)	0.012		0.73947	Imputed	0.00195256	-0.034 (0.094)	0.5		NA	0	0	NA	NA	0	0	NA
NA	1	153748323	C/CCGACGGCGG	p.P164delinsPDGG		0.28932	NA	NA	NA	NA		0.35342	Imputed	0.000616305	-0.466 (0.237)	0.077		NA	0	0	.	0	0	NA	0
rs140781371	1	153748441	A/T	p.R203S		0.78776	Imputed	0.00213	-0.044 (0.038)	0.21		0.79092	Imputed	0.00231616	-0.067 (0.083)	0.26		NA	NA	NA	NA	NA	NA	NA	NA
rs550497581	1	153748596	A/C	p.H255P		0.2031	NA	NA	NA	NA		0.30694	Imputed	0.000199575	-0.286 (0.453)	0.44		NA	0	0	0.0015	0	0.0083	0.0014	0
NA	1	153748613	GGC/G	p.G261fs		0.47265	Imputed	0.00051	0.020 (0.091)	0.96		0.23	NA	NA	NA	NA		NA	0	0.0004	NA	NA	0	0.003	NA
rs149047357	1	153749162	T/TAAC	p.I326delinsIT		0.33509	Imputed	0.00102	-0.144 (0.086)	0.12		0.31375	Imputed	0.000973553	0.020 (0.202)	0.74		NA	0	0	NA	NA	0	0	NA
NA	1	153749169	C/CA	p.D328fs		0.61887	Imputed	0.0019	0.003 (0.045)	0.77		0.58019	Imputed	0.00148459	-0.083 (0.121)	0.6		NA	0	0	NA	0	0	NA	0
rs140283520	1	153749538	G/T	p.G340V		0.50394	Imputed	0.00154	0.110 (0.055)	0.032		0.50652	Imputed	0.00171168	0.052 (0.119)	0.65		NA	0	0	NA	NA	0	0	NA
rs150357360	1	153749555	C/T	p.R346W		0.95806	Genotyped	0.0009	0.003 (0.053)	0.88		0.95679	Genotyped	0.000717874	-0.123 (0.136)	0.51		NA	0	0.0001	0.0008	NA	9.61e-05	0	NA
rs146814975	1	153750324	T/C	p.I422T		0.98152	Genotyped	0.00059	0.071 (0.067)	0.27		0.99275	Genotyped	0.00083103	0.133 (0.122)	0.36		NA	0	0.0005	NA	NA	0.0007	8.67e-05	NA
rs77673307	1	153750339	G/A	p.R427Q		0.99552	Genotyped	0.02669	0.059 (0.009)	1.6e-09		0.99547	Genotyped	0.0243532	0.072 (0.023)	0.0043		NA	0	1.505e-05	NA	NA	0	8.705e-05	NA
rs146297812	1	153750360	C/T	p.P434L		0.93206	Genotyped	0.00076	0.077 (0.057)	0.11		0.90171	Genotyped	0.000517351	0.098 (0.165)	0.51		NA	0	7.555e-05	0.0008	NA	0.0002	0	NA
rs147176615	1	153750664	C/T	p.R444W		0.70113	Genotyped	0.00032	0.004 (0.103)	0.96		0.71533	Genotyped	0.000201058	-0.474 (0.297)	0.078		NA	0	6.139e-05	0.003	NA	0.0056	0.0004	NA
rs141932545	1	153750665	G/A	p.R444Q		0.97172	Genotyped	0.00357	0.057 (0.026)	0.062		0.97431	Genotyped	0.0031426	0.037 (0.064)	0.81		0.001	0	9.2e-05	NA	0.001	0	0	0.0014
rs146128753	1	153750682	G/A	p.G450R		0.99227	Genotyped	0.01418	0.092 (0.013)	1.5e-12		0.99052	Genotyped	0.0134401	0.040 (0.031)	0.36		0.001	0	0.0001	0.0008	0.001	0.0005	0.0003	NA
rs375994470	1	153750706	C/T	p.R458C		0.40777	Imputed	0.00067	-0.058 (0.092)	0.49		0.40673	Imputed	0.000612071	-0.131 (0.225)	0.86		NA	0	6.049e-05	0.0045	NA	0.0015	0.0016	NA
rs201939587	1	153750707	G/A	p.R458H		0.45815	Imputed	0.00128	0.044 (0.062)	0.37		0.45869	Imputed	0.00122556	0.030 (0.149)	0.99		NA	0	4.535e-05	NA	NA	9.964e-05	0.0003	NA
rs143908472	1	153750719	G/A	p.R462H		0.98921	Genotyped	0.00498	0.071 (0.022)	0.0011		0.98853	Genotyped	0.00549934	0.098 (0.048)	0.078		NA	0	3.018e-05	NA	NA	0	0	NA
rs140637267	1	153750811	C/T	p.R493C		0.57168	Imputed	0.00126	-0.059 (0.057)	0.45		0.55661	Imputed	0.00114434	0.091 (0.140)	0.45		NA	0	1.501e-05	NA	NA	0	0	NA
rs142414300	1	153750994	G/A	p.R518Q		0.98034	Genotyped	0.0044	0.035 (0.023)	0.11		0.97583	Genotyped	0.00302486	0.168 (0.065)	0.0054		NA	0	2.997e-05	0.0008	NA	0.0007	0	NA
rs547501540	1	153751187	C/T	p.P538L		0.32676	Imputed	0.00019	-0.183 (0.179)	0.62		0.14	NA	NA	NA	NA		NA	0	4.512e-05	NA	NA	0	8.648e-05	0.0014
rs138614386	1	153751267	C/T	p.R565W		0.5895	Imputed	0.00116	-0.027 (0.059)	0.93		0.54799	Imputed	0.000987296	0.020 (0.152)	0.85		NA	0	4.5e-05	0.0023	NA	0.0009	0	NA
rs145965895	1	153751311	C/G	p.C579W		0.98768	Genotyped	0.00485	0.070 (0.022)	0.0015		0.97586	Genotyped	0.00458894	0.123 (0.053)	0.073		NA	0.0002	0.0001	NA	NA	0.0003	0.001	NA
rs202116475	1	153751343	G/A	p.R590H		0.25379	NA	NA	NA	NA		0.45634	Imputed	0.0004915	0.191 (0.235)	0.74		NA	0	2.999e-05	NA	0	0	NA	0
rs149592087	1	153751832	G/GGCTGGA	p.R633delinsRAG		0.44684	Imputed	0.00083	-0.054 (0.078)	0.38		0.37742	Imputed	0.00077277	0.089 (0.200)	0.6		NA	NA	NA	NA	NA	NA	NA	NA
rs572408453	1	153751859	TC/T	p.P643fs		0.73593	Imputed	0.00113	-0.047 (0.053)	0.52		0.74699	Imputed	0.00122121	-0.230 (0.114)	0.084		NA	0	0.0005	NA	NA	0.0002	0.0007	0.0043
rs142189417	1	153751913	GC/G	p.P661fs		0.84435	Imputed	0.02243	0.062 (0.011)	5e-09		0.83231	Imputed	0.0218692	0.037 (0.026)	0.072		NA	0	0	NA	NA	0	0	NA
rs140906306	1	153752441	G/A	p.R719Q		0.52583	Imputed	0.00155	0.037 (0.055)	0.57		0.68196	Genotyped	0.000368713	-0.093 (0.224)	0.75		NA	0	0.0005	NA	NA	0.0003	9.355e-05	NA
aChromosomes and positions are based on Build37 (hg19).
