# Supplementary material for: Characterizing rare and low-frequency height-associated variants in the Japanese population
Source: Nat Commun. 2019 Sep 27;10:4393. doi: 10.1038/s41467-019-12276-5 (PMC6764965; doi:10.1038/s41467-019-12276-5)
Supplement: Supplementary file 14 — Supplementary Data 11 [file 41467_2019_12276_MOESM14_ESM.xlsx]

## Sheet: Supplementary Data 11
Supplementary Data 11. Significant gene-sets identified by PASCAL.
Name	Gene-set	Category	exemplar	chi2Pvalue	FDR	Enrichment in GIANT_GWASa	Enrichment in GIANT_exome_array analysisa
MP:0004462	small_basisphenoid_bone	1	YES	2.34e-07	0.000260316	No	Yes
MP:0002187	abnormal_fibula_morphology	1	NO	1.8e-06	0.00100122	Yes	Yes
MP:0005353	abnormal_patella_morphology	1	NO	2.03e-06	0.00104849	Yes	Yes
MP:0000443	abnormal_snout_morphology	1	NO	4.16e-06	0.0017561	Yes	Yes
MP:0010103	small_thoracic_cage	1	NO	1.57e-06	0.000919783	Yes	Yes
KEGG_TGF_BETA_SIGNALING_PATHWAY	NA	1	NO	2.24e-05	0.00539915	Yes	Yes
MP:0000157	abnormal_sternum_morphology	1	NO	2.74e-05	0.00619154	Yes	Yes
MP:0005269	abnormal_occipital_bone_morphology	1	NO	2.92e-05	0.00649678	Yes	Yes
MP:0010418	perimembraneous_ventricular_septal_defect	1	NO	0.000102	0.0147512	No	Yes
MP:0000162	lordosis	1	NO	6.04e-05	0.00992619	Yes	Yes
MP:0011086	partial_postnatal_lethality	1	NO	4.2e-05	0.00809872	No	Yes
MP:0000440	domed_cranium	1	NO	0.000154	0.0191996	Yes	Yes
ENSG00000105664	COMP_subnetwork	1	NO	0.00014	0.0180775	No	Yes
MP:0008277	abnormal_sternum_ossification	1	NO	5.64e-05	0.00982419	Yes	Yes
MP:0000149	abnormal_scapula_morphology	1	NO	0.000146	0.0185215	No	No
MP:0002258	abnormal_cricoid_cartilage_morphology	1	NO	0.000201	0.0234307	No	Yes
MP:0004607	abnormal_cervical_atlas_morphology	1	NO	0.000457	0.0367174	No	Yes
ENSG00000183691	NOG_subnetwork	1	NO	0.000472	0.0377131	Yes	Yes
MP:0003235	abnormal_alisphenoid_bone_morphology	1	NO	0.000204	0.0234307	No	Yes
ENSG00000154342	WNT3A_subnetwork	1	NO	0.000564	0.0411948	No	Yes
MP:0000079	abnormal_basioccipital_bone_morphology	1	NO	0.000366	0.0318861	No	No
MP:0006020	decreased_tympanic_ring_size	1	NO	0.00068	0.0466759	No	No
MP:0004672	short_ribs	1	NO	0.000485	0.0381484	Yes	Yes
MP:0000049	abnormal_middle_ear_morphology	1	NO	0.000548	0.0406419	No	No
MP:0001270	distended_abdomen	1	NO	0.000505	0.0390551	No	Yes
ENSG00000125378	BMP4_subnetwork	1	NO	0.000388	0.0328144	No	Yes
GO:0031012	extracellular_matrix	2	NO	3.2e-08	0.000154261	Yes	Yes
GO:0005578	proteinaceous_extracellular_matrix	2	NO	1.57e-07	0.000206412	Yes	Yes
GO:0005581	collagen	2	YES	6.66e-06	0.00215966	No	Yes
GO:0044420	extracellular_matrix_part	2	NO	6.36e-06	0.00215966	No	Yes
GO:0005201	extracellular_matrix_structural_constituent	2	NO	2.6e-05	0.00596844	Yes	Yes
GO:0030934	anchoring_collagen	2	NO	1.42e-05	0.00387472	Yes	Yes
ENSG00000139219	COL2A1_subnetwork	2	NO	2.13e-05	0.00531104	Yes	Yes
GO:0005583	fibrillar_collagen	2	NO	0.000256	0.0274242	No	Yes
GO:0043062	extracellular_structure_organization	2	NO	0.000208	0.0234307	Yes	Yes
GO:0030198	extracellular_matrix_organization	2	NO	0.000208	0.0234307	Yes	Yes
MP:0000163	abnormal_cartilage_morphology	3	NO	5.96e-10	8.61935e-06	Yes	Yes
MP:0000559	abnormal_femur_morphology	3	NO	2.35e-08	0.000154261	Yes	Yes
MP:0003055	abnormal_long_bone_epiphyseal_plate_morphology	3	NO	1.01e-07	0.000198129	Yes	Yes
MP:0004359	short_ulna	3	NO	1.04e-07	0.000198129	Yes	Yes
MP:0004351	short_humerus	3	NO	1.24e-07	0.000198129	Yes	Yes
MP:0005508	abnormal_skeleton_morphology	3	NO	1.37e-07	0.000198129	Yes	Yes
MP:0003662	abnormal_long_bone_epiphyseal_plate_proliferative_zone	3	NO	4.92e-07	0.000388952	Yes	Yes
MP:0008271	abnormal_bone_ossification	3	NO	1.93e-06	0.00103377	Yes	Yes
GO:0002062	chondrocyte_differentiation	3	NO	5.11e-07	0.000388952	Yes	Yes
MP:0000558	abnormal_tibia_morphology	3	NO	2.51e-06	0.00120999	Yes	Yes
MP:0004509	abnormal_pelvic_girdle_bone_morphology	3	NO	5.42e-06	0.0019596	No	Yes
MP:0000547	short_limbs	3	YES	7.57e-07	0.000521321	Yes	Yes
MP:0002764	short_tibia	3	NO	3.37e-06	0.00152303	Yes	Yes
MP:0003120	abnormal_tracheal_cartilage_morphology	3	NO	9.3e-06	0.00286163	Yes	Yes
MP:0000164	abnormal_cartilage_development	3	NO	3.83e-06	0.00167847	Yes	Yes
MP:0003109	short_femur	3	NO	4.25e-06	0.0017561	No	Yes
MP:0003723	abnormal_long_bone_morphology	3	NO	1.11e-05	0.00321056	Yes	Yes
MP:0004355	short_radius	3	NO	1.66e-05	0.00444573	No	Yes
GO:0051216	cartilage_development	3	NO	1.59e-06	0.000919783	Yes	Yes
GO:0001501	skeletal_system_development	3	NO	1.31e-05	0.00364331	Yes	Yes
MP:0002113	abnormal_skeleton_development	3	NO	5.6e-05	0.00982419	Yes	Yes
MP:0004686	decreased_length_of_long_bones	3	NO	9.59e-06	0.00288939	Yes	Yes
MP:0002109	abnormal_limb_morphology	3	NO	9.14e-05	0.0136271	No	Yes
MP:0002427	disproportionate_dwarf	3	NO	5.91e-05	0.00982419	Yes	Yes
MP:0000166	abnormal_chondrocyte_morphology	3	NO	0.00019	0.0223397	Yes	Yes
ENSG00000166147	FBN1_subnetwork	4	NO	8.12e-06	0.00255286	No	Yes
ENSG00000168542	COL3A1_subnetwork	4	NO	2.24e-05	0.00539915	No	Yes
ENSG00000150093	ITGB1_subnetwork	4	NO	4.05e-05	0.00802344	No	Yes
REACTOME_SIGNALING_BY_PDGF	NA	4	NO	6.14e-05	0.00997716	Yes	Yes
ENSG00000049323	LTBP1_subnetwork	4	NO	0.000122	0.0163367	No	Yes
ENSG00000087303	NID2_subnetwork	4	YES	6.31e-05	0.0101395	Yes	Yes
MP:0001915	intracranial_hemorrhage	4	NO	0.000216	0.0239561	No	Yes
MP:0002279	abnormal_diaphragm_morphology	4	NO	0.000255	0.0274242	No	No
GO:0043394	proteoglycan_binding	4	NO	0.000375	0.0324746	No	Yes
ENSG00000077942	FBLN1_subnetwork	4	NO	0.000366	0.0318861	Yes	Yes
ENSG00000187498	COL4A1_subnetwork	4	NO	0.000358	0.0317632	No	Yes
MP:0009866	abnormal_aorta_wall_morphology	4	NO	0.000409	0.033994	No	Yes
ENSG00000164171	ITGA2_subnetwork	4	NO	0.000357	0.0317632	No	Yes
REACTOME_REGULATION_OF_INSULIN:LIKE_GROWTH_FACTOR_IGF_ACTIVITY_BY_INSULIN:LIKE_GROWTH_FACTOR_BINDING_PROTEINS_IGFBPS	NA	4	NO	0.000439	0.0356675	No	Yes
ENSG00000120708	TGFBI_subnetwork	4	NO	0.000488	0.0381484	Yes	Yes
REACTOME_NCAM_SIGNALING_FOR_NEURITE_OUT:GROWTH	NA	4	NO	0.000738	0.0489585	No	Yes
GO:0032403	protein_complex_binding	4	NO	0.000399	0.0335485	Yes	No
ENSG00000122641	INHBA_subnetwork	4	NO	0.000703	0.0479565	No	No
MP:0003419	delayed_endochondral_bone_ossification	5	NO	2.19e-07	0.000260316	Yes	Yes
MP:0000088	short_mandible	5	NO	2.6e-07	0.00026858	No	Yes
MP:0005587	abnormal_Meckel's_cartilage_morphology	5	NO	3.98e-07	0.000338581	Yes	Yes
MP:0000150	abnormal_rib_morphology	5	NO	3.31e-06	0.00152303	Yes	Yes
GO:0048705	skeletal_system_morphogenesis	5	NO	4.46e-06	0.00179168	Yes	Yes
MP:0002116	abnormal_craniofacial_bone_morphology	5	NO	6.72e-06	0.00215966	No	Yes
MP:0000029	abnormal_malleus_morphology	5	NO	2.56e-05	0.00596844	No	Yes
MP:0004471	short_nasal_bone	5	NO	5.79e-05	0.00982419	Yes	Yes
MP:0010029	abnormal_basicranium_morphology	5	NO	1.16e-05	0.0032894	Yes	Yes
MP:0000097	short_maxilla	5	NO	5.61e-05	0.00982419	No	Yes
MP:0002115	abnormal_limb_bone_morphology	5	NO	3.77e-05	0.0079017	No	Yes
MP:0000445	short_snout	5	NO	3.96e-05	0.0079541	No	Yes
MP:0000060	delayed_bone_ossification	5	NO	4.12e-05	0.00805182	No	Yes
MP:0000435	shortened_head	5	NO	5.9e-05	0.00982419	Yes	Yes
MP:0000438	abnormal_cranium_morphology	5	NO	9.11e-05	0.0136271	No	Yes
MP:0000074	abnormal_neurocranium_morphology	5	YES	0.000169	0.0207125	Yes	Yes
MP:0001954	respiratory_distress	5	NO	0.000179	0.0215725	No	Yes
MP:0000111	cleft_palate	5	NO	0.000217	0.0239561	No	Yes
MP:0002835	abnormal_cranial_suture_morphology	5	NO	0.000353	0.0317632	No	Yes
MP:0000102	abnormal_nasal_bone_morphology	5	NO	0.000333	0.0313499	No	No
MP:0000141	abnormal_vertebral_body_morphology	5	NO	0.000156	0.0192827	No	Yes
MP:0000137	abnormal_vertebrae_morphology	5	NO	0.000681	0.0466759	No	Yes
ENSG00000183311	TUBB_subnetwork	6	NO	4.51e-05	0.00825615	Yes	Yes
ENSG00000196230	TUBB_subnetwork	6	YES	4.51e-05	0.00825615	Yes	Yes
ENSG00000137379	ENSG00000137379_subnetwork	6	NO	4.51e-05	0.00825615	Yes	Yes
ENSG00000183207	RUVBL2_subnetwork	6	NO	0.000313	0.0297803	Yes	No
GO:0004003	ATP-dependent_DNA_helicase_activity	6	NO	0.000268	0.0280976	Yes	Yes
ENSG00000092969	TGFB2_subnetwork	7	NO	7.26e-08	0.000198129	Yes	Yes
GO:0019838	growth_factor_binding	7	NO	7.31e-08	0.000198129	Yes	Yes
GO:0005520	insulin-like_growth_factor_binding	7	NO	1.29e-07	0.000198129	Yes	Yes
ENSG00000142798	HSPG2_subnetwork	7	NO	3.39e-07	0.000306414	Yes	Yes
ENSG00000119699	TGFB3_subnetwork	7	NO	5.52e-07	0.000399151	Yes	Yes
ENSG00000105329	TGFB1_subnetwork	7	NO	1.59e-06	0.000919783	Yes	Yes
MP:0005503	abnormal_tendon_morphology	7	NO	1.15e-06	0.000755968	Yes	Yes
GO:0005539	glycosaminoglycan_binding	7	NO	4.84e-06	0.001842	Yes	Yes
ENSG00000115414	FN1_subnetwork	7	NO	3.49e-05	0.00753319	Yes	Yes
MP:0008438	abnormal_cutaneous_collagen_fibril_morphology	7	NO	8.7e-05	0.0132441	No	Yes
GO:0050840	extracellular_matrix_binding	7	NO	9.91e-05	0.0144766	Yes	Yes
ENSG00000011465	DCN_subnetwork	7	NO	0.000106	0.0151779	No	Yes
GO:0001871	pattern_binding	7	NO	0.000114	0.0154081	Yes	Yes
MP:0003560	osteoarthritis	7	NO	0.000142	0.0181735	Yes	Yes
GO:0030247	polysaccharide_binding	7	NO	0.000114	0.0154081	Yes	Yes
GO:0005518	collagen_binding	7	YES	0.000311	0.0297803	Yes	Yes
GO:0048407	platelet-derived_growth_factor_binding	7	NO	0.000127	0.0165466	No	Yes
ENSG00000087245	MMP2_subnetwork	7	NO	0.000334	0.0313499	No	Yes
GO:0008201	heparin_binding	7	NO	0.000342	0.0315032	No	Yes
MP:0005104	abnormal_tarsal_bone_morphology	8	NO	4.78e-06	0.001842	Yes	Yes
MP:0010420	muscular_ventricular_septal_defect	8	NO	4.27e-05	0.00812536	No	No
MP:0000554	abnormal_carpal_bone_morphology	8	NO	5.84e-05	0.00982419	No	Yes
MP:0002059	abnormal_seminal_vesicle_morphology	8	YES	0.000269	0.0280976	Yes	Yes
GO:0003706	ligand-regulated_transcription_factor_activity	8	NO	0.000524	0.0395445	No	No
MP:0008148	abnormal_rib-sternum_attachment	8	NO	0.000283	0.0284218	No	Yes
MP:0003122	maternal_imprinting	8	NO	0.000357	0.0317632	Yes	Yes
MP:0004620	cervical_vertebral_fusion	8	NO	0.000236	0.0258563	No	No
GO:0042698	ovulation_cycle	8	NO	0.000663	0.0460976	No	No
GO:0016922	ligand-dependent_nuclear_receptor_binding	9	NO	9.81e-05	0.0144766	Yes	Yes
ENSG00000105610	KLF1_subnetwork	9	YES	0.000406	0.0339397	Yes	No
ENSG00000124788	ATXN1_subnetwork	9	NO	0.000759	0.0496681	No	Yes
ENSG00000001167	NFYA_subnetwork	9	NO	3.39e-05	0.00742821	No	No
ENSG00000077097	TOP2B_subnetwork	9	NO	0.000265	0.0280976	Yes	No
ENSG00000143768	LEFTY2_subnetwork	9	NO	0.000336	0.0313499	No	No
ENSG00000139372	TDG_subnetwork	9	NO	0.000729	0.0485843	No	No
ENSG00000165659	DACH1_subnetwork	9	NO	0.000633	0.0446558	Yes	No
ENSG00000162227	TAF6L_subnetwork	9	NO	0.000386	0.0328144	Yes	Yes
ENSG00000130382	MLLT1_subnetwork	9	NO	0.000304	0.0295064	Yes	No
GO:0000932	cytoplasmic_mRNA_processing_body	9	NO	0.000515	0.0395445	No	No
ENSG00000160310	PRMT2_subnetwork	9	NO	0.000525	0.0395445	No	No
MP:0002932	abnormal_joint_morphology	10	NO	3.11e-07	0.000299845	Yes	Yes
ENSG00000140285	FGF7_subnetwork	10	NO	5.3e-06	0.0019596	Yes	Yes
MP:0002657	chondrodystrophy	10	NO	6.46e-06	0.00215966	Yes	Yes
MP:0000131	abnormal_long_bone_epiphysis_morphology	10	NO	6.46e-06	0.00215966	Yes	Yes
MP:0005352	small_cranium	10	NO	1.7e-05	0.00447007	No	Yes
MP:0003409	decreased_width_of_hypertrophic_chondrocyte_zone	10	NO	2.44e-06	0.00120999	Yes	Yes
MP:0006397	disorganized_long_bone_epiphyseal_plate	10	NO	7.73e-05	0.0120206	Yes	Yes
MP:0003795	abnormal_bone_structure	10	NO	3.93e-05	0.0079541	No	Yes
MP:0003797	abnormal_compact_bone_morphology	10	NO	3.91e-05	0.0079541	No	Yes
MP:0005006	abnormal_osteoblast_physiology	10	NO	0.000278	0.0284218	No	Yes
MP:0000063	decreased_bone_mineral_density	10	YES	0.000126	0.0165466	No	Yes
MP:0005543	corneal_thinning	10	NO	0.00024	0.0260968	No	Yes
MP:0002896	abnormal_bone_mineralization	10	NO	0.000109	0.0153044	No	Yes
MP:0008395	abnormal_osteoblast_differentiation	10	NO	0.00019	0.0223397	No	Yes
MP:0001533	abnormal_skeleton_physiology	10	NO	0.000297	0.0294159	No	Yes
MP:0004986	abnormal_osteoblast_morphology	10	NO	0.000518	0.0395445	Yes	Yes
MP:0008525	decreased_cranium_height	10	NO	0.000548	0.0406419	No	Yes
MP:0003408	increased_width_of_hypertrophic_chondrocyte_zone	10	NO	0.000662	0.0460976	No	Yes
ENSG00000164134	NAA15_subnetwork	11	NO	0.000339	0.031427	No	No
ENSG00000172766	NAA16_subnetwork	11	NO	0.000557	0.04089	No	No
ENSG00000078668	VDAC3_subnetwork	11	NO	0.000282	0.0284218	Yes	No
ENSG00000179262	RAD23A_subnetwork	11	NO	0.000208	0.0234307	Yes	Yes
ENSG00000092010	PSME1_subnetwork	11	YES	0.000482	0.0381484	Yes	No
GO:0043021	ribonucleoprotein_complex_binding	11	NO	0.000487	0.0381484	Yes	No
ENSG00000179409	GEMIN4_subnetwork	11	NO	0.000543	0.0406419	Yes	No
REACTOME_AUTODEGRADATION_OF_CDH1_BY_CDH1APCC	NA	11	NO	0.000748	0.0491708	Yes	No
GO:0005762	mitochondrial_large_ribosomal_subunit	11	NO	0.000712	0.0481166	Yes	No
GO:0000315	organellar_large_ribosomal_subunit	11	NO	0.000712	0.0481166	Yes	No
MP:0003984	embryonic_growth_retardation	12	YES	0.000127	0.0165466	No	Yes
MP:0011098	complete_embryonic_lethality_during_organogenesis	12	NO	0.000385	0.0328144	Yes	No
MP:0002086	abnormal_extraembryonic_tissue_morphology	12	NO	0.000414	0.034213	No	Yes
MP:0001698	decreased_embryo_size	12	NO	0.000281	0.0284218	No	No
GO:0000975	regulatory_region_DNA_binding	13	YES	0.000112	0.0154081	No	No
GO:0001067	regulatory_region_nucleic_acid_binding	13	NO	0.000112	0.0154081	No	No
GO:0044212	transcription_regulatory_region_DNA_binding	13	NO	0.000187	0.0223397	No	No
ENSG00000089902	RCOR1_subnetwork	14	NO	2.09e-05	0.00530273	Yes	No
ENSG00000127616	SMARCA4_subnetwork	14	NO	2.55e-05	0.00596844	Yes	Yes
ENSG00000114166	KAT2B_subnetwork	14	NO	3.61e-05	0.00767762	Yes	Yes
ENSG00000111653	ING4_subnetwork	14	NO	0.000209	0.0234307	Yes	No
ENSG00000092201	SUPT16H_subnetwork	14	NO	0.00031	0.0297803	Yes	No
ENSG00000153147	SMARCA5_subnetwork	14	YES	0.000302	0.0295064	Yes	No
ENSG00000182185	RAD51B_subnetwork	14	NO	0.000365	0.0318861	Yes	Yes
ENSG00000127337	YEATS4_subnetwork	14	NO	0.000438	0.0356675	Yes	Yes
ENSG00000147130	ZMYM3_subnetwork	14	NO	8.39e-05	0.0129081	Yes	No
ENSG00000002016	RAD52_subnetwork	14	NO	0.000577	0.0417229	Yes	Yes
ENSG00000203852	HIST2H3A_subnetwork	14	NO	0.000728	0.0485843	Yes	No
ENSG00000203811	HIST2H3C_subnetwork	14	NO	0.000272	0.0280976	Yes	No
ENSG00000183598	HIST2H3D_subnetwork	14	NO	0.000272	0.0280976	Yes	No
ENSG00000163635	ATXN7_subnetwork	14	NO	0.000525	0.0395445	Yes	No
ENSG00000142453	CARM1_subnetwork	14	NO	0.000748	0.0491708	No	No
ENSG00000131475	VPS25_subnetwork	15	NO	1.08e-05	0.00318754	Yes	No
REACTOME_PEPTIDE_HORMONE_BIOSYNTHESIS	NA	15	NO	0.000382	0.0328144	No	No
REACTOME_MTOR_SIGNALLING	NA	15	NO	7.32e-05	0.0115067	Yes	No
ENSG00000171862	PTEN_subnetwork	15	NO	0.000175	0.0212676	Yes	No
ENSG00000105972	ENSG00000105972_subnetwork	15	NO	0.000108	0.0153044	Yes	No
ENSG00000134909	ARHGAP32_subnetwork	15	NO	0.000718	0.0482964	No	No
ENSG00000155366	RHOC_subnetwork	15	YES	0.00015	0.0188635	Yes	No
ENSG00000140481	CCDC33_subnetwork	15	NO	0.000347	0.0317615	No	No
ENSG00000008853	RHOBTB2_subnetwork	15	NO	0.000299	0.0294159	No	No
GO:0017124	SH3_domain_binding	15	NO	0.000611	0.0439588	No	No
ENSG00000125124	BBS2_subnetwork	15	NO	0.000614	0.0439588	No	No
ENSG00000185591	SP1_subnetwork	16	NO	5.37e-05	0.00970762	No	Yes
ENSG00000169083	AR_subnetwork	16	NO	1.81e-05	0.00467433	No	Yes
ENSG00000079102	RUNX1T1_subnetwork	16	NO	0.000298	0.0294159	Yes	No
ENSG00000100603	SNW1_subnetwork	16	NO	0.000425	0.0349224	No	No
ENSG00000149480	MTA2_subnetwork	16	NO	0.000555	0.04089	No	No
ENSG00000121741	ZMYM2_subnetwork	16	NO	6.52e-05	0.0103618	No	No
ENSG00000159216	RUNX1_subnetwork	16	NO	0.000352	0.0317632	No	Yes
ENSG00000005339	CREBBP_subnetwork	16	NO	0.000648	0.0454921	No	Yes
ENSG00000091831	ESR1_subnetwork	16	NO	0.000504	0.0390551	No	No
ENSG00000141027	NCOR1_subnetwork	16	NO	0.000453	0.0365994	No	No
ENSG00000100393	EP300_subnetwork	16	NO	0.00067	0.0463614	No	No
ENSG00000171720	HDAC3_subnetwork	16	YES	0.000625	0.0443076	No	No
GO:0008134	transcription_factor_binding	16	NO	0.000618	0.0440272	No	No
ENSG00000111424	VDR_subnetwork	16	NO	0.000571	0.0414965	Yes	Yes
aTo compare the result from GIANT consortium, we looked up the result of recent exome array (Eirini et al. Nature 2017).
